# Supplementary material for: Bioinformatics and System Biology Approach to Reveal the Interaction Network and the Therapeutic Implications for Non-Small Cell Lung Cancer Patients With COVID-19
Source: Front Pharmacol. 2022 Jun 2;13:857730. doi: 10.3389/fphar.2022.857730 (PMC9201692; doi:10.3389/fphar.2022.857730)
Supplement: Supplementary file 1 [file DataSheet7.XLSX]

## Sheet: Sheet 1
gene	miRNA	source
AURKB	hsa-let-7a-5p	mirTarbase
RRM2	hsa-let-7a-5p	mirTarbase
CCNA2	hsa-miR-10b-3p	Tarbase
PLK1	hsa-miR-10b-3p	Tarbase
CCNA2	hsa-miR-10b-3p	mirTarbase
PLK1	hsa-miR-10b-3p	mirTarbase
AURKB	hsa-miR-16-5p	mirTarbase
BIRC5	hsa-miR-16-5p	mirTarbase
AURKB	hsa-miR-24-3p	Tarbase
CCNA2	hsa-miR-24-3p	Tarbase
FOXM1	hsa-miR-24-3p	Tarbase
RRM2	hsa-miR-24-3p	Tarbase
AURKB	hsa-miR-24-3p	mirTarbase
CCNA2	hsa-miR-24-3p	mirTarbase
RRM2	hsa-miR-24-3p	mirTarbase
PLK1	hsa-miR-34a-5p	Tarbase
BIRC5	hsa-miR-34a-5p	mirTarbase
AURKB	hsa-let-7e-5p	Tarbase
CCNA2	hsa-miR-132-3p	Tarbase
CCNA2	hsa-miR-212-3p	Tarbase
BIRC5	hsa-miR-335-5p	Tarbase
BIRC5	hsa-miR-195-5p	Tarbase
BIRC5	hsa-miR-203a-3p	Tarbase
BIRC5	hsa-miR-542-3p	Tarbase
BIRC5	hsa-miR-708-5p	Tarbase
BIRC5	hsa-miR-497-5p	Tarbase
BIRC5	hsa-miR-1-3p	Tarbase
BIRC5	hsa-miR-203a-3p	Tarbase
BIRC5	hsa-miR-29b-3p	Tarbase
BIRC5	hsa-miR-218-1-3p	Tarbase
TTK	hsa-miR-376a-3p	Tarbase
TTK	hsa-miR-124-3p	Tarbase
AURKB	hsa-let-7e-5p	mirTarbase
BIRC5	hsa-miR-214-3p	mirTarbase
BIRC5	hsa-miR-218-5p	mirTarbase
BIRC5	hsa-miR-150-5p	mirTarbase
BIRC5	hsa-miR-203a-3p	mirTarbase
BIRC5	hsa-miR-195-5p	mirTarbase
BIRC5	hsa-miR-335-5p	mirTarbase
BIRC5	hsa-miR-497-5p	mirTarbase
BIRC5	hsa-miR-542-3p	mirTarbase
BIRC5	hsa-miR-708-5p	mirTarbase
CCNA2	hsa-let-7b-5p	mirTarbase
CCNA2	hsa-miR-27b-3p	mirTarbase
CCNA2	hsa-miR-146a-5p	mirTarbase
CCNA2	hsa-miR-130b-3p	mirTarbase
CCNA2	hsa-miR-212-3p	mirTarbase
CCNA2	hsa-miR-132-3p	mirTarbase
FOXM1	hsa-miR-24-1-5p	mirTarbase
FOXM1	hsa-miR-194-5p	mirTarbase
FOXM1	hsa-miR-134-5p	mirTarbase
FOXM1	hsa-miR-149-5p	mirTarbase
FOXM1	hsa-miR-320a	mirTarbase
FOXM1	hsa-miR-370-3p	mirTarbase
FOXM1	hsa-miR-509-3-5p	mirTarbase
NEK2	hsa-miR-128-3p	mirTarbase
PLK1	hsa-miR-100-5p	mirTarbase
PLK1	hsa-miR-296-5p	mirTarbase
PLK1	hsa-miR-593-5p	mirTarbase
PLK1	hsa-miR-886-3p	mirTarbase
RRM2	hsa-miR-211-5p	mirTarbase
TTK	hsa-miR-524-5p	mirTarbase
TTK	hsa-miR-376a-5p	mirTarbase
TTK	hsa-miR-376a-3p	mirTarbase
UBE2C	hsa-miR-17-5p	mirTarbase
UBE2C	hsa-miR-20a-5p	mirTarbase
UBE2C	hsa-miR-483-3p	mirTarbase
