# Supplementary material for: Bioinformatics and System Biology Approach to Reveal the Interaction Network and the Therapeutic Implications for Non-Small Cell Lung Cancer Patients With COVID-19
Source: Front Pharmacol. 2022 Jun 2;13:857730. doi: 10.3389/fphar.2022.857730 (PMC9201692; doi:10.3389/fphar.2022.857730)
Supplement: Supplementary file 4 [file DataSheet6.XLSX]

## Sheet: Sheet 1
Query Name	Rank	TF	Score	Library	Overlapping_Genes
gene_set_query	1	CENPA	3	ARCHS4 Coexpression,1;GTEx Coexpression,5	TOP2A,RRM2,SPAG5,UBE2C,PLK1,HJURP,BUB1B,TTK,FOXM1,AURKB,NCAPH,NDC80,CCNA2,CDC20,TPX2,CCNB2,KIF4A,BIRC5,NEK2,KIF2C,DLGAP5
gene_set_query	2	FOXM1	4.833	Literature ChIP-seq,1;ARCHS4 Coexpression,5;ENCODE ChIP-seq,1;Enrichr Queries,19;ReMap ChIP-seq,1;GTEx Coexpression,2	TOP2A,RRM2,SPAG5,UBE2C,PLK1,HJURP,BUB1B,TTK,FOXM1,AURKB,NCAPH,NDC80,CCNA2,CDC20,TPX2,CCNB2,KIF4A,BIRC5,NEK2,KIF2C,DLGAP5
gene_set_query	3	DNMT1	6.5	ARCHS4 Coexpression,12;GTEx Coexpression,1	TOP2A,RRM2,SPAG5,UBE2C,PLK1,HJURP,BUB1B,TTK,FOXM1,AURKB,NCAPH,NDC80,CCNA2,CDC20,TPX2,CCNB2,KIF4A,BIRC5,NEK2,KIF2C,DLGAP5
gene_set_query	4	MYBL2	8	Literature ChIP-seq,4;ARCHS4 Coexpression,6;ENCODE ChIP-seq,19;Enrichr Queries,9;ReMap ChIP-seq,4;GTEx Coexpression,6	TOP2A,RRM2,SPAG5,UBE2C,PLK1,HJURP,BUB1B,TTK,FOXM1,AURKB,NCAPH,NDC80,CCNA2,CDC20,TPX2,CCNB2,KIF4A,BIRC5,NEK2,KIF2C,DLGAP5
gene_set_query	5	TFDP1	9	ARCHS4 Coexpression,8;Enrichr Queries,10;ReMap ChIP-seq,8;GTEx Coexpression,10	TOP2A,RRM2,SPAG5,UBE2C,PLK1,HJURP,BUB1B,TTK,FOXM1,AURKB,NCAPH,NDC80,CCNA2,CDC20,TPX2,CCNB2,KIF4A,BIRC5,KIF2C,NEK2,DLGAP5
gene_set_query	6	ZNF367	10.67	ARCHS4 Coexpression,21;Enrichr Queries,3;GTEx Coexpression,8	TOP2A,RRM2,SPAG5,UBE2C,PLK1,HJURP,BUB1B,TTK,FOXM1,AURKB,NCAPH,NDC80,CCNA2,CDC20,TPX2,CCNB2,KIF4A,BIRC5,NEK2,KIF2C,DLGAP5
gene_set_query	7	PA2G4	17.5	ARCHS4 Coexpression,7;GTEx Coexpression,28	RRM2,SPAG5,UBE2C,PLK1,HJURP,BUB1B,FOXM1,AURKB,NCAPH,CCNA2,CDC20,TPX2,KIF4A,BIRC5,KIF2C,DLGAP5
gene_set_query	8	HMGA1	30.33	ARCHS4 Coexpression,31;Enrichr Queries,49;GTEx Coexpression,11	TOP2A,RRM2,UBE2C,PLK1,HJURP,BUB1B,TTK,FOXM1,AURKB,NCAPH,NDC80,CCNA2,CDC20,TPX2,CCNB2,KIF4A,BIRC5,KIF2C,DLGAP5
gene_set_query	9	ZNF878	31	ARCHS4 Coexpression,23;GTEx Coexpression,39	CCNA2,RRM2,SPAG5,UBE2C,HJURP,BUB1B,AURKB,NCAPH,DLGAP5
gene_set_query	10	HMGA2	31	ARCHS4 Coexpression,32;Enrichr Queries,38;GTEx Coexpression,23	TOP2A,RRM2,UBE2C,PLK1,BUB1B,FOXM1,NDC80,AURKB,CCNA2,CDC20,TPX2,CCNB2,KIF4A,BIRC5,KIF2C,DLGAP5
gene_set_query	11	ZNF695	33.33	ARCHS4 Coexpression,87;Enrichr Queries,1;GTEx Coexpression,12	TOP2A,RRM2,SPAG5,UBE2C,PLK1,HJURP,BUB1B,TTK,FOXM1,AURKB,NCAPH,NDC80,CCNA2,CDC20,TPX2,CCNB2,KIF4A,BIRC5,NEK2,KIF2C,DLGAP5
gene_set_query	12	E2F1	33.5	Literature ChIP-seq,8;ARCHS4 Coexpression,17;ENCODE ChIP-seq,50;Enrichr Queries,13;ReMap ChIP-seq,110;GTEx Coexpression,3	TOP2A,RRM2,SPAG5,UBE2C,PLK1,HJURP,BUB1B,TTK,FOXM1,AURKB,NCAPH,NDC80,CCNA2,CDC20,TPX2,CCNB2,KIF4A,BIRC5,NEK2,KIF2C,DLGAP5
gene_set_query	13	ZFP69B	35	ARCHS4 Coexpression,48;GTEx Coexpression,22	CCNA2,TPX2,RRM2,UBE2C,KIF4A,HJURP,BUB1B,KIF2C,AURKB,NDC80,DLGAP5
gene_set_query	14	ZNF93	40.33	ARCHS4 Coexpression,69;Enrichr Queries,18;GTEx Coexpression,34	TOP2A,RRM2,SPAG5,UBE2C,PLK1,HJURP,BUB1B,TTK,FOXM1,AURKB,NDC80,NCAPH,CCNA2,CDC20,TPX2,CCNB2,KIF4A,BIRC5,KIF2C,DLGAP5
gene_set_query	15	ETV4	41	ARCHS4 Coexpression,10;Enrichr Queries,29;ReMap ChIP-seq,98;GTEx Coexpression,27	TOP2A,RRM2,SPAG5,UBE2C,PLK1,HJURP,BUB1B,TTK,FOXM1,AURKB,CCNA2,CDC20,TPX2,CCNB2,KIF4A,BIRC5,KIF2C,DLGAP5
gene_set_query	16	ZNF280C	52.67	ARCHS4 Coexpression,47;Enrichr Queries,71;GTEx Coexpression,40	TOP2A,RRM2,BUB1B,TTK,NCAPH,AURKB,CCNA2,TPX2,CCNB2,KIF4A,BIRC5,NEK2,DLGAP5
gene_set_query	17	TP53	54.2	Literature ChIP-seq,28;ARCHS4 Coexpression,25;Enrichr Queries,74;ReMap ChIP-seq,78;GTEx Coexpression,66	TOP2A,CCNA2,CDC20,TPX2,RRM2,UBE2C,PLK1,BIRC5,BUB1B,FOXM1,AURKB,NCAPH
gene_set_query	18	TMF1	61.5	ARCHS4 Coexpression,59;GTEx Coexpression,64	CDC20,PLK1,NEK2,KIF2C,FOXM1,AURKB
gene_set_query	19	E2F7	62.2	Literature ChIP-seq,160;ARCHS4 Coexpression,4;Enrichr Queries,6;ReMap ChIP-seq,137;GTEx Coexpression,4	TOP2A,RRM2,SPAG5,UBE2C,PLK1,HJURP,BUB1B,TTK,FOXM1,AURKB,NCAPH,NDC80,CCNA2,CDC20,TPX2,CCNB2,KIF4A,BIRC5,NEK2,KIF2C,DLGAP5
gene_set_query	20	ZNF215	67	ARCHS4 Coexpression,158;Enrichr Queries,26;GTEx Coexpression,17	TOP2A,RRM2,UBE2C,PLK1,HJURP,BUB1B,TTK,FOXM1,AURKB,NDC80,NCAPH,CCNA2,CDC20,TPX2,CCNB2,KIF4A,BIRC5,NEK2,KIF2C,DLGAP5
gene_set_query	21	ZNF473	74.33	ARCHS4 Coexpression,83;Enrichr Queries,48;GTEx Coexpression,92	TOP2A,RRM2,SPAG5,UBE2C,PLK1,TTK,AURKB,NDC80,CCNA2,TPX2,KIF4A,BIRC5,KIF2C,NEK2
gene_set_query	22	TCF3	78.83	Literature ChIP-seq,101;ARCHS4 Coexpression,118;ENCODE ChIP-seq,94;Enrichr Queries,80;ReMap ChIP-seq,62;GTEx Coexpression,18	TOP2A,RRM2,SPAG5,PLK1,HJURP,BUB1B,TTK,FOXM1,NCAPH,AURKB,NDC80,CDC20,CCNA2,CCNB2,TPX2,BIRC5,NEK2,KIF2C
gene_set_query	23	CENPS	80	ARCHS4 Coexpression,55;GTEx Coexpression,105	RRM2,BIRC5,KIF2C,AURKB,DLGAP5
gene_set_query	24	ZNF730	80	ARCHS4 Coexpression,145;GTEx Coexpression,15	TOP2A,SPAG5,PLK1,HJURP,BUB1B,TTK,FOXM1,NCAPH,NDC80,CDC20,TPX2,CCNB2,NEK2,KIF2C,DLGAP5
gene_set_query	25	THAP10	87.33	ARCHS4 Coexpression,19;Enrichr Queries,23;GTEx Coexpression,220	TOP2A,RRM2,SPAG5,UBE2C,PLK1,HJURP,BUB1B,TTK,AURKB,NDC80,CCNA2,CDC20,TPX2,CCNB2,KIF4A,BIRC5,NEK2,KIF2C,DLGAP5
gene_set_query	26	ZIC2	91.33	ARCHS4 Coexpression,41;Enrichr Queries,93;GTEx Coexpression,140	TOP2A,CDC20,CCNB2,RRM2,UBE2C,BIRC5,BUB1B,TTK,AURKB,DLGAP5
gene_set_query	27	TEAD4	94.5	Literature ChIP-seq,103;ARCHS4 Coexpression,36;ENCODE ChIP-seq,32;Enrichr Queries,44;ReMap ChIP-seq,88;GTEx Coexpression,264	TOP2A,RRM2,UBE2C,PLK1,FOXM1,AURKB,NDC80,CCNA2,CDC20,TPX2,BIRC5,KIF2C,NEK2,DLGAP5
gene_set_query	28	CBX2	105.2	ARCHS4 Coexpression,20;ENCODE ChIP-seq,107;Enrichr Queries,12;ReMap ChIP-seq,284;GTEx Coexpression,103	TOP2A,RRM2,SPAG5,UBE2C,PLK1,HJURP,BUB1B,TTK,FOXM1,AURKB,NCAPH,NDC80,CCNA2,CDC20,TPX2,CCNB2,KIF4A,BIRC5,KIF2C,NEK2,DLGAP5
gene_set_query	29	ZNF888	110	GTEx Coexpression,110	KIF4A
gene_set_query	30	ZNF90	112	ARCHS4 Coexpression,255;Enrichr Queries,25;GTEx Coexpression,56	TOP2A,RRM2,UBE2C,PLK1,HJURP,BUB1B,TTK,FOXM1,AURKB,NCAPH,CCNA2,CDC20,TPX2,CCNB2,KIF4A,BIRC5,KIF2C,DLGAP5
gene_set_query	31	TOPORS	113	ARCHS4 Coexpression,140;GTEx Coexpression,86	KIF2C,DLGAP5
gene_set_query	32	HIC2	114	ARCHS4 Coexpression,27;Enrichr Queries,235;GTEx Coexpression,80	TOP2A,CCNA2,TPX2,SPAG5,KIF4A,PLK1,BUB1B,KIF2C,AURKB,NCAPH
gene_set_query	33	MYC	116.5	Literature ChIP-seq,9;ARCHS4 Coexpression,128;ENCODE ChIP-seq,8;Enrichr Queries,64;ReMap ChIP-seq,220;GTEx Coexpression,270	TOP2A,RRM2,UBE2C,PLK1,BUB1B,TTK,FOXM1,AURKB,NCAPH,CCNA2,CDC20,CCNB2,TPX2,BIRC5,KIF2C,NEK2,DLGAP5
gene_set_query	34	MYBL1	117.3	Literature ChIP-seq,12;ARCHS4 Coexpression,38;Enrichr Queries,5;GTEx Coexpression,414	TOP2A,RRM2,SPAG5,UBE2C,PLK1,HJURP,BUB1B,TTK,FOXM1,AURKB,NCAPH,NDC80,CCNA2,CDC20,TPX2,CCNB2,KIF4A,BIRC5,NEK2,KIF2C,DLGAP5
gene_set_query	35	ZBED4	131.3	ARCHS4 Coexpression,233;Enrichr Queries,113;GTEx Coexpression,48	CCNA2,TOP2A,TPX2,RRM2,UBE2C,HJURP,FOXM1,AURKB
gene_set_query	36	ZNF92	131.5	ARCHS4 Coexpression,96;Enrichr Queries,91;ReMap ChIP-seq,280;GTEx Coexpression,59	CCNA2,TOP2A,RRM2,BUB1B,TTK,KIF2C,AURKB,NDC80,DLGAP5
gene_set_query	37	MYB	132.5	Literature ChIP-seq,102;ARCHS4 Coexpression,297;ENCODE ChIP-seq,97;Enrichr Queries,16;ReMap ChIP-seq,210;GTEx Coexpression,73	TOP2A,RRM2,UBE2C,PLK1,HJURP,BUB1B,TTK,FOXM1,AURKB,NCAPH,NDC80,CCNA2,CDC20,TPX2,CCNB2,KIF4A,BIRC5,NEK2,KIF2C,DLGAP5
gene_set_query	38	TFAP2A	133.7	Literature ChIP-seq,98;ARCHS4 Coexpression,189;ENCODE ChIP-seq,61;Enrichr Queries,122;ReMap ChIP-seq,142;GTEx Coexpression,190	CDC20,TOP2A,CCNA2,RRM2,NEK2,FOXM1,AURKB,DLGAP5
gene_set_query	39	NFXL1	136	ARCHS4 Coexpression,160;Enrichr Queries,180;GTEx Coexpression,68	TOP2A,CCNB2,RRM2,TTK,AURKB,DLGAP5
gene_set_query	40	E2F3	137.3	ARCHS4 Coexpression,22;Enrichr Queries,22;GTEx Coexpression,368	TOP2A,RRM2,SPAG5,UBE2C,PLK1,BUB1B,TTK,FOXM1,AURKB,NCAPH,NDC80,CCNA2,CDC20,TPX2,CCNB2,KIF4A,BIRC5,NEK2,KIF2C,DLGAP5
gene_set_query	41	E2F8	139.7	ARCHS4 Coexpression,2;Enrichr Queries,7;GTEx Coexpression,410	TOP2A,RRM2,SPAG5,UBE2C,PLK1,HJURP,BUB1B,TTK,FOXM1,AURKB,NCAPH,NDC80,CCNA2,CDC20,TPX2,CCNB2,KIF4A,BIRC5,NEK2,KIF2C,DLGAP5
gene_set_query	42	HOXA1	158.3	ARCHS4 Coexpression,34;Enrichr Queries,203;GTEx Coexpression,238	CDC20,TPX2,RRM2,KIF4A,PLK1,KIF2C,FOXM1,AURKB
gene_set_query	43	E2F2	160.3	ARCHS4 Coexpression,26;Enrichr Queries,11;GTEx Coexpression,444	TOP2A,RRM2,SPAG5,UBE2C,PLK1,HJURP,BUB1B,TTK,FOXM1,AURKB,NCAPH,NDC80,CCNA2,CDC20,TPX2,CCNB2,KIF4A,BIRC5,NEK2,KIF2C,DLGAP5
gene_set_query	44	ZBTB32	169.7	ARCHS4 Coexpression,337;Enrichr Queries,139;GTEx Coexpression,33	TOP2A,RRM2,SPAG5,UBE2C,BUB1B,TTK,NCAPH,AURKB,CCNB2,BIRC5,NEK2,KIF2C
gene_set_query	45	TEAD2	179.3	ARCHS4 Coexpression,112;Enrichr Queries,45;ReMap ChIP-seq,63;GTEx Coexpression,497	TOP2A,RRM2,UBE2C,PLK1,BUB1B,FOXM1,AURKB,CCNA2,CDC20,TPX2,CCNB2,BIRC5,KIF2C
gene_set_query	46	HOXB9	181	ARCHS4 Coexpression,43;Enrichr Queries,297;GTEx Coexpression,203	CCNA2,TPX2,RRM2,SPAG5,PLK1,KIF2C,AURKB
gene_set_query	47	NFYA	181.8	ARCHS4 Coexpression,599;ENCODE ChIP-seq,6;Enrichr Queries,229;ReMap ChIP-seq,15;GTEx Coexpression,60	TOP2A,RRM2,SPAG5,PLK1,HJURP,TTK,FOXM1,AURKB,CDC20,CCNA2,TPX2,CCNB2,KIF4A,NEK2,KIF2C,DLGAP5
gene_set_query	48	DUX4	182.5	ARCHS4 Coexpression,341;ReMap ChIP-seq,24	TOP2A,CCNA2,NEK2
gene_set_query	49	ZNF574	183.7	ARCHS4 Coexpression,115;Enrichr Queries,320;GTEx Coexpression,116	CDC20,PLK1,KIF2C,AURKB
gene_set_query	50	YBX1	185	ARCHS4 Coexpression,62;Enrichr Queries,408;GTEx Coexpression,85	TOP2A,CCNA2,TPX2,RRM2,KIF2C,FOXM1
gene_set_query	51	ZNF296	189	ARCHS4 Coexpression,411;Enrichr Queries,75;GTEx Coexpression,81	TOP2A,CDC20,RRM2,UBE2C,PLK1,BUB1B,BIRC5,AURKB
gene_set_query	52	HMX2	189.3	ARCHS4 Coexpression,45;Enrichr Queries,485;GTEx Coexpression,38	CCNA2,RRM2,PLK1,HJURP,BUB1B,AURKB,NCAPH,DLGAP5
gene_set_query	53	TFAP2C	192.7	Literature ChIP-seq,130;ARCHS4 Coexpression,283;ENCODE ChIP-seq,82;Enrichr Queries,202;ReMap ChIP-seq,168;GTEx Coexpression,291	CDC20,TOP2A,RRM2,NEK2,AURKB
gene_set_query	54	GATA1	197.5	Literature ChIP-seq,123;ARCHS4 Coexpression,446;ENCODE ChIP-seq,27;Enrichr Queries,63;ReMap ChIP-seq,44;GTEx Coexpression,482	TOP2A,RRM2,UBE2C,PLK1,TTK,FOXM1,AURKB,NDC80,CDC20,CCNA2,CCNB2,TPX2,KIF4A,BIRC5,KIF2C,DLGAP5
gene_set_query	55	RFX8	199.5	ARCHS4 Coexpression,370;GTEx Coexpression,29	CCNA2,TPX2,KIF4A,BIRC5,FOXM1,NDC80,DLGAP5
gene_set_query	56	ZNF581	200	ARCHS4 Coexpression,184;Enrichr Queries,267;GTEx Coexpression,149	CDC20,AURKB
gene_set_query	57	CTCF	201.3	Literature ChIP-seq,77;ARCHS4 Coexpression,14;ENCODE ChIP-seq,33;Enrichr Queries,164;ReMap ChIP-seq,212;GTEx Coexpression,708	TOP2A,RRM2,SPAG5,PLK1,HJURP,BUB1B,TTK,FOXM1,AURKB,NCAPH,CDC20,CCNA2,CCNB2,TPX2,KIF4A,BIRC5,KIF2C
gene_set_query	58	TGIF2	202	ARCHS4 Coexpression,13;Enrichr Queries,27;ReMap ChIP-seq,41;GTEx Coexpression,727	TOP2A,RRM2,SPAG5,UBE2C,PLK1,BUB1B,TTK,FOXM1,AURKB,NDC80,CDC20,CCNA2,TPX2,CCNB2,KIF4A,BIRC5,NEK2,KIF2C,DLGAP5
gene_set_query	59	ZNF732	204.5	ARCHS4 Coexpression,44;GTEx Coexpression,365	CCNB2,BUB1B,TTK,NDC80,DLGAP5
gene_set_query	60	KLF5	204.8	Literature ChIP-seq,116;ARCHS4 Coexpression,271;Enrichr Queries,105;ReMap ChIP-seq,43;GTEx Coexpression,489	CDC20,TOP2A,CCNA2,TPX2,RRM2,UBE2C,BIRC5,AURKB
gene_set_query	61	HES1	206	ARCHS4 Coexpression,237;Enrichr Queries,119;ReMap ChIP-seq,289;GTEx Coexpression,179	TOP2A,CCNA2,CDC20,RRM2,AURKB
gene_set_query	62	ZNF678	206.7	ARCHS4 Coexpression,89;Enrichr Queries,249;GTEx Coexpression,282	TOP2A,BUB1B,TTK,AURKB,DLGAP5
gene_set_query	63	MXD3	208.7	ARCHS4 Coexpression,18;Enrichr Queries,8;GTEx Coexpression,600	TOP2A,RRM2,SPAG5,UBE2C,PLK1,HJURP,BUB1B,TTK,FOXM1,AURKB,NCAPH,NDC80,CCNA2,CDC20,TPX2,CCNB2,KIF4A,BIRC5,NEK2,KIF2C,DLGAP5
gene_set_query	64	TIGD2	208.7	ARCHS4 Coexpression,71;Enrichr Queries,333;GTEx Coexpression,222	CCNA2,TPX2,RRM2,KIF2C,AURKB
gene_set_query	65	ZNF318	210	ARCHS4 Coexpression,256;Enrichr Queries,446;ReMap ChIP-seq,118;GTEx Coexpression,20	TOP2A,CCNB2,SPAG5,PLK1,HJURP,BUB1B,TTK,NEK2,KIF2C,NCAPH,AURKB
gene_set_query	66	CEBPZ	211	ARCHS4 Coexpression,58;ENCODE ChIP-seq,20;Enrichr Queries,138;ReMap ChIP-seq,13;GTEx Coexpression,826	TOP2A,CDC20,CCNA2,TPX2,RRM2,UBE2C,BUB1B,KIF2C,TTK,AURKB,DLGAP5
gene_set_query	67	HMX3	211.7	ARCHS4 Coexpression,109;Enrichr Queries,480;GTEx Coexpression,46	RRM2,SPAG5,BUB1B,KIF2C,AURKB,NCAPH
gene_set_query	68	ARNTL2	214	ARCHS4 Coexpression,508;Enrichr Queries,17;GTEx Coexpression,117	TOP2A,RRM2,UBE2C,PLK1,HJURP,BUB1B,TTK,FOXM1,AURKB,NCAPH,NDC80,CCNA2,CDC20,TPX2,CCNB2,KIF4A,BIRC5,NEK2,KIF2C,DLGAP5
gene_set_query	69	DNTTIP1	217.5	ARCHS4 Coexpression,216;GTEx Coexpression,219	CDC20
gene_set_query	70	KLF1	222.4	Literature ChIP-seq,27;ARCHS4 Coexpression,116;Enrichr Queries,82;ReMap ChIP-seq,243;GTEx Coexpression,644	TOP2A,CCNA2,CDC20,CCNB2,TPX2,RRM2,UBE2C,HJURP,BIRC5,AURKB
gene_set_query	71	ANHX	224.5	ARCHS4 Coexpression,298;GTEx Coexpression,151
gene_set_query	72	DLX4	225.8	Literature ChIP-seq,164;ARCHS4 Coexpression,42;Enrichr Queries,276;GTEx Coexpression,421	CDC20,TPX2,PLK1,BIRC5,KIF2C,FOXM1,AURKB
gene_set_query	73	PCGF2	227.5	ARCHS4 Coexpression,199;ReMap ChIP-seq,256	FOXM1
gene_set_query	74	ATF1	228	ARCHS4 Coexpression,101;ENCODE ChIP-seq,84;Enrichr Queries,116;ReMap ChIP-seq,158;GTEx Coexpression,681	TOP2A,CCNA2,CDC20,TPX2,RRM2,PLK1,BUB1B,NEK2,AURKB
gene_set_query	75	STAT1	229.2	Literature ChIP-seq,139;ARCHS4 Coexpression,786;ENCODE ChIP-seq,51;Enrichr Queries,158;ReMap ChIP-seq,205;GTEx Coexpression,36	TOP2A,RRM2,HJURP,BUB1B,TTK,FOXM1,AURKB,NDC80,CCNA2,CCNB2,BIRC5,DLGAP5
gene_set_query	76	ZNF511	229.7	ARCHS4 Coexpression,127;Enrichr Queries,43;GTEx Coexpression,519	TOP2A,RRM2,UBE2C,PLK1,FOXM1,AURKB,CCNA2,CDC20,TPX2,BIRC5,KIF2C,DLGAP5
gene_set_query	77	ZSCAN4	229.7	ARCHS4 Coexpression,165;Enrichr Queries,282;GTEx Coexpression,242	UBE2C,AURKB,DLGAP5
gene_set_query	78	ASCL3	231.7	ARCHS4 Coexpression,257;Enrichr Queries,221;GTEx Coexpression,217	BIRC5,FOXM1,AURKB
gene_set_query	79	ZNF589	232.3	ARCHS4 Coexpression,107;Enrichr Queries,121;ReMap ChIP-seq,115;GTEx Coexpression,586	TOP2A,CCNA2,PLK1,BIRC5,BUB1B,KIF2C,AURKB,DLGAP5
gene_set_query	80	TBXT	234	ARCHS4 Coexpression,212;Enrichr Queries,486;ReMap ChIP-seq,145;GTEx Coexpression,93	HJURP,NEK2,AURKB
gene_set_query	81	ELF1	235.4	Literature ChIP-seq,106;ARCHS4 Coexpression,415;ENCODE ChIP-seq,57;ReMap ChIP-seq,177;GTEx Coexpression,422	TPX2,BUB1B,BIRC5,TTK,AURKB
gene_set_query	82	ZKSCAN4	239	ARCHS4 Coexpression,352;Enrichr Queries,341;GTEx Coexpression,24	CCNB2,SPAG5,PLK1,BUB1B,TTK,NEK2,KIF2C,NCAPH,AURKB
gene_set_query	83	HOXD13	242.8	Literature ChIP-seq,48;ARCHS4 Coexpression,111;Enrichr Queries,270;GTEx Coexpression,542	PLK1,BIRC5,TTK,FOXM1,AURKB
gene_set_query	84	NKX32	244	ARCHS4 Coexpression,196;GTEx Coexpression,292	FOXM1
gene_set_query	85	KDM5B	244.6	Literature ChIP-seq,5;ARCHS4 Coexpression,778;ENCODE ChIP-seq,100;ReMap ChIP-seq,240;GTEx Coexpression,100	TOP2A,SPAG5,HJURP,BUB1B,TTK,FOXM1,AURKB,NCAPH,NDC80,CCNA2,TPX2,CCNB2,KIF4A,BIRC5,KIF2C,DLGAP5
gene_set_query	86	BHLHE23	246.5	ARCHS4 Coexpression,443;GTEx Coexpression,50	RRM2,BUB1B,AURKB,NCAPH
gene_set_query	87	ZNF217	250.5	Literature ChIP-seq,127;ARCHS4 Coexpression,606;ENCODE ChIP-seq,96;Enrichr Queries,194;ReMap ChIP-seq,55;GTEx Coexpression,425	TOP2A,RRM2,PLK1,BUB1B,TTK,AURKB
gene_set_query	88	PCGF6	255	ARCHS4 Coexpression,53;Enrichr Queries,34;GTEx Coexpression,678	TOP2A,RRM2,UBE2C,PLK1,HJURP,BUB1B,TTK,FOXM1,AURKB,NCAPH,NDC80,CCNA2,CDC20,TPX2,BIRC5,DLGAP5
gene_set_query	89	XBP1	255.5	ARCHS4 Coexpression,494;Enrichr Queries,239;ReMap ChIP-seq,30;GTEx Coexpression,259	TOP2A,RRM2,UBE2C,BIRC5,AURKB
gene_set_query	90	ZBED2	257.7	ARCHS4 Coexpression,291;Enrichr Queries,35;GTEx Coexpression,447	TOP2A,RRM2,UBE2C,HJURP,BUB1B,TTK,AURKB,NDC80,CCNA2,CDC20,TPX2,BIRC5,KIF2C,DLGAP5
gene_set_query	91	PLAGL2	258	ARCHS4 Coexpression,479;Enrichr Queries,253;GTEx Coexpression,42	CCNB2,RRM2,SPAG5,PLK1,TTK,NEK2,KIF2C,AURKB
gene_set_query	92	GATA3	258.8	Literature ChIP-seq,18;ARCHS4 Coexpression,513;ENCODE ChIP-seq,101;Enrichr Queries,200;ReMap ChIP-seq,174;GTEx Coexpression,547	TOP2A,CCNA2,RRM2,NEK2,KIF2C,AURKB,NDC80
gene_set_query	93	PDX1	266.8	Literature ChIP-seq,36;ARCHS4 Coexpression,353;Enrichr Queries,265;ReMap ChIP-seq,222;GTEx Coexpression,458	TPX2,KIF4A,FOXM1,AURKB,NDC80
gene_set_query	94	MNX1	267.3	Literature ChIP-seq,90;ARCHS4 Coexpression,394;Enrichr Queries,187;GTEx Coexpression,398	PLK1,BIRC5,BUB1B,FOXM1,AURKB
gene_set_query	95	ZNF598	270.7	ARCHS4 Coexpression,211;Enrichr Queries,425;GTEx Coexpression,176	RRM2,FOXM1,AURKB
gene_set_query	96	POU5F1	271.6	Literature ChIP-seq,15;ARCHS4 Coexpression,117;Enrichr Queries,90;ReMap ChIP-seq,232;GTEx Coexpression,904	TOP2A,CCNA2,CDC20,RRM2,PLK1,BIRC5,BUB1B,NEK2,FOXM1,AURKB,DLGAP5
gene_set_query	97	SRY	272.5	Literature ChIP-seq,46;ARCHS4 Coexpression,525;Enrichr Queries,280;GTEx Coexpression,239	CDC20,FOXM1,AURKB
gene_set_query	98	ZNF750	276	ARCHS4 Coexpression,544;Enrichr Queries,133;ReMap ChIP-seq,229;GTEx Coexpression,198	TOP2A,CDC20,RRM2,BIRC5,AURKB
gene_set_query	99	SALL4	276	Literature ChIP-seq,21;ARCHS4 Coexpression,54;Enrichr Queries,41;GTEx Coexpression,988	TOP2A,RRM2,UBE2C,PLK1,BUB1B,TTK,FOXM1,AURKB,NCAPH,CCNA2,CDC20,TPX2,BIRC5,KIF2C,DLGAP5
gene_set_query	100	ETV2	282.3	Literature ChIP-seq,105;ARCHS4 Coexpression,728;Enrichr Queries,199;GTEx Coexpression,97	CCNB2,RRM2,BIRC5,KIF2C,AURKB
gene_set_query	101	E2F4	286	Literature ChIP-seq,2;ARCHS4 Coexpression,251;ENCODE ChIP-seq,2;Enrichr Queries,60;ReMap ChIP-seq,10;GTEx Coexpression,1391	TOP2A,RRM2,SPAG5,UBE2C,PLK1,HJURP,BUB1B,TTK,FOXM1,AURKB,NCAPH,NDC80,CDC20,CCNA2,CCNB2,TPX2,KIF4A,BIRC5,NEK2,KIF2C,DLGAP5
gene_set_query	102	USF1	286.2	ARCHS4 Coexpression,335;ENCODE ChIP-seq,59;Enrichr Queries,409;ReMap ChIP-seq,172;GTEx Coexpression,456	TPX2,CCNB2,UBE2C,PLK1,FOXM1,AURKB
gene_set_query	103	ZNF597	286.3	ARCHS4 Coexpression,168;Enrichr Queries,535;GTEx Coexpression,156	AURKB,DLGAP5
gene_set_query	104	PIN1	286.5	ARCHS4 Coexpression,345;GTEx Coexpression,228
gene_set_query	105	FOSL1	287.8	ARCHS4 Coexpression,97;ENCODE ChIP-seq,31;Enrichr Queries,42;ReMap ChIP-seq,203;GTEx Coexpression,1066	TOP2A,RRM2,UBE2C,PLK1,HJURP,FOXM1,AURKB,CCNA2,CDC20,TPX2,CCNB2,BIRC5,KIF2C,NEK2,DLGAP5
gene_set_query	106	NKRF	288.7	ARCHS4 Coexpression,61;Enrichr Queries,227;GTEx Coexpression,578	TOP2A,CCNA2,TPX2,RRM2,SPAG5,KIF2C,AURKB
gene_set_query	107	HOXC13	291.7	ARCHS4 Coexpression,123;Enrichr Queries,623;GTEx Coexpression,129	TPX2,FOXM1,AURKB
gene_set_query	108	NKX28	297.5	ARCHS4 Coexpression,82;GTEx Coexpression,513	CDC20,PLK1,FOXM1
gene_set_query	109	TCFL5	297.7	ARCHS4 Coexpression,37;Enrichr Queries,79;GTEx Coexpression,777	TOP2A,RRM2,SPAG5,UBE2C,BUB1B,FOXM1,AURKB,CCNA2,CDC20,CCNB2,TPX2,BIRC5,KIF2C
gene_set_query	110	CDC5L	299	ARCHS4 Coexpression,91;Enrichr Queries,343;GTEx Coexpression,463	TOP2A,TTK,AURKB,DLGAP5
gene_set_query	111	CSRNP2	304.5	ARCHS4 Coexpression,253;GTEx Coexpression,356
gene_set_query	112	CUX1	306.3	Literature ChIP-seq,29;ARCHS4 Coexpression,484;ENCODE ChIP-seq,25;Enrichr Queries,1152;ReMap ChIP-seq,86;GTEx Coexpression,62	TOP2A,CCNA2,CCNB2,TPX2,SPAG5,UBE2C,BUB1B,TTK,KIF2C,AURKB,DLGAP5,NDC80
gene_set_query	113	ZBTB42	307.5	ARCHS4 Coexpression,427;GTEx Coexpression,188
gene_set_query	114	STAT3	308	Literature ChIP-seq,32;ARCHS4 Coexpression,743;ENCODE ChIP-seq,36;Enrichr Queries,302;ReMap ChIP-seq,112;GTEx Coexpression,623	TOP2A,CCNA2,SPAG5,BUB1B,KIF2C,TTK,AURKB,NDC80,DLGAP5
gene_set_query	115	HMG20B	308.3	ARCHS4 Coexpression,502;Enrichr Queries,111;GTEx Coexpression,312	TOP2A,CCNA2,CDC20,PLK1,BIRC5,AURKB
gene_set_query	116	PITX1	309.3	ARCHS4 Coexpression,493;Enrichr Queries,56;GTEx Coexpression,379	TOP2A,CDC20,CCNB2,RRM2,UBE2C,PLK1,BIRC5,FOXM1,AURKB,DLGAP5
gene_set_query	117	NR2C2	309.8	ARCHS4 Coexpression,413;ENCODE ChIP-seq,79;Enrichr Queries,401;ReMap ChIP-seq,190;GTEx Coexpression,466	KIF4A,NEK2,AURKB,DLGAP5
gene_set_query	118	NANOGP8	310	ARCHS4 Coexpression,114;GTEx Coexpression,506	BUB1B,DLGAP5
gene_set_query	119	ZNF281	310	ARCHS4 Coexpression,74;Enrichr Queries,206;GTEx Coexpression,650	TOP2A,RRM2,BUB1B,TTK,AURKB,DLGAP5
gene_set_query	120	YY1	310.7	Literature ChIP-seq,108;ARCHS4 Coexpression,129;ENCODE ChIP-seq,26;Enrichr Queries,252;ReMap ChIP-seq,234;GTEx Coexpression,1115	TOP2A,CCNA2,TPX2,RRM2,HJURP,BUB1B,BIRC5,TTK,FOXM1,AURKB,DLGAP5
gene_set_query	121	ZIC5	310.7	ARCHS4 Coexpression,104;Enrichr Queries,159;GTEx Coexpression,669	CDC20,RRM2,BIRC5,BUB1B,AURKB,DLGAP5
gene_set_query	122	VDR	311.2	Literature ChIP-seq,92;ARCHS4 Coexpression,610;Enrichr Queries,236;ReMap ChIP-seq,23;GTEx Coexpression,595	CDC20,TOP2A,TPX2,RRM2,KIF2C,AURKB
gene_set_query	123	NKX12	311.5	ARCHS4 Coexpression,84;GTEx Coexpression,539	CCNA2,BUB1B,DLGAP5
gene_set_query	124	SOX15	311.7	ARCHS4 Coexpression,60;Enrichr Queries,126;GTEx Coexpression,749	TOP2A,CDC20,RRM2,UBE2C,PLK1,HJURP,BIRC5,AURKB
gene_set_query	125	NFE2L2	311.8	Literature ChIP-seq,30;ARCHS4 Coexpression,429;Enrichr Queries,803;ReMap ChIP-seq,111;GTEx Coexpression,186	KIF2C,AURKB,DLGAP5
gene_set_query	126	ZNF417	313.3	ARCHS4 Coexpression,348;Enrichr Queries,382;GTEx Coexpression,210	RRM2,AURKB
gene_set_query	127	ZBTB5	313.3	ARCHS4 Coexpression,65;Enrichr Queries,301;GTEx Coexpression,574	TPX2,RRM2,SPAG5,KIF2C,AURKB
gene_set_query	128	HSFY2	314.5	ARCHS4 Coexpression,275;GTEx Coexpression,354
gene_set_query	129	TP63	315.8	Literature ChIP-seq,49;ARCHS4 Coexpression,760;Enrichr Queries,161;ReMap ChIP-seq,250;GTEx Coexpression,359	TOP2A,RRM2,BIRC5,FOXM1,AURKB
gene_set_query	130	SP1	316.4	ARCHS4 Coexpression,550;ENCODE ChIP-seq,7;Enrichr Queries,396;ReMap ChIP-seq,218;GTEx Coexpression,411	TOP2A,CCNA2,CDC20,TPX2,CCNB2,SPAG5,HJURP,BIRC5,TTK,AURKB,DLGAP5
gene_set_query	131	CPEB1	316.5	ARCHS4 Coexpression,422;GTEx Coexpression,211
gene_set_query	132	NFIL3	317.3	ARCHS4 Coexpression,465;Enrichr Queries,231;GTEx Coexpression,256	TOP2A,RRM2,AURKB
gene_set_query	133	NOBOX	319	ARCHS4 Coexpression,208;Enrichr Queries,290;GTEx Coexpression,459	FOXM1,AURKB,DLGAP5
gene_set_query	134	ZNF735	319	ARCHS4 Coexpression,94;GTEx Coexpression,544	RRM2,UBE2C
gene_set_query	135	PURA	319.5	ARCHS4 Coexpression,250;GTEx Coexpression,389
gene_set_query	136	LIN28B	319.7	ARCHS4 Coexpression,56;Enrichr Queries,65;GTEx Coexpression,838	TOP2A,CCNA2,RRM2,UBE2C,PLK1,BIRC5,BUB1B,TTK,AURKB,DLGAP5
gene_set_query	137	MYCN	320.8	Literature ChIP-seq,3;ARCHS4 Coexpression,130;Enrichr Queries,76;ReMap ChIP-seq,176;GTEx Coexpression,1219	TOP2A,RRM2,UBE2C,BUB1B,TTK,FOXM1,AURKB,NDC80,CCNA2,CDC20,CCNB2,KIF4A,BIRC5,DLGAP5
gene_set_query	138	ZNF324B	321.5	ARCHS4 Coexpression,336;GTEx Coexpression,307
gene_set_query	139	NFE2	323	ARCHS4 Coexpression,451;ENCODE ChIP-seq,86;Enrichr Queries,254;ReMap ChIP-seq,233;GTEx Coexpression,591	TOP2A,RRM2,UBE2C,FOXM1,AURKB
gene_set_query	140	EGR2	324.3	ARCHS4 Coexpression,642;Enrichr Queries,230;GTEx Coexpression,101	TOP2A,RRM2,AURKB
gene_set_query	141	BHLHA15	324.5	ARCHS4 Coexpression,277;GTEx Coexpression,372
gene_set_query	142	GTF2B	325.8	ARCHS4 Coexpression,1111;ENCODE ChIP-seq,18;ReMap ChIP-seq,6;GTEx Coexpression,168	RRM2,SPAG5,UBE2C,PLK1,TTK,AURKB,NCAPH,CDC20,CCNA2,TPX2,KIF4A,KIF2C
gene_set_query	143	HOXC11	325.8	ARCHS4 Coexpression,124;Enrichr Queries,591;ReMap ChIP-seq,294;GTEx Coexpression,294	TPX2,FOXM1,AURKB
gene_set_query	144	ZNF584	326	ARCHS4 Coexpression,507;Enrichr Queries,438;ReMap ChIP-seq,128;GTEx Coexpression,231	RRM2,BIRC5,AURKB
gene_set_query	145	CEBPD	326.4	Literature ChIP-seq,144;ARCHS4 Coexpression,721;ENCODE ChIP-seq,87;ReMap ChIP-seq,230;GTEx Coexpression,450	TPX2,RRM2,PLK1
gene_set_query	146	ZNF646	329.3	ARCHS4 Coexpression,551;Enrichr Queries,329;GTEx Coexpression,108	KIF2C,AURKB,DLGAP5
gene_set_query	147	CEBPE	330.3	ARCHS4 Coexpression,711;Enrichr Queries,141;GTEx Coexpression,139	TOP2A,CDC20,RRM2,BIRC5,AURKB
gene_set_query	148	ARID5A	331.5	ARCHS4 Coexpression,400;GTEx Coexpression,263
gene_set_query	149	ZNF764	332.3	ARCHS4 Coexpression,362;Enrichr Queries,321;GTEx Coexpression,314	PLK1,AURKB
gene_set_query	150	CDX2	332.4	Literature ChIP-seq,143;ARCHS4 Coexpression,630;Enrichr Queries,561;ReMap ChIP-seq,107;GTEx Coexpression,221	TPX2,AURKB
gene_set_query	151	KLF4	333.2	Literature ChIP-seq,22;ARCHS4 Coexpression,366;Enrichr Queries,1030;ReMap ChIP-seq,48;GTEx Coexpression,200	CDC20,CCNA2,UBE2C,BIRC5,AURKB
gene_set_query	152	BRF2	334.7	ARCHS4 Coexpression,716;ReMap ChIP-seq,122;GTEx Coexpression,166	AURKB
gene_set_query	153	GLMP	335	ARCHS4 Coexpression,444;GTEx Coexpression,226
gene_set_query	154	FOXP2	335.5	Literature ChIP-seq,24;ARCHS4 Coexpression,445;ENCODE ChIP-seq,113;Enrichr Queries,875;ReMap ChIP-seq,246;GTEx Coexpression,310	BUB1B,BIRC5,AURKB,DLGAP5
gene_set_query	155	TCF20	335.7	ARCHS4 Coexpression,655;Enrichr Queries,246;GTEx Coexpression,106	TOP2A,TTK,AURKB,DLGAP5
gene_set_query	156	ZNF724	337	ARCHS4 Coexpression,661;GTEx Coexpression,13	TOP2A,RRM2,UBE2C,PLK1,HJURP,BUB1B,FOXM1,AURKB,NCAPH,NDC80,CCNA2,CDC20,TPX2,KIF4A,BIRC5,DLGAP5
gene_set_query	157	POU4F1	338.3	ARCHS4 Coexpression,312;Enrichr Queries,636;GTEx Coexpression,67	BUB1B,NCAPH,AURKB
gene_set_query	158	NR2F6	339.3	ARCHS4 Coexpression,637;Enrichr Queries,68;ReMap ChIP-seq,77;GTEx Coexpression,575	TOP2A,CCNA2,CDC20,TPX2,CCNB2,RRM2,UBE2C,PLK1,BIRC5,AURKB
gene_set_query	159	KLF11	341	ARCHS4 Coexpression,401;Enrichr Queries,303;GTEx Coexpression,319	RRM2,AURKB
gene_set_query	160	MEF2B	341.3	ARCHS4 Coexpression,281;Enrichr Queries,89;ReMap ChIP-seq,225;GTEx Coexpression,770	TOP2A,RRM2,PLK1,BUB1B,BIRC5,KIF2C,FOXM1,AURKB
gene_set_query	161	ARID3A	342	ARCHS4 Coexpression,548;ENCODE ChIP-seq,47;Enrichr Queries,377;ReMap ChIP-seq,99;GTEx Coexpression,639	CCNA2,TPX2,RRM2,BUB1B,BIRC5,AURKB,DLGAP5
gene_set_query	162	SNAPC4	342	ARCHS4 Coexpression,875;Enrichr Queries,313;ReMap ChIP-seq,73;GTEx Coexpression,107	SPAG5,UBE2C,PLK1,KIF2C,AURKB
gene_set_query	163	FOXN4	342.3	ARCHS4 Coexpression,3;Enrichr Queries,106;GTEx Coexpression,918	TOP2A,RRM2,SPAG5,UBE2C,PLK1,HJURP,BUB1B,TTK,FOXM1,AURKB,NCAPH,NDC80,CDC20,CCNA2,TPX2,CCNB2,KIF4A,BIRC5,NEK2,KIF2C,DLGAP5
gene_set_query	164	RFX5	343.2	ARCHS4 Coexpression,691;ENCODE ChIP-seq,24;Enrichr Queries,97;ReMap ChIP-seq,216;GTEx Coexpression,688	TOP2A,RRM2,SPAG5,PLK1,TTK,AURKB,NDC80,CCNA2,CDC20,TPX2,CCNB2,KIF2C
gene_set_query	165	ELF3	343.8	ARCHS4 Coexpression,567;Enrichr Queries,369;ReMap ChIP-seq,35;GTEx Coexpression,404	TOP2A,CDC20,TPX2,AURKB
gene_set_query	166	E2F5	345.3	ARCHS4 Coexpression,1215;Enrichr Queries,40;ReMap ChIP-seq,2;GTEx Coexpression,124	TOP2A,RRM2,UBE2C,PLK1,BUB1B,TTK,FOXM1,AURKB,NCAPH,NDC80,CCNA2,CDC20,TPX2,CCNB2,BIRC5,KIF2C,DLGAP5
gene_set_query	167	SALL1	346	Literature ChIP-seq,157;ARCHS4 Coexpression,620;Enrichr Queries,308;GTEx Coexpression,299	RRM2,AURKB
gene_set_query	168	DOT1L	347.3	ARCHS4 Coexpression,524;Enrichr Queries,440;GTEx Coexpression,78	TOP2A,SPAG5,KIF2C,AURKB
gene_set_query	169	IRF1	348.7	Literature ChIP-seq,147;ARCHS4 Coexpression,534;ENCODE ChIP-seq,56;Enrichr Queries,540;ReMap ChIP-seq,262;GTEx Coexpression,553	CCNB2,KIF4A,BUB1B,BIRC5,TTK,KIF2C,AURKB,DLGAP5
gene_set_query	170	SP2	349.4	ARCHS4 Coexpression,575;ENCODE ChIP-seq,29;Enrichr Queries,964;ReMap ChIP-seq,19;GTEx Coexpression,160	TOP2A,CDC20,TPX2,CCNB2,HJURP,TTK,AURKB,DLGAP5
gene_set_query	171	MTF1	349.5	ARCHS4 Coexpression,526;GTEx Coexpression,173
gene_set_query	172	TBP	349.6	Literature ChIP-seq,91;ARCHS4 Coexpression,1365;ENCODE ChIP-seq,14;ReMap ChIP-seq,215;GTEx Coexpression,63	RRM2,SPAG5,PLK1,NEK2,KIF2C,AURKB,NCAPH,NDC80
gene_set_query	173	PBX3	349.8	ARCHS4 Coexpression,396;ENCODE ChIP-seq,28;Enrichr Queries,156;ReMap ChIP-seq,90;GTEx Coexpression,1079	TOP2A,CCNA2,RRM2,UBE2C,PLK1,HJURP,AURKB,DLGAP5
gene_set_query	174	TERF1	350.8	ARCHS4 Coexpression,76;Enrichr Queries,32;ReMap ChIP-seq,74;GTEx Coexpression,1221	TOP2A,RRM2,UBE2C,PLK1,BUB1B,TTK,AURKB,NCAPH,CCNA2,CDC20,TPX2,CCNB2,BIRC5,NEK2,KIF2C,DLGAP5
gene_set_query	175	PRMT3	351	ARCHS4 Coexpression,15;Enrichr Queries,39;GTEx Coexpression,999	TOP2A,RRM2,SPAG5,UBE2C,PLK1,BUB1B,TTK,AURKB,NDC80,NCAPH,CCNA2,CDC20,TPX2,KIF4A,BIRC5,KIF2C,DLGAP5
gene_set_query	176	AHCTF1	351	ARCHS4 Coexpression,40;Enrichr Queries,178;GTEx Coexpression,835	TOP2A,CCNA2,TPX2,RRM2,SPAG5,BUB1B,KIF2C,AURKB
gene_set_query	177	ZNF146	351	ARCHS4 Coexpression,16;Enrichr Queries,101;GTEx Coexpression,936	TOP2A,RRM2,SPAG5,UBE2C,BUB1B,TTK,AURKB,CCNA2,TPX2,KIF4A,BIRC5,KIF2C,DLGAP5
gene_set_query	178	ZNF443	353.7	ARCHS4 Coexpression,136;Enrichr Queries,120;GTEx Coexpression,805	CCNA2,RRM2,TTK,AURKB,DLGAP5
gene_set_query	179	NR3C2	354.3	ARCHS4 Coexpression,295;Enrichr Queries,597;GTEx Coexpression,171	AURKB
gene_set_query	180	NFYB	356	ARCHS4 Coexpression,50;ENCODE ChIP-seq,3;Enrichr Queries,135;ReMap ChIP-seq,46;GTEx Coexpression,1546	TOP2A,RRM2,SPAG5,UBE2C,PLK1,HJURP,BUB1B,TTK,AURKB,NDC80,CDC20,CCNA2,TPX2,CCNB2,KIF4A,BIRC5,NEK2,DLGAP5
gene_set_query	181	AHRR	358.5	ARCHS4 Coexpression,710;GTEx Coexpression,7	TOP2A,RRM2,UBE2C,PLK1,HJURP,BUB1B,TTK,FOXM1,AURKB,NCAPH,NDC80,CCNA2,CDC20,TPX2,CCNB2,KIF4A,BIRC5,DLGAP5
gene_set_query	182	ZNF202	358.7	ARCHS4 Coexpression,35;Enrichr Queries,86;GTEx Coexpression,955	CCNA2,CDC20,TPX2,RRM2,SPAG5,UBE2C,BUB1B,BIRC5,AURKB,NCAPH,DLGAP5
gene_set_query	183	GRHL2	359.2	Literature ChIP-seq,60;ARCHS4 Coexpression,455;Enrichr Queries,1018;ReMap ChIP-seq,39;GTEx Coexpression,224	CDC20,CCNA2,RRM2,UBE2C,KIF2C,AURKB
gene_set_query	184	ETV5	359.7	ARCHS4 Coexpression,57;Enrichr Queries,215;GTEx Coexpression,807	TOP2A,TPX2,RRM2,KIF4A,HJURP,BIRC5,AURKB
gene_set_query	185	MAZ	360.4	ARCHS4 Coexpression,209;ENCODE ChIP-seq,37;Enrichr Queries,66;ReMap ChIP-seq,228;GTEx Coexpression,1262	TOP2A,RRM2,SPAG5,UBE2C,PLK1,BUB1B,FOXM1,AURKB,CDC20,BIRC5,KIF2C,NEK2
gene_set_query	186	DACH1	362.3	Literature ChIP-seq,126;ARCHS4 Coexpression,765;Enrichr Queries,196	TOP2A,RRM2,AURKB
gene_set_query	187	ZNF681	362.3	ARCHS4 Coexpression,880;Enrichr Queries,136;GTEx Coexpression,71	CCNA2,TOP2A,CDC20,RRM2,TTK,AURKB,DLGAP5
gene_set_query	188	ZNF705G	364.5	ARCHS4 Coexpression,640;GTEx Coexpression,89	KIF2C
gene_set_query	189	HNF4A	365.8	Literature ChIP-seq,97;ARCHS4 Coexpression,604;ENCODE ChIP-seq,77;Enrichr Queries,904;ReMap ChIP-seq,108;GTEx Coexpression,405	TOP2A,TPX2,RRM2,PLK1,BUB1B,NEK2,AURKB
gene_set_query	190	ZNF134	366	ARCHS4 Coexpression,90;Enrichr Queries,748;GTEx Coexpression,260	BUB1B,AURKB,DLGAP5
gene_set_query	191	HHEX	368.3	ARCHS4 Coexpression,1027;Enrichr Queries,225;ReMap ChIP-seq,79;GTEx Coexpression,142	TOP2A,TPX2,RRM2,NEK2,AURKB
gene_set_query	192	SREBF2	368.8	Literature ChIP-seq,104;ARCHS4 Coexpression,1358;ENCODE ChIP-seq,85;Enrichr Queries,244;ReMap ChIP-seq,141;GTEx Coexpression,281	TOP2A,RRM2,HJURP,AURKB
gene_set_query	193	JRKL	369.7	ARCHS4 Coexpression,624;Enrichr Queries,433;GTEx Coexpression,52	TOP2A,CCNB2,TTK,KIF2C,AURKB
gene_set_query	194	ARNT	370.4	Literature ChIP-seq,134;ARCHS4 Coexpression,293;Enrichr Queries,883;ReMap ChIP-seq,93;GTEx Coexpression,449	PLK1,AURKB
gene_set_query	195	SPIB	371.5	ARCHS4 Coexpression,1017;Enrichr Queries,258;ReMap ChIP-seq,132;GTEx Coexpression,79	RRM2,BIRC5,KIF2C,AURKB
gene_set_query	196	ZNF257	372.3	ARCHS4 Coexpression,1044;Enrichr Queries,52;GTEx Coexpression,21	TOP2A,RRM2,HJURP,BUB1B,TTK,AURKB,NCAPH,NDC80,CCNA2,TPX2,BIRC5,DLGAP5
gene_set_query	197	OTX2	373	ARCHS4 Coexpression,73;Enrichr Queries,506;ReMap ChIP-seq,133;GTEx Coexpression,780	CCNA2,CCNB2,KIF4A,AURKB,DLGAP5
gene_set_query	198	ZNF384	374	ARCHS4 Coexpression,173;ENCODE ChIP-seq,65;Enrichr Queries,418;ReMap ChIP-seq,18;GTEx Coexpression,1196	TPX2,PLK1,BIRC5,BUB1B,KIF2C,FOXM1,AURKB
gene_set_query	199	ZSCAN25	375	ARCHS4 Coexpression,588;GTEx Coexpression,162
gene_set_query	200	ZNF563	376	ARCHS4 Coexpression,120;Enrichr Queries,925;GTEx Coexpression,83	SPAG5,KIF2C,NEK2,AURKB
gene_set_query	201	ZBTB3	376.3	ARCHS4 Coexpression,579;Enrichr Queries,318;GTEx Coexpression,232	TOP2A,AURKB
gene_set_query	202	EOMES	376.6	Literature ChIP-seq,55;ARCHS4 Coexpression,747;Enrichr Queries,334;ReMap ChIP-seq,134;GTEx Coexpression,613	RRM2,NEK2,AURKB,NDC80
gene_set_query	203	NR5A2	379.8	ARCHS4 Coexpression,239;Enrichr Queries,728;ReMap ChIP-seq,124;GTEx Coexpression,428	NCAPH,AURKB
gene_set_query	204	AKAP8	381.3	ARCHS4 Coexpression,631;Enrichr Queries,140;GTEx Coexpression,373	TOP2A,CCNA2,CDC20,PLK1,AURKB
gene_set_query	205	GCM1	381.7	ARCHS4 Coexpression,332;Enrichr Queries,563;GTEx Coexpression,250	AURKB
gene_set_query	206	GTF3A	382.3	ARCHS4 Coexpression,273;Enrichr Queries,175;GTEx Coexpression,699	TOP2A,CDC20,RRM2,AURKB
gene_set_query	207	FOXK2	383.5	ARCHS4 Coexpression,225;Enrichr Queries,257;ReMap ChIP-seq,178;GTEx Coexpression,874	TOP2A,RRM2,FOXM1,AURKB
gene_set_query	208	NR3C1	384.5	Literature ChIP-seq,131;ARCHS4 Coexpression,376;ENCODE ChIP-seq,68;Enrichr Queries,765;ReMap ChIP-seq,47;GTEx Coexpression,920	TPX2,KIF2C,AURKB,NDC80
gene_set_query	209	FOSL2	386.2	ARCHS4 Coexpression,373;ENCODE ChIP-seq,89;Enrichr Queries,1093;ReMap ChIP-seq,183;GTEx Coexpression,193	NEK2,AURKB
gene_set_query	210	E2F6	386.4	ARCHS4 Coexpression,163;ENCODE ChIP-seq,21;Enrichr Queries,88;ReMap ChIP-seq,227;GTEx Coexpression,1433	TOP2A,CCNA2,CDC20,RRM2,BIRC5,KIF2C,FOXM1,AURKB,NDC80,DLGAP5
gene_set_query	211	ZNF675	387.3	ARCHS4 Coexpression,955;Enrichr Queries,182;GTEx Coexpression,25	TOP2A,TPX2,CCNB2,PLK1,HJURP,BUB1B,TTK,FOXM1,NCAPH,AURKB,NDC80
gene_set_query	212	VEZF1	389	ARCHS4 Coexpression,232;Enrichr Queries,442;GTEx Coexpression,493	TOP2A,AURKB
gene_set_query	213	ELK1	389.8	Literature ChIP-seq,57;ARCHS4 Coexpression,1321;ENCODE ChIP-seq,39;ReMap ChIP-seq,219;GTEx Coexpression,313	TPX2,CCNB2,HJURP,BIRC5,TTK,NEK2,NCAPH
gene_set_query	214	HAND1	390	ARCHS4 Coexpression,468;Enrichr Queries,576;GTEx Coexpression,126	AURKB
gene_set_query	215	CEBPG	390	ARCHS4 Coexpression,851;Enrichr Queries,148;ReMap ChIP-seq,51;GTEx Coexpression,510	CCNA2,TOP2A,RRM2,AURKB
gene_set_query	216	DMRTC2	390.3	ARCHS4 Coexpression,194;Enrichr Queries,291;GTEx Coexpression,686	BIRC5,TTK,AURKB
gene_set_query	217	PRDM13	391	ARCHS4 Coexpression,467;Enrichr Queries,669;GTEx Coexpression,37	RRM2,HJURP,BUB1B,AURKB,NCAPH,DLGAP5
gene_set_query	218	RAG1	393	ARCHS4 Coexpression,242;Enrichr Queries,173;GTEx Coexpression,764	TOP2A,BIRC5,TTK,AURKB
gene_set_query	219	PAX5	393.4	ARCHS4 Coexpression,628;ENCODE ChIP-seq,30;Enrichr Queries,1021;ReMap ChIP-seq,214;GTEx Coexpression,74	TOP2A,CCNA2,CDC20,RRM2,SPAG5,BUB1B,BIRC5,AURKB,NDC80
gene_set_query	220	POU4F2	396.3	ARCHS4 Coexpression,299;Enrichr Queries,527;ReMap ChIP-seq,34;GTEx Coexpression,725	TOP2A,NEK2,AURKB
gene_set_query	221	PROX1	396.3	ARCHS4 Coexpression,270;Enrichr Queries,787;ReMap ChIP-seq,68;GTEx Coexpression,460	TPX2,KIF2C,AURKB
gene_set_query	222	ZNF35	396.3	ARCHS4 Coexpression,146;Enrichr Queries,383;GTEx Coexpression,660	RRM2,BIRC5,AURKB
gene_set_query	223	ZNF304	396.3	ARCHS4 Coexpression,218;Enrichr Queries,697;GTEx Coexpression,274	AURKB,DLGAP5
gene_set_query	224	NFYC	396.3	ARCHS4 Coexpression,192;Enrichr Queries,245;GTEx Coexpression,752	CDC20,RRM2,AURKB
gene_set_query	225	FOXR1	396.7	ARCHS4 Coexpression,166;Enrichr Queries,522;GTEx Coexpression,502	UBE2C,PLK1
gene_set_query	226	ZBTB2	396.7	ARCHS4 Coexpression,937;Enrichr Queries,132;GTEx Coexpression,121	TOP2A,CCNA2,RRM2,PLK1,AURKB
gene_set_query	227	HSF1	397.4	Literature ChIP-seq,53;ARCHS4 Coexpression,1312;ENCODE ChIP-seq,116;ReMap ChIP-seq,163;GTEx Coexpression,343	PLK1,AURKB
gene_set_query	228	KLF6	397.5	ARCHS4 Coexpression,122;Enrichr Queries,880;ReMap ChIP-seq,87;GTEx Coexpression,501	CCNA2,TPX2,KIF2C,AURKB
gene_set_query	229	UBP1	397.7	ARCHS4 Coexpression,574;Enrichr Queries,417;GTEx Coexpression,202	TOP2A,AURKB
gene_set_query	230	ZNF829	399.3	ARCHS4 Coexpression,897;Enrichr Queries,214;GTEx Coexpression,87	BIRC5,KIF2C,AURKB,DLGAP5
gene_set_query	231	OTX1	400.3	ARCHS4 Coexpression,126;Enrichr Queries,272;GTEx Coexpression,803	CCNB2,KIF4A,BIRC5,AURKB
gene_set_query	232	TP73	401	ARCHS4 Coexpression,193;Enrichr Queries,77;GTEx Coexpression,933	TOP2A,CDC20,RRM2,PLK1,BUB1B,BIRC5,FOXM1,AURKB
gene_set_query	233	SALL2	401	ARCHS4 Coexpression,181;Enrichr Queries,823;GTEx Coexpression,199	BUB1B,AURKB
gene_set_query	234	HSFX1	401	ARCHS4 Coexpression,572;GTEx Coexpression,230
gene_set_query	235	ZNF207	402.3	ARCHS4 Coexpression,175;Enrichr Queries,441;ReMap ChIP-seq,66;GTEx Coexpression,927	TOP2A,BUB1B,KIF2C,AURKB
gene_set_query	236	HNF1B	403	ARCHS4 Coexpression,414;Enrichr Queries,642;ReMap ChIP-seq,153	TPX2,AURKB
gene_set_query	237	SETDB1	403.3	Literature ChIP-seq,96;ARCHS4 Coexpression,858;ENCODE ChIP-seq,11;Enrichr Queries,129;ReMap ChIP-seq,269;GTEx Coexpression,1057	TOP2A,UBE2C,PLK1,HJURP,TTK,AURKB,NCAPH,CDC20,TPX2,CCNB2,BIRC5,KIF2C,DLGAP5
gene_set_query	238	FLI1	403.5	Literature ChIP-seq,89;ARCHS4 Coexpression,306;ENCODE ChIP-seq,5;Enrichr Queries,733;ReMap ChIP-seq,235;GTEx Coexpression,1053	TOP2A,RRM2,SPAG5,PLK1,HJURP,TTK,FOXM1,AURKB,NCAPH,NDC80,TPX2,KIF4A,BIRC5,KIF2C,DLGAP5
gene_set_query	239	CEBPB	404.2	Literature ChIP-seq,68;ARCHS4 Coexpression,806;ENCODE ChIP-seq,46;Enrichr Queries,708;ReMap ChIP-seq,85;GTEx Coexpression,712	TPX2,RRM2,HJURP,BIRC5,AURKB,DLGAP5
gene_set_query	240	POU2F2	404.4	ARCHS4 Coexpression,515;ENCODE ChIP-seq,22;Enrichr Queries,1312;ReMap ChIP-seq,38;GTEx Coexpression,135	CDC20,RRM2,PLK1,BIRC5,BUB1B,AURKB,NDC80,DLGAP5
gene_set_query	241	PREB	406.3	ARCHS4 Coexpression,318;Enrichr Queries,183;GTEx Coexpression,718	TOP2A,CDC20,RRM2,AURKB
gene_set_query	242	SKOR1	406.5	ARCHS4 Coexpression,226;GTEx Coexpression,587	DLGAP5
gene_set_query	243	TERF2	406.5	ARCHS4 Coexpression,991;Enrichr Queries,127;ReMap ChIP-seq,75;GTEx Coexpression,433	TOP2A,CCNA2,PLK1,NEK2,KIF2C,AURKB,DLGAP5
gene_set_query	244	SPI1	408.2	Literature ChIP-seq,37;ARCHS4 Coexpression,584;ENCODE ChIP-seq,90;Enrichr Queries,1322;ReMap ChIP-seq,182;GTEx Coexpression,234	CCNB2,SPAG5,HJURP,BIRC5,KIF2C,NEK2,AURKB
gene_set_query	245	ZNF142	410.3	ARCHS4 Coexpression,161;Enrichr Queries,243;GTEx Coexpression,827	PLK1,FOXM1,AURKB
gene_set_query	246	FOXA2	410.5	Literature ChIP-seq,33;ARCHS4 Coexpression,485;ENCODE ChIP-seq,93;Enrichr Queries,543;ReMap ChIP-seq,103;GTEx Coexpression,1206	TOP2A,TPX2,RRM2,PLK1,BUB1B,NEK2,AURKB
gene_set_query	247	HOXB6	411.3	ARCHS4 Coexpression,204;Enrichr Queries,293;GTEx Coexpression,737	RRM2,FOXM1,AURKB
gene_set_query	248	PAX9	412	ARCHS4 Coexpression,323;Enrichr Queries,664;GTEx Coexpression,249	AURKB
gene_set_query	249	ZNF45	412.7	ARCHS4 Coexpression,33;Enrichr Queries,714;GTEx Coexpression,491	TOP2A,RRM2,SPAG5,KIF4A,BUB1B,AURKB,NDC80
gene_set_query	250	ZFP42	412.8	Literature ChIP-seq,43;ARCHS4 Coexpression,100;Enrichr Queries,238;GTEx Coexpression,1270	TOP2A,UBE2C,BUB1B,NEK2,AURKB,DLGAP5
gene_set_query	251	TFAP4	413.3	ARCHS4 Coexpression,1038;Enrichr Queries,47;ReMap ChIP-seq,194;GTEx Coexpression,374	TOP2A,RRM2,UBE2C,PLK1,BUB1B,FOXM1,AURKB,CCNA2,CDC20,TPX2,BIRC5,KIF2C
gene_set_query	252	NHLH1	413.7	ARCHS4 Coexpression,321;Enrichr Queries,755;GTEx Coexpression,165	AURKB
gene_set_query	253	ZIC3	413.8	Literature ChIP-seq,149;ARCHS4 Coexpression,108;Enrichr Queries,884;GTEx Coexpression,514	BUB1B,AURKB,DLGAP5
gene_set_query	254	GFI1B	414.8	Literature ChIP-seq,34;ARCHS4 Coexpression,1421;Enrichr Queries,96;ReMap ChIP-seq,191;GTEx Coexpression,332	TOP2A,CCNA2,CCNB2,RRM2,UBE2C,HJURP,BIRC5,NEK2,AURKB
gene_set_query	255	ATF3	415	Literature ChIP-seq,119;ARCHS4 Coexpression,929;ENCODE ChIP-seq,44;Enrichr Queries,240;ReMap ChIP-seq,211;GTEx Coexpression,947	TOP2A,CCNA2,RRM2,UBE2C,BIRC5,FOXM1,AURKB,NDC80
gene_set_query	256	HOXB7	415.6	Literature ChIP-seq,70;ARCHS4 Coexpression,883;Enrichr Queries,217;ReMap ChIP-seq,293;GTEx Coexpression,615	TOP2A,TPX2,RRM2,BIRC5,AURKB
gene_set_query	257	RUNX1	418	Literature ChIP-seq,107;ARCHS4 Coexpression,423;Enrichr Queries,770;ReMap ChIP-seq,224;GTEx Coexpression,566	BIRC5,AURKB,DLGAP5
gene_set_query	258	PAX6	418.4	Literature ChIP-seq,136;ARCHS4 Coexpression,378;Enrichr Queries,660;ReMap ChIP-seq,123;GTEx Coexpression,795	KIF2C,AURKB
gene_set_query	259	BHLHE40	420	ARCHS4 Coexpression,600;ENCODE ChIP-seq,43;ReMap ChIP-seq,217;GTEx Coexpression,820	TPX2,CCNB2,HJURP,BIRC5,NEK2,AURKB
gene_set_query	260	ZNF66	421.5	ARCHS4 Coexpression,771;GTEx Coexpression,72	RRM2,AURKB
gene_set_query	261	GFI1	422	ARCHS4 Coexpression,349;Enrichr Queries,142;GTEx Coexpression,775	TOP2A,CDC20,RRM2,BIRC5,AURKB
gene_set_query	262	IRF6	422	ARCHS4 Coexpression,657;Enrichr Queries,364;GTEx Coexpression,245	RRM2,AURKB
gene_set_query	263	FOXA1	422.2	Literature ChIP-seq,99;ARCHS4 Coexpression,672;ENCODE ChIP-seq,71;Enrichr Queries,309;ReMap ChIP-seq,154;GTEx Coexpression,1228	CCNA2,TOP2A,TPX2,RRM2,NEK2,AURKB,DLGAP5
gene_set_query	264	ZNF155	422.7	ARCHS4 Coexpression,88;Enrichr Queries,582;GTEx Coexpression,598	AURKB,NCAPH,DLGAP5
gene_set_query	265	MEF2A	423.3	Literature ChIP-seq,94;ARCHS4 Coexpression,1085;ENCODE ChIP-seq,75;Enrichr Queries,1083;ReMap ChIP-seq,72;GTEx Coexpression,131	SPAG5,KIF2C,AURKB
gene_set_query	266	ATF5	423.3	ARCHS4 Coexpression,822;Enrichr Queries,104;GTEx Coexpression,344	TOP2A,CDC20,RRM2,UBE2C,BIRC5,AURKB
gene_set_query	267	ZNF337	423.7	ARCHS4 Coexpression,538;Enrichr Queries,262;GTEx Coexpression,471	TPX2,HJURP,AURKB
gene_set_query	268	ATF2	424.6	ARCHS4 Coexpression,1081;ENCODE ChIP-seq,72;Enrichr Queries,428;ReMap ChIP-seq,189;GTEx Coexpression,353	CDC20,KIF2C,AURKB,DLGAP5,NDC80
gene_set_query	269	SMAD3	425.2	Literature ChIP-seq,111;ARCHS4 Coexpression,899;Enrichr Queries,873;ReMap ChIP-seq,105;GTEx Coexpression,138	TPX2,BIRC5,KIF2C,AURKB
gene_set_query	270	IRF8	429.8	Literature ChIP-seq,35;ARCHS4 Coexpression,621;Enrichr Queries,618;GTEx Coexpression,445	TTK,AURKB
gene_set_query	271	ZNF691	430	ARCHS4 Coexpression,685;Enrichr Queries,247;GTEx Coexpression,358	CDC20,KIF2C,AURKB
gene_set_query	272	HOXB4	430.3	Literature ChIP-seq,14;ARCHS4 Coexpression,106;Enrichr Queries,1076;GTEx Coexpression,525	TOP2A,TPX2,KIF2C,NEK2,AURKB,NDC80,DLGAP5
gene_set_query	273	BACH2	431	ARCHS4 Coexpression,426;Enrichr Queries,776;ReMap ChIP-seq,71;GTEx Coexpression,451	TPX2,KIF2C,AURKB
gene_set_query	274	NCOA3	432	ARCHS4 Coexpression,1195;Enrichr Queries,149;ReMap ChIP-seq,259;GTEx Coexpression,125	TOP2A,CCNA2,RRM2,AURKB
gene_set_query	275	PRDM14	433.4	Literature ChIP-seq,62;ARCHS4 Coexpression,98;Enrichr Queries,549;ReMap ChIP-seq,261;GTEx Coexpression,1197	CDC20,BUB1B,AURKB,DLGAP5,NCAPH
gene_set_query	276	LHX1	435.5	ARCHS4 Coexpression,320;Enrichr Queries,551	AURKB
gene_set_query	277	FOXJ1	436	ARCHS4 Coexpression,577;Enrichr Queries,328;GTEx Coexpression,403	BIRC5,AURKB
gene_set_query	278	EGR3	437.7	ARCHS4 Coexpression,340;Enrichr Queries,359;GTEx Coexpression,614	RRM2,AURKB
gene_set_query	279	ZNF107	439	ARCHS4 Coexpression,143;Enrichr Queries,37;GTEx Coexpression,1137	TOP2A,RRM2,UBE2C,HJURP,BUB1B,TTK,FOXM1,AURKB,NDC80,CCNA2,TPX2,BIRC5,KIF2C,DLGAP5
gene_set_query	280	TET3	439.3	ARCHS4 Coexpression,305;ReMap ChIP-seq,296;GTEx Coexpression,717
gene_set_query	281	BCL11A	440	ARCHS4 Coexpression,1193;ENCODE ChIP-seq,109;Enrichr Queries,213;ReMap ChIP-seq,242;GTEx Coexpression,443	TOP2A,RRM2,AURKB
gene_set_query	282	HOXC9	441	Literature ChIP-seq,23;ARCHS4 Coexpression,357;Enrichr Queries,747;GTEx Coexpression,637	TPX2,HJURP,BUB1B,AURKB,NDC80,DLGAP5
gene_set_query	283	RARA	442.2	Literature ChIP-seq,58;ARCHS4 Coexpression,510;Enrichr Queries,917;ReMap ChIP-seq,253;GTEx Coexpression,473	UBE2C,BIRC5,AURKB,NDC80
gene_set_query	284	NRF1	442.4	ARCHS4 Coexpression,1066;ENCODE ChIP-seq,35;Enrichr Queries,99;ReMap ChIP-seq,213;GTEx Coexpression,799	TOP2A,RRM2,SPAG5,FOXM1,AURKB,NCAPH,CCNA2,CDC20,TPX2,CCNB2,KIF4A,KIF2C
gene_set_query	285	ZBTB39	442.7	ARCHS4 Coexpression,24;Enrichr Queries,1228;GTEx Coexpression,76	CCNA2,TPX2,SPAG5,KIF4A,BUB1B,NEK2,KIF2C,AURKB,NCAPH,DLGAP5
gene_set_query	286	HBP1	443.8	ARCHS4 Coexpression,78;Enrichr Queries,888;ReMap ChIP-seq,42;GTEx Coexpression,767	CDC20,TPX2,RRM2,FOXM1,AURKB
gene_set_query	287	NFATC1	445	ARCHS4 Coexpression,827;ENCODE ChIP-seq,103;Enrichr Queries,862;ReMap ChIP-seq,200;GTEx Coexpression,233	PLK1,AURKB
gene_set_query	288	ISL2	445.3	ARCHS4 Coexpression,70;Enrichr Queries,524;GTEx Coexpression,742	CDC20,KIF2C,AURKB
gene_set_query	289	MBD4	446.4	ARCHS4 Coexpression,1082;ENCODE ChIP-seq,78;Enrichr Queries,51;ReMap ChIP-seq,61;GTEx Coexpression,960	TOP2A,RRM2,PLK1,BUB1B,AURKB,NDC80,CCNA2,CDC20,TPX2,CCNB2,BIRC5,KIF2C,DLGAP5
gene_set_query	290	STAT6	446.8	Literature ChIP-seq,72;ARCHS4 Coexpression,302;Enrichr Queries,1107;GTEx Coexpression,306	AURKB,DLGAP5
gene_set_query	291	KDM2B	447	ARCHS4 Coexpression,499;GTEx Coexpression,395
gene_set_query	292	GLI1	447.3	Literature ChIP-seq,159;ARCHS4 Coexpression,458;Enrichr Queries,299;GTEx Coexpression,873	BIRC5,AURKB
gene_set_query	293	HOXC12	447.3	ARCHS4 Coexpression,102;Enrichr Queries,461;GTEx Coexpression,779	TPX2,FOXM1,AURKB
gene_set_query	294	CREB5	447.7	ARCHS4 Coexpression,375;Enrichr Queries,685;GTEx Coexpression,283	AURKB
gene_set_query	295	RXRA	448	Literature ChIP-seq,16;ARCHS4 Coexpression,339;ENCODE ChIP-seq,111;Enrichr Queries,1247;ReMap ChIP-seq,92;GTEx Coexpression,883	CCNA2,TPX2,CCNB2,NEK2,AURKB,DLGAP5
gene_set_query	296	ZNF625	448.3	ARCHS4 Coexpression,974;Enrichr Queries,327;GTEx Coexpression,44	CCNA2,TOP2A,RRM2,NDC80,DLGAP5,AURKB
gene_set_query	297	DRAP1	448.3	ARCHS4 Coexpression,469;Enrichr Queries,857;GTEx Coexpression,19	CDC20,TPX2,CCNB2,SPAG5,PLK1,BIRC5,TTK,NEK2,KIF2C,FOXM1,AURKB
gene_set_query	298	ZNF711	448.3	ARCHS4 Coexpression,139;Enrichr Queries,294;GTEx Coexpression,912	TOP2A,AURKB
gene_set_query	299	HMG20A	449.3	ARCHS4 Coexpression,228;Enrichr Queries,977;GTEx Coexpression,143	BUB1B,AURKB
gene_set_query	300	VSX1	449.3	ARCHS4 Coexpression,648;Enrichr Queries,555;GTEx Coexpression,145	AURKB
gene_set_query	301	ZNF184	451	ARCHS4 Coexpression,1178;Enrichr Queries,110;GTEx Coexpression,65	TOP2A,TPX2,RRM2,SPAG5,NEK2,AURKB,NDC80,DLGAP5
gene_set_query	302	TIGD3	452	ARCHS4 Coexpression,448;Enrichr Queries,62;GTEx Coexpression,846	TOP2A,CCNA2,CDC20,RRM2,SPAG5,UBE2C,PLK1,BIRC5,AURKB,NDC80
gene_set_query	303	MBD3	452.5	ARCHS4 Coexpression,147;Enrichr Queries,125;ReMap ChIP-seq,283;GTEx Coexpression,1255	TOP2A,CDC20,RRM2,BIRC5,FOXM1,AURKB
gene_set_query	304	LYL1	452.6	Literature ChIP-seq,44;ARCHS4 Coexpression,272;Enrichr Queries,1296;ReMap ChIP-seq,260;GTEx Coexpression,391	HJURP,NEK2,AURKB
gene_set_query	305	ESRRB	455.3	Literature ChIP-seq,74;ARCHS4 Coexpression,739;Enrichr Queries,684;GTEx Coexpression,324	CCNB2,BUB1B,AURKB
gene_set_query	306	STAT5A	455.3	Literature ChIP-seq,109;ARCHS4 Coexpression,641;ENCODE ChIP-seq,66;Enrichr Queries,1082;ReMap ChIP-seq,202;GTEx Coexpression,632	CCNB2,BUB1B,AURKB,NDC80
gene_set_query	307	ZNF286A	456.7	ARCHS4 Coexpression,134;Enrichr Queries,153;GTEx Coexpression,1083	TOP2A,BIRC5,AURKB,DLGAP5
gene_set_query	308	ZNF770	456.7	ARCHS4 Coexpression,95;Enrichr Queries,646;GTEx Coexpression,629	BUB1B,TTK,AURKB
gene_set_query	309	ARID3C	457.5	ARCHS4 Coexpression,688;GTEx Coexpression,227
gene_set_query	310	HES3	459.3	ARCHS4 Coexpression,186;Enrichr Queries,897;GTEx Coexpression,295	BUB1B,AURKB
gene_set_query	311	ZNF174	459.3	ARCHS4 Coexpression,407;Enrichr Queries,224;GTEx Coexpression,747	FOXM1,AURKB,DLGAP5
gene_set_query	312	NFE2L3	460.7	ARCHS4 Coexpression,79;Enrichr Queries,131;GTEx Coexpression,1172	TOP2A,CCNA2,TPX2,RRM2,BUB1B,AURKB,DLGAP5
gene_set_query	313	TFDP2	461.3	ARCHS4 Coexpression,1139;Enrichr Queries,163;GTEx Coexpression,82	TOP2A,CCNA2,RRM2,KIF2C,AURKB
gene_set_query	314	TAL1	462.2	Literature ChIP-seq,41;ARCHS4 Coexpression,1334;ENCODE ChIP-seq,98;Enrichr Queries,381;ReMap ChIP-seq,113;GTEx Coexpression,806	CDC20,TPX2,RRM2,UBE2C,HJURP,BIRC5,NEK2,AURKB
gene_set_query	315	FOS	462.4	ARCHS4 Coexpression,873;ENCODE ChIP-seq,10;Enrichr Queries,166;ReMap ChIP-seq,179;GTEx Coexpression,1084	TOP2A,CCNA2,CDC20,TPX2,CCNB2,RRM2,UBE2C,HJURP,TTK,AURKB
gene_set_query	316	ZNF544	464	ARCHS4 Coexpression,1223;Enrichr Queries,134;GTEx Coexpression,35	CDC20,CCNB2,RRM2,SPAG5,PLK1,BUB1B,BIRC5,TTK,NEK2,FOXM1,AURKB
gene_set_query	317	GRHL3	464.7	ARCHS4 Coexpression,356;Enrichr Queries,228;GTEx Coexpression,810	CDC20,RRM2,AURKB
gene_set_query	318	HES7	464.7	ARCHS4 Coexpression,328;Enrichr Queries,332;GTEx Coexpression,734	RRM2,AURKB
gene_set_query	319	ZNF510	465	ARCHS4 Coexpression,611;Enrichr Queries,536;GTEx Coexpression,248	AURKB
gene_set_query	320	ZC3H8	465.3	ARCHS4 Coexpression,1260;Enrichr Queries,54;ReMap ChIP-seq,25;GTEx Coexpression,522	TOP2A,CCNA2,CDC20,TPX2,RRM2,HJURP,BUB1B,BIRC5,KIF2C,AURKB,DLGAP5
gene_set_query	321	DLX3	467	ARCHS4 Coexpression,180;Enrichr Queries,1060;GTEx Coexpression,161	UBE2C,AURKB
gene_set_query	322	RARG	467.5	Literature ChIP-seq,20;ARCHS4 Coexpression,673;Enrichr Queries,994;GTEx Coexpression,183	UBE2C,NEK2,AURKB
gene_set_query	323	TET1	467.7	Literature ChIP-seq,95;ARCHS4 Coexpression,52;GTEx Coexpression,1256	CCNA2,BUB1B,TTK,NEK2,DLGAP5
gene_set_query	324	ETV7	467.7	ARCHS4 Coexpression,346;Enrichr Queries,264;GTEx Coexpression,793	RRM2,AURKB
gene_set_query	325	ZNF124	469.7	ARCHS4 Coexpression,1332;Enrichr Queries,61;GTEx Coexpression,16	TOP2A,RRM2,PLK1,HJURP,BUB1B,TTK,FOXM1,NCAPH,NDC80,AURKB,CDC20,CCNA2,TPX2,CCNB2,BIRC5,NEK2,DLGAP5
gene_set_query	326	ZNF415	470	ARCHS4 Coexpression,801;Enrichr Queries,432;GTEx Coexpression,177	AURKB,DLGAP5
gene_set_query	327	ZNF219	470.3	ARCHS4 Coexpression,276;Enrichr Queries,354;GTEx Coexpression,781	TOP2A,AURKB
gene_set_query	328	IRF4	471.6	ARCHS4 Coexpression,687;ENCODE ChIP-seq,108;Enrichr Queries,1309;ReMap ChIP-seq,207;GTEx Coexpression,47	RRM2,HJURP,AURKB,NCAPH
gene_set_query	329	RORA	472	ARCHS4 Coexpression,148;Enrichr Queries,899;GTEx Coexpression,369	TPX2,AURKB
gene_set_query	330	ZNF248	472.7	ARCHS4 Coexpression,274;Enrichr Queries,806;GTEx Coexpression,338	AURKB
gene_set_query	331	ZNF560	473	ARCHS4 Coexpression,28;Enrichr Queries,1282;GTEx Coexpression,109	CCNB2,UBE2C,BUB1B,KIF2C,TTK,NEK2,AURKB,NCAPH,DLGAP5
gene_set_query	332	YY2	473	ARCHS4 Coexpression,64;Enrichr Queries,102;GTEx Coexpression,1253	TOP2A,CCNA2,RRM2,KIF4A,BUB1B,FOXM1,AURKB,NCAPH,DLGAP5
gene_set_query	333	ZNF200	473.7	ARCHS4 Coexpression,1146;Enrichr Queries,181;GTEx Coexpression,94	CCNA2,RRM2,BIRC5,KIF2C,AURKB
gene_set_query	334	FOXD4	475.7	ARCHS4 Coexpression,696;Enrichr Queries,518;GTEx Coexpression,213	AURKB
gene_set_query	335	TLX1	476.3	ARCHS4 Coexpression,568;Enrichr Queries,495;GTEx Coexpression,366	AURKB
gene_set_query	336	HNF1A	479	ARCHS4 Coexpression,757;Enrichr Queries,330;GTEx Coexpression,350	FOXM1,AURKB
gene_set_query	337	IRX2	479.3	ARCHS4 Coexpression,609;Enrichr Queries,620;GTEx Coexpression,209	AURKB
gene_set_query	338	ZXDA	479.3	ARCHS4 Coexpression,261;Enrichr Queries,940;GTEx Coexpression,237	AURKB
gene_set_query	339	ZNF230	480	ARCHS4 Coexpression,678;Enrichr Queries,179;GTEx Coexpression,583	TOP2A,TPX2,AURKB,DLGAP5
gene_set_query	340	OVOL2	481	ARCHS4 Coexpression,381;Enrichr Queries,721;ReMap ChIP-seq,295;GTEx Coexpression,527	AURKB
gene_set_query	341	RFX4	481.7	ARCHS4 Coexpression,308;Enrichr Queries,699;GTEx Coexpression,438	AURKB
gene_set_query	342	BCL6	481.8	Literature ChIP-seq,124;ARCHS4 Coexpression,695;Enrichr Queries,962;ReMap ChIP-seq,247;GTEx Coexpression,381	AURKB
gene_set_query	343	ZNF273	482.7	ARCHS4 Coexpression,1232;Enrichr Queries,20;GTEx Coexpression,196	TOP2A,RRM2,UBE2C,PLK1,HJURP,BUB1B,TTK,FOXM1,AURKB,NCAPH,NDC80,CCNA2,CDC20,TPX2,CCNB2,KIF4A,BIRC5,NEK2,KIF2C,DLGAP5
gene_set_query	344	ZNF274	483.5	Literature ChIP-seq,61;ARCHS4 Coexpression,601;ENCODE ChIP-seq,102;Enrichr Queries,1195;ReMap ChIP-seq,64;GTEx Coexpression,878	CCNA2,TPX2,AURKB
gene_set_query	345	CREB3	484	ARCHS4 Coexpression,475;Enrichr Queries,739;ReMap ChIP-seq,58;GTEx Coexpression,664	BUB1B,AURKB
gene_set_query	346	FOXO1	485	Literature ChIP-seq,39;ARCHS4 Coexpression,1073;Enrichr Queries,877;ReMap ChIP-seq,76;GTEx Coexpression,360	CCNA2,BUB1B,BIRC5,AURKB,NCAPH
gene_set_query	347	DLX2	485.3	ARCHS4 Coexpression,980;Enrichr Queries,365;GTEx Coexpression,111	RRM2,KIF4A,AURKB
gene_set_query	348	ZNF845	486	ARCHS4 Coexpression,132;Enrichr Queries,652;GTEx Coexpression,674	AURKB,DLGAP5
gene_set_query	349	REST	486.5	Literature ChIP-seq,79;ARCHS4 Coexpression,1619;ENCODE ChIP-seq,45;Enrichr Queries,322;ReMap ChIP-seq,236;GTEx Coexpression,618	TOP2A,CDC20,CCNA2,CCNB2,UBE2C,BIRC5,AURKB
gene_set_query	350	POU3F1	487	Literature ChIP-seq,114;ARCHS4 Coexpression,712;Enrichr Queries,534;GTEx Coexpression,588	KIF2C,AURKB
gene_set_query	351	ZNF165	487	ARCHS4 Coexpression,268;Enrichr Queries,57;ReMap ChIP-seq,292;GTEx Coexpression,1331	CCNA2,CDC20,RRM2,BIRC5,TTK,NEK2,KIF2C,AURKB,NDC80,DLGAP5
gene_set_query	352	SOX7	487	ARCHS4 Coexpression,995;Enrichr Queries,319;GTEx Coexpression,147	RRM2,AURKB
gene_set_query	353	SNAI1	487.3	ARCHS4 Coexpression,197;Enrichr Queries,306;GTEx Coexpression,959	RRM2,UBE2C,AURKB
gene_set_query	354	CENPX	488	GTEx Coexpression,488
gene_set_query	355	MITF	488.4	Literature ChIP-seq,120;ARCHS4 Coexpression,914;Enrichr Queries,645;ReMap ChIP-seq,263;GTEx Coexpression,500	PLK1,AURKB,NCAPH
gene_set_query	356	WIZ	488.7	ARCHS4 Coexpression,155;Enrichr Queries,389;GTEx Coexpression,922	TOP2A,FOXM1,AURKB
gene_set_query	357	MESP2	490	ARCHS4 Coexpression,938;Enrichr Queries,398;GTEx Coexpression,134	BIRC5,AURKB
gene_set_query	358	ZNF7	490.3	ARCHS4 Coexpression,904;Enrichr Queries,218;GTEx Coexpression,349	RRM2,BIRC5,AURKB
gene_set_query	359	ZNF689	490.3	ARCHS4 Coexpression,9;Enrichr Queries,414;GTEx Coexpression,1048	TPX2,CCNB2,UBE2C,KIF4A,PLK1,HJURP,BUB1B,BIRC5,TTK,AURKB,NCAPH,DLGAP5
gene_set_query	360	IKZF1	490.8	Literature ChIP-seq,40;ARCHS4 Coexpression,906;ENCODE ChIP-seq,48;Enrichr Queries,1279;ReMap ChIP-seq,198;GTEx Coexpression,474	CDC20,TPX2,RRM2,KIF2C,FOXM1,AURKB,NCAPH
gene_set_query	361	THAP12	491	ARCHS4 Coexpression,170;GTEx Coexpression,812	TPX2
gene_set_query	362	GLYR1	491.3	ARCHS4 Coexpression,916;ReMap ChIP-seq,3;GTEx Coexpression,555	TOP2A,TPX2,CCNB2,SPAG5,BUB1B,KIF2C,NCAPH,NDC80
gene_set_query	363	MEIS1	491.8	Literature ChIP-seq,76;ARCHS4 Coexpression,1207;Enrichr Queries,605;ReMap ChIP-seq,170;GTEx Coexpression,401	SPAG5,HJURP,AURKB
gene_set_query	364	ZNF143	492	ARCHS4 Coexpression,1427;ENCODE ChIP-seq,38;Enrichr Queries,204;ReMap ChIP-seq,106;GTEx Coexpression,685	TOP2A,CCNB2,RRM2,PLK1,BIRC5,BUB1B,KIF2C,TTK,AURKB,NCAPH
gene_set_query	365	DMRT1	493.5	Literature ChIP-seq,125;ARCHS4 Coexpression,476;Enrichr Queries,532;GTEx Coexpression,841	AURKB
gene_set_query	366	ZNF846	493.7	ARCHS4 Coexpression,236;Enrichr Queries,990;GTEx Coexpression,255	AURKB
gene_set_query	367	BCL11B	493.8	Literature ChIP-seq,161;ARCHS4 Coexpression,1190;Enrichr Queries,336;GTEx Coexpression,288	RRM2,AURKB
gene_set_query	368	ZFY	494	ARCHS4 Coexpression,119;Enrichr Queries,185;GTEx Coexpression,1178	TOP2A,TPX2,FOXM1,AURKB,DLGAP5
gene_set_query	369	PBX2	494	ARCHS4 Coexpression,517;Enrichr Queries,399;ReMap ChIP-seq,206;GTEx Coexpression,854	RRM2,AURKB
gene_set_query	370	MYOD1	494.2	ARCHS4 Coexpression,327;ENCODE ChIP-seq,91;Enrichr Queries,610;ReMap ChIP-seq,266;GTEx Coexpression,1177	SPAG5,BIRC5,TTK,FOXM1,AURKB
gene_set_query	371	PRDM1	495.2	ARCHS4 Coexpression,854;ENCODE ChIP-seq,104;Enrichr Queries,781;ReMap ChIP-seq,276;GTEx Coexpression,461	AURKB
gene_set_query	372	ASCL1	498.3	ARCHS4 Coexpression,553;Enrichr Queries,274;ReMap ChIP-seq,169;GTEx Coexpression,997	TOP2A,TPX2,AURKB
gene_set_query	373	MIXL1	498.3	ARCHS4 Coexpression,816;Enrichr Queries,628;GTEx Coexpression,51	RRM2,HJURP,AURKB,NCAPH
gene_set_query	374	SP4	498.4	ARCHS4 Coexpression,1324;ENCODE ChIP-seq,70;Enrichr Queries,237;ReMap ChIP-seq,196;GTEx Coexpression,665	TOP2A,CCNA2,RRM2,BIRC5,KIF2C,AURKB
gene_set_query	375	FOXA3	498.7	ARCHS4 Coexpression,591;Enrichr Queries,419;GTEx Coexpression,486	BIRC5,AURKB
gene_set_query	376	SOX2	499	Literature ChIP-seq,17;ARCHS4 Coexpression,798;Enrichr Queries,118;ReMap ChIP-seq,45;GTEx Coexpression,1517	TOP2A,CCNA2,CDC20,TPX2,UBE2C,PLK1,BUB1B,KIF2C,AURKB
gene_set_query	377	RELA	499.8	Literature ChIP-seq,129;ARCHS4 Coexpression,888;ENCODE ChIP-seq,49;Enrichr Queries,1169;ReMap ChIP-seq,109;GTEx Coexpression,655	UBE2C,PLK1,HJURP,KIF2C,AURKB,DLGAP5
gene_set_query	378	ETV1	500.3	ARCHS4 Coexpression,1432;Enrichr Queries,222;ReMap ChIP-seq,201;GTEx Coexpression,146	TOP2A,CCNA2,AURKB
gene_set_query	379	ZNF263	500.3	Literature ChIP-seq,158;ARCHS4 Coexpression,260;ENCODE ChIP-seq,83;Enrichr Queries,1243;ReMap ChIP-seq,254;GTEx Coexpression,1004	SPAG5,KIF4A,NEK2,AURKB
gene_set_query	380	ZKSCAN1	501.2	ARCHS4 Coexpression,491;ENCODE ChIP-seq,52;Enrichr Queries,1172;ReMap ChIP-seq,186;GTEx Coexpression,605	SPAG5,KIF4A,HJURP,NEK2,AURKB
gene_set_query	381	ZNF282	501.3	ARCHS4 Coexpression,511;Enrichr Queries,174;GTEx Coexpression,819	CDC20,RRM2,BIRC5,AURKB
gene_set_query	382	THAP1	501.4	ARCHS4 Coexpression,781;ENCODE ChIP-seq,105;Enrichr Queries,864;ReMap ChIP-seq,126;GTEx Coexpression,631	NEK2,AURKB
gene_set_query	383	EHF	501.8	ARCHS4 Coexpression,752;Enrichr Queries,388;ReMap ChIP-seq,49;GTEx Coexpression,818	TPX2,RRM2,AURKB
gene_set_query	384	AHR	502.4	Literature ChIP-seq,138;ARCHS4 Coexpression,592;Enrichr Queries,985;ReMap ChIP-seq,95;GTEx Coexpression,702	TPX2,AURKB
gene_set_query	385	NEUROD1	502.8	ARCHS4 Coexpression,780;Enrichr Queries,749;ReMap ChIP-seq,195;GTEx Coexpression,287	AURKB
gene_set_query	386	ZNF280A	503.3	ARCHS4 Coexpression,39;Enrichr Queries,98;GTEx Coexpression,1373	TOP2A,CDC20,CCNA2,RRM2,UBE2C,HJURP,BIRC5,TTK,KIF2C,AURKB,DLGAP5
gene_set_query	387	ZBTB16	504.8	ARCHS4 Coexpression,431;Enrichr Queries,648;ReMap ChIP-seq,12;GTEx Coexpression,928	TOP2A,CDC20,UBE2C,BUB1B,AURKB
gene_set_query	388	ZNF521	505.7	ARCHS4 Coexpression,531;Enrichr Queries,635;GTEx Coexpression,351	AURKB
gene_set_query	389	ZNF568	506.3	ARCHS4 Coexpression,333;Enrichr Queries,942;GTEx Coexpression,244	AURKB
gene_set_query	390	ZSCAN21	507.7	ARCHS4 Coexpression,1060;Enrichr Queries,234;GTEx Coexpression,229	TOP2A,RRM2,AURKB
gene_set_query	391	ZNF534	508.5	ARCHS4 Coexpression,379;GTEx Coexpression,638
gene_set_query	392	ETV3L	509	ARCHS4 Coexpression,471;Enrichr Queries,952;GTEx Coexpression,104	AURKB
gene_set_query	393	ASCL5	509	ARCHS4 Coexpression,814;GTEx Coexpression,204
gene_set_query	394	ZNF583	509	ARCHS4 Coexpression,453;Enrichr Queries,727;GTEx Coexpression,347	AURKB
gene_set_query	395	LHX3	509.7	ARCHS4 Coexpression,113;Enrichr Queries,525;GTEx Coexpression,891	TPX2,RRM2,AURKB
gene_set_query	396	FOXP3	509.8	Literature ChIP-seq,81;ARCHS4 Coexpression,943;Enrichr Queries,255;GTEx Coexpression,760	PLK1,HJURP,BIRC5,FOXM1,AURKB
gene_set_query	397	ONECUT1	511.5	ARCHS4 Coexpression,596;Enrichr Queries,633;ReMap ChIP-seq,238;GTEx Coexpression,579	AURKB
gene_set_query	398	CTCFL	511.6	ARCHS4 Coexpression,947;ENCODE ChIP-seq,106;Enrichr Queries,154;ReMap ChIP-seq,255;GTEx Coexpression,1096	TOP2A,TPX2,RRM2,BIRC5,AURKB
gene_set_query	399	LHX5	511.7	ARCHS4 Coexpression,793;Enrichr Queries,564;GTEx Coexpression,178	AURKB
gene_set_query	400	HES2	511.7	ARCHS4 Coexpression,819;Enrichr Queries,167;GTEx Coexpression,549	RRM2,BIRC5,AURKB,DLGAP5
gene_set_query	401	PLSCR1	512.5	ARCHS4 Coexpression,692;GTEx Coexpression,333
gene_set_query	402	ZNF100	513.7	ARCHS4 Coexpression,1485;Enrichr Queries,30;GTEx Coexpression,26	TOP2A,RRM2,SPAG5,PLK1,HJURP,BUB1B,TTK,FOXM1,NCAPH,AURKB,NDC80,CCNA2,CCNB2,TPX2,NEK2,KIF2C,DLGAP5
gene_set_query	403	GSC2	514.7	ARCHS4 Coexpression,200;Enrichr Queries,462;GTEx Coexpression,882	TTK,AURKB
gene_set_query	404	HOXD11	515	ARCHS4 Coexpression,213;Enrichr Queries,516;GTEx Coexpression,816	FOXM1,AURKB
gene_set_query	405	PURB	516.5	ARCHS4 Coexpression,391;GTEx Coexpression,642
gene_set_query	406	TBX22	516.7	ARCHS4 Coexpression,317;Enrichr Queries,283;GTEx Coexpression,950	KIF4A,AURKB
gene_set_query	407	MBD1	517	ARCHS4 Coexpression,1041;Enrichr Queries,373;GTEx Coexpression,137	RRM2,AURKB
gene_set_query	408	SIX1	517	ARCHS4 Coexpression,518;Enrichr Queries,372;GTEx Coexpression,661	RRM2,AURKB
gene_set_query	409	FOXP1	518.6	Literature ChIP-seq,121;ARCHS4 Coexpression,1059;Enrichr Queries,1087;ReMap ChIP-seq,9;GTEx Coexpression,317	TOP2A,TPX2,KIF2C,AURKB,NCAPH
gene_set_query	410	ZSCAN29	520.7	ARCHS4 Coexpression,1004;Enrichr Queries,444;GTEx Coexpression,114	RRM2,KIF2C,AURKB
gene_set_query	411	GTF2I	521	ARCHS4 Coexpression,521
gene_set_query	412	ZBED5	521	ARCHS4 Coexpression,383;GTEx Coexpression,659
gene_set_query	413	ADNP2	521.7	ARCHS4 Coexpression,11;Enrichr Queries,403;GTEx Coexpression,1151	CCNA2,TPX2,RRM2,SPAG5,KIF4A,BUB1B,TTK,KIF2C,FOXM1,AURKB,NCAPH,DLGAP5
gene_set_query	414	ZNF532	521.7	ARCHS4 Coexpression,397;Enrichr Queries,840;GTEx Coexpression,328	AURKB
gene_set_query	415	SMAD4	522.2	Literature ChIP-seq,110;ARCHS4 Coexpression,266;Enrichr Queries,1252;ReMap ChIP-seq,285;GTEx Coexpression,698	BIRC5,NEK2,AURKB
gene_set_query	416	CHCHD3	522.5	ARCHS4 Coexpression,670;GTEx Coexpression,375
gene_set_query	417	FOXN1	522.7	ARCHS4 Coexpression,580;Enrichr Queries,205;GTEx Coexpression,783	TOP2A,BIRC5,AURKB
gene_set_query	418	ZNF232	523.3	ARCHS4 Coexpression,683;Enrichr Queries,73;GTEx Coexpression,814	TOP2A,CCNA2,RRM2,BUB1B,FOXM1,AURKB,NDC80,DLGAP5
gene_set_query	419	IRF9	523.5	ARCHS4 Coexpression,392;Enrichr Queries,496;ReMap ChIP-seq,125;GTEx Coexpression,1081	KIF2C,AURKB
gene_set_query	420	ZNF16	525	ARCHS4 Coexpression,841;Enrichr Queries,307;GTEx Coexpression,427	KIF2C,AURKB
gene_set_query	421	BATF	525.2	ARCHS4 Coexpression,512;ENCODE ChIP-seq,110;Enrichr Queries,1302;ReMap ChIP-seq,150;GTEx Coexpression,552	AURKB
gene_set_query	422	LMX1B	527.7	ARCHS4 Coexpression,355;Enrichr Queries,651;GTEx Coexpression,577	AURKB
gene_set_query	423	LEUTX	527.7	ARCHS4 Coexpression,172;Enrichr Queries,1380;GTEx Coexpression,31	RRM2,UBE2C,HJURP,AURKB,NCAPH,NDC80,DLGAP5
gene_set_query	424	ZNF239	528.3	ARCHS4 Coexpression,80;Enrichr Queries,59;GTEx Coexpression,1446	TOP2A,CCNA2,CDC20,RRM2,PLK1,HJURP,BIRC5,BUB1B,KIF2C,TTK,AURKB,DLGAP5
gene_set_query	425	GATA2	528.3	Literature ChIP-seq,56;ARCHS4 Coexpression,1280;ENCODE ChIP-seq,73;Enrichr Queries,357;ReMap ChIP-seq,33;GTEx Coexpression,1371	CDC20,UBE2C,HJURP,NEK2,TTK,AURKB,NCAPH,NDC80
gene_set_query	426	TIGD5	529	ARCHS4 Coexpression,151;Enrichr Queries,406;GTEx Coexpression,1030	CDC20,FOXM1,AURKB
gene_set_query	427	ZBTB9	531.7	ARCHS4 Coexpression,29;Enrichr Queries,124;GTEx Coexpression,1442	CCNA2,CDC20,TPX2,RRM2,PLK1,BIRC5,BUB1B,KIF2C,AURKB
gene_set_query	428	FOXD4L6	532.5	ARCHS4 Coexpression,920;Enrichr Queries,145	CDC20,RRM2,KIF2C,AURKB
gene_set_query	429	BNC1	533.7	ARCHS4 Coexpression,805;Enrichr Queries,753;GTEx Coexpression,43	CCNB2,TTK,NEK2,KIF2C,FOXM1,AURKB
gene_set_query	430	ASCL2	534	ARCHS4 Coexpression,364;Enrichr Queries,177;GTEx Coexpression,1061	RRM2,UBE2C,BIRC5,AURKB
gene_set_query	431	PKNOX1	534	ARCHS4 Coexpression,859;Enrichr Queries,387;ReMap ChIP-seq,135;GTEx Coexpression,755	RRM2,AURKB
gene_set_query	432	CDX4	536	ARCHS4 Coexpression,183;Enrichr Queries,710;GTEx Coexpression,715	UBE2C,AURKB
gene_set_query	433	ZNF786	536	ARCHS4 Coexpression,784;Enrichr Queries,483;GTEx Coexpression,341	AURKB
gene_set_query	434	ZNF286B	536	ARCHS4 Coexpression,918;GTEx Coexpression,154
gene_set_query	435	THYN1	536.5	ARCHS4 Coexpression,753;GTEx Coexpression,320
gene_set_query	436	MTF2	536.7	Literature ChIP-seq,122;ARCHS4 Coexpression,1434;GTEx Coexpression,54	SPAG5,BUB1B,NCAPH
gene_set_query	437	ZNF496	537.3	ARCHS4 Coexpression,227;Enrichr Queries,395;GTEx Coexpression,990	RRM2,FOXM1,AURKB
gene_set_query	438	HOXB13	537.5	ARCHS4 Coexpression,252;Enrichr Queries,188;ReMap ChIP-seq,136;GTEx Coexpression,1574	RRM2,BIRC5,AURKB
gene_set_query	439	NME2	537.7	ARCHS4 Coexpression,220;ReMap ChIP-seq,31;GTEx Coexpression,1362	CDC20,TPX2,KIF4A,PLK1
gene_set_query	440	SNAI3	538	ARCHS4 Coexpression,258;Enrichr Queries,1041;GTEx Coexpression,315	AURKB
gene_set_query	441	ZNF525	538.5	ARCHS4 Coexpression,1047;GTEx Coexpression,30	CCNB2,SPAG5,BUB1B,TTK,NEK2,KIF2C,NCAPH
gene_set_query	442	NEUROG2	539	ARCHS4 Coexpression,1043;Enrichr Queries,513;GTEx Coexpression,61	RRM2,BUB1B,AURKB
gene_set_query	443	ZNF85	539	ARCHS4 Coexpression,1548;Enrichr Queries,14;GTEx Coexpression,55	TOP2A,RRM2,SPAG5,UBE2C,PLK1,HJURP,BUB1B,TTK,FOXM1,AURKB,NCAPH,NDC80,CCNA2,CDC20,TPX2,CCNB2,KIF4A,BIRC5,NEK2,KIF2C,DLGAP5
gene_set_query	444	ZSCAN5B	539.7	ARCHS4 Coexpression,51;Enrichr Queries,1132;GTEx Coexpression,436	RRM2,UBE2C,HJURP,KIF2C,AURKB
gene_set_query	445	FOXH1	540.3	ARCHS4 Coexpression,474;Enrichr Queries,172;GTEx Coexpression,975	PLK1,BIRC5,FOXM1,AURKB
gene_set_query	446	ZNF649	542	ARCHS4 Coexpression,68;Enrichr Queries,311;GTEx Coexpression,1247	BUB1B,TTK,AURKB,DLGAP5
gene_set_query	447	BARHL2	543	ARCHS4 Coexpression,981;Enrichr Queries,467;GTEx Coexpression,181	AURKB
gene_set_query	448	NHLH2	543.3	ARCHS4 Coexpression,633;Enrichr Queries,717;GTEx Coexpression,280	AURKB
gene_set_query	449	NANOG	543.5	Literature ChIP-seq,26;ARCHS4 Coexpression,1257;ENCODE ChIP-seq,118;Enrichr Queries,168;ReMap ChIP-seq,252;GTEx Coexpression,1440	TOP2A,RRM2,UBE2C,BIRC5,FOXM1,AURKB
gene_set_query	450	SRF	545	Literature ChIP-seq,38;ARCHS4 Coexpression,652;ENCODE ChIP-seq,42;Enrichr Queries,1014;ReMap ChIP-seq,96;GTEx Coexpression,1428	CCNA2,CCNB2,BIRC5,BUB1B,KIF2C,AURKB,NDC80,DLGAP5
gene_set_query	451	BHLHE22	545	ARCHS4 Coexpression,1271;ReMap ChIP-seq,53;GTEx Coexpression,311	NEK2,KIF2C
gene_set_query	452	EGR1	545.2	Literature ChIP-seq,115;ARCHS4 Coexpression,1211;ENCODE ChIP-seq,69;Enrichr Queries,208;ReMap ChIP-seq,140;GTEx Coexpression,1528	TOP2A,RRM2,BUB1B,BIRC5,KIF2C,AURKB,NCAPH,NDC80
gene_set_query	453	GCM2	545.7	ARCHS4 Coexpression,285;Enrichr Queries,505;GTEx Coexpression,847	AURKB
gene_set_query	454	ZNF114	545.7	ARCHS4 Coexpression,1282;Enrichr Queries,50;GTEx Coexpression,305	TOP2A,CDC20,RRM2,UBE2C,BIRC5,TTK,NEK2,KIF2C,AURKB,NDC80,DLGAP5
gene_set_query	455	ZNF704	546	ARCHS4 Coexpression,741;Enrichr Queries,681;GTEx Coexpression,216	AURKB
gene_set_query	456	TFCP2L1	547	ARCHS4 Coexpression,582;Enrichr Queries,853;GTEx Coexpression,206	AURKB
gene_set_query	457	SOX11	547	Literature ChIP-seq,65;ARCHS4 Coexpression,930;Enrichr Queries,87;ReMap ChIP-seq,81;GTEx Coexpression,1572	CDC20,TOP2A,CCNA2,CCNB2,RRM2,UBE2C,PLK1,HJURP,BIRC5,AURKB
gene_set_query	458	DMRTB1	547.3	ARCHS4 Coexpression,230;Enrichr Queries,616;GTEx Coexpression,796	AURKB,DLGAP5
gene_set_query	459	ZNF620	547.7	ARCHS4 Coexpression,1267;Enrichr Queries,72;GTEx Coexpression,304	TOP2A,CCNA2,TPX2,RRM2,BIRC5,TTK,KIF2C,AURKB,DLGAP5
gene_set_query	460	PRDM12	548	ARCHS4 Coexpression,699;Enrichr Queries,758;GTEx Coexpression,187	AURKB
gene_set_query	461	EN2	548	ARCHS4 Coexpression,671;Enrichr Queries,556;GTEx Coexpression,417	AURKB
gene_set_query	462	ZSCAN5C	548.3	ARCHS4 Coexpression,221;Enrichr Queries,1367;GTEx Coexpression,57	CCNA2,CDC20,RRM2,DLGAP5
gene_set_query	463	MEF2C	548.4	ARCHS4 Coexpression,1064;ENCODE ChIP-seq,117;Enrichr Queries,565;ReMap ChIP-seq,147;GTEx Coexpression,849	KIF2C,AURKB
gene_set_query	464	SIX3	549	ARCHS4 Coexpression,137;Enrichr Queries,584;GTEx Coexpression,926	UBE2C,AURKB
gene_set_query	465	CSRNP1	549	ARCHS4 Coexpression,265;GTEx Coexpression,833
gene_set_query	466	IKZF2	549.3	ARCHS4 Coexpression,309;Enrichr Queries,1307;GTEx Coexpression,32	CCNA2,RRM2,UBE2C,HJURP,BUB1B,AURKB,DLGAP5
gene_set_query	467	NKX24	549.5	ARCHS4 Coexpression,207;GTEx Coexpression,892	BIRC5
gene_set_query	468	THAP11	550.8	Literature ChIP-seq,88;ARCHS4 Coexpression,1576;Enrichr Queries,115;ReMap ChIP-seq,114;GTEx Coexpression,861	TOP2A,CCNA2,CDC20,PLK1,BUB1B,BIRC5,KIF2C,AURKB
gene_set_query	469	ZNF80	551.7	ARCHS4 Coexpression,772;Enrichr Queries,689;GTEx Coexpression,194	AURKB
gene_set_query	470	ZNF20	552.7	ARCHS4 Coexpression,344;Enrichr Queries,1218;GTEx Coexpression,96	KIF2C,AURKB
gene_set_query	471	NFKB2	553.8	ARCHS4 Coexpression,722;Enrichr Queries,976;ReMap ChIP-seq,91;GTEx Coexpression,426	TPX2,NCAPH,AURKB
gene_set_query	472	MNT	553.8	ARCHS4 Coexpression,708;Enrichr Queries,1225;ReMap ChIP-seq,127;GTEx Coexpression,155	AURKB
gene_set_query	473	ZNF652	554.5	Literature ChIP-seq,155;ARCHS4 Coexpression,595;Enrichr Queries,1028;GTEx Coexpression,440	AURKB
gene_set_query	474	ZNF729	555	ARCHS4 Coexpression,167;GTEx Coexpression,943	TTK
gene_set_query	475	NKX61	555	ARCHS4 Coexpression,833;GTEx Coexpression,277
gene_set_query	476	ALX1	556	ARCHS4 Coexpression,105;Enrichr Queries,598;GTEx Coexpression,965	CDC20,AURKB
gene_set_query	477	PBX1	557.8	Literature ChIP-seq,52;ARCHS4 Coexpression,506;Enrichr Queries,735;GTEx Coexpression,938	TOP2A,CCNB2,KIF4A,AURKB,DLGAP5
gene_set_query	478	ZNF43	558.7	ARCHS4 Coexpression,1390;Enrichr Queries,191;GTEx Coexpression,95	RRM2,KIF2C,TTK,AURKB
gene_set_query	479	RHOXF2	559	ARCHS4 Coexpression,85;Enrichr Queries,331;GTEx Coexpression,1261	CCNA2,TPX2,BUB1B,KIF2C,AURKB
gene_set_query	480	NFX1	559.7	ARCHS4 Coexpression,965;Enrichr Queries,447;GTEx Coexpression,267	AURKB,DLGAP5
gene_set_query	481	TLX2	561	ARCHS4 Coexpression,224;Enrichr Queries,476;GTEx Coexpression,983	FOXM1,AURKB
gene_set_query	482	ZNF519	561.7	ARCHS4 Coexpression,922;Enrichr Queries,2;GTEx Coexpression,761	TOP2A,RRM2,SPAG5,UBE2C,PLK1,HJURP,BUB1B,TTK,FOXM1,AURKB,NCAPH,NDC80,CCNA2,CDC20,TPX2,CCNB2,KIF4A,BIRC5,NEK2,KIF2C,DLGAP5
gene_set_query	483	ZNF507	561.7	ARCHS4 Coexpression,164;Enrichr Queries,608;GTEx Coexpression,913	CCNA2,AURKB
gene_set_query	484	CREB1	562.3	Literature ChIP-seq,11;ARCHS4 Coexpression,1422;ENCODE ChIP-seq,12;Enrichr Queries,366;ReMap ChIP-seq,231;GTEx Coexpression,1332	SPAG5,UBE2C,HJURP,BUB1B,TTK,AURKB,NCAPH,NDC80,CCNA2,KIF4A,BIRC5,KIF2C,DLGAP5
gene_set_query	485	ZBED3	562.3	ARCHS4 Coexpression,135;Enrichr Queries,207;GTEx Coexpression,1345	TOP2A,RRM2,FOXM1,AURKB
gene_set_query	486	ZNF714	562.3	ARCHS4 Coexpression,1596;Enrichr Queries,21;GTEx Coexpression,70	TOP2A,RRM2,SPAG5,UBE2C,PLK1,HJURP,BUB1B,TTK,FOXM1,AURKB,NCAPH,NDC80,CCNA2,TPX2,CCNB2,KIF4A,BIRC5,KIF2C,DLGAP5
gene_set_query	487	SP8	562.7	ARCHS4 Coexpression,864;Enrichr Queries,632;GTEx Coexpression,192	AURKB
gene_set_query	488	EBF1	564.4	ARCHS4 Coexpression,313;ENCODE ChIP-seq,53;Enrichr Queries,691;ReMap ChIP-seq,204;GTEx Coexpression,1561	UBE2C,BUB1B,BIRC5,NEK2,AURKB,NDC80,DLGAP5
gene_set_query	489	ZNF157	564.7	ARCHS4 Coexpression,286;Enrichr Queries,1190;GTEx Coexpression,218	AURKB
gene_set_query	490	ZNF609	565	ARCHS4 Coexpression,292;Enrichr Queries,1304;GTEx Coexpression,99	KIF2C,AURKB
gene_set_query	491	ZNF771	565	ARCHS4 Coexpression,386;Enrichr Queries,275;GTEx Coexpression,1034	PLK1,AURKB
gene_set_query	492	KDM2A	565	ARCHS4 Coexpression,1008;GTEx Coexpression,122
gene_set_query	493	MAFB	565.3	ARCHS4 Coexpression,729;Enrichr Queries,1006;ReMap ChIP-seq,237;GTEx Coexpression,289	AURKB
gene_set_query	494	TFCP2	565.3	ARCHS4 Coexpression,223;Enrichr Queries,430;GTEx Coexpression,1043	TOP2A,BUB1B,AURKB
gene_set_query	495	BORCS8MEF2B	566	ARCHS4 Coexpression,566
gene_set_query	496	NFKB1	568	ARCHS4 Coexpression,808;Enrichr Queries,1142;ReMap ChIP-seq,209;GTEx Coexpression,113	AURKB
gene_set_query	497	ESX1	568.3	ARCHS4 Coexpression,131;Enrichr Queries,537;GTEx Coexpression,1037	TTK,AURKB
gene_set_query	498	IKZF3	569	ARCHS4 Coexpression,927;Enrichr Queries,711;GTEx Coexpression,69	RRM2,AURKB
gene_set_query	499	ZNF101	569.3	ARCHS4 Coexpression,989;Enrichr Queries,479;GTEx Coexpression,240	AURKB
gene_set_query	500	YBX3	569.5	ARCHS4 Coexpression,288;GTEx Coexpression,851
gene_set_query	501	NR6A1	570.7	ARCHS4 Coexpression,46;Enrichr Queries,757;GTEx Coexpression,909	CCNB2,BUB1B,BIRC5,TTK,AURKB,DLGAP5
gene_set_query	502	ZNF441	571.3	ARCHS4 Coexpression,627;Enrichr Queries,397;GTEx Coexpression,690	TOP2A,AURKB
gene_set_query	503	ZNF385C	571.3	ARCHS4 Coexpression,942;Enrichr Queries,427;GTEx Coexpression,345	FOXM1,AURKB
gene_set_query	504	UNCX	572.3	ARCHS4 Coexpression,1001;Enrichr Queries,519;GTEx Coexpression,197	AURKB
gene_set_query	505	ESR1	572.5	Literature ChIP-seq,73;ARCHS4 Coexpression,1062;ENCODE ChIP-seq,112;Enrichr Queries,323;ReMap ChIP-seq,273;GTEx Coexpression,1592	TOP2A,BIRC5,AURKB
gene_set_query	506	GSC	572.7	ARCHS4 Coexpression,179;Enrichr Queries,497;GTEx Coexpression,1042	UBE2C,AURKB
gene_set_query	507	WT1	573.8	Literature ChIP-seq,50;ARCHS4 Coexpression,169;Enrichr Queries,893;GTEx Coexpression,1183	RRM2,KIF2C,AURKB
gene_set_query	508	ZNF205	574	ARCHS4 Coexpression,532;Enrichr Queries,932;GTEx Coexpression,258	AURKB
gene_set_query	509	PAX2	574.7	ARCHS4 Coexpression,769;Enrichr Queries,572;GTEx Coexpression,383	AURKB
gene_set_query	510	ZNF703	575.3	ARCHS4 Coexpression,254;Enrichr Queries,890;GTEx Coexpression,582	AURKB
gene_set_query	511	TGIF1	575.7	ARCHS4 Coexpression,940;Enrichr Queries,241;GTEx Coexpression,546	TOP2A,RRM2,AURKB
gene_set_query	512	ZNF705E	576	ARCHS4 Coexpression,745;GTEx Coexpression,407
gene_set_query	513	SMAD1	576	Literature ChIP-seq,141;ARCHS4 Coexpression,964;Enrichr Queries,841;ReMap ChIP-seq,245;GTEx Coexpression,689	AURKB
gene_set_query	514	MYOG	576.5	ARCHS4 Coexpression,776;ENCODE ChIP-seq,74;Enrichr Queries,933;GTEx Coexpression,523	FOXM1,AURKB
gene_set_query	515	ZNF222	577.3	ARCHS4 Coexpression,141;Enrichr Queries,937;GTEx Coexpression,654	AURKB,DLGAP5
gene_set_query	516	KLF17	577.7	ARCHS4 Coexpression,149;Enrichr Queries,157;GTEx Coexpression,1427	CDC20,UBE2C,BIRC5,KIF2C,AURKB
gene_set_query	517	ZNF227	578.3	ARCHS4 Coexpression,66;Enrichr Queries,542;GTEx Coexpression,1127	BUB1B,TTK,AURKB,DLGAP5
gene_set_query	518	FOXO3	580	Literature ChIP-seq,67;ARCHS4 Coexpression,562;Enrichr Queries,1066;GTEx Coexpression,625	TPX2,HJURP,AURKB,NDC80
gene_set_query	519	IRX4	580.7	ARCHS4 Coexpression,598;Enrichr Queries,869;GTEx Coexpression,275	AURKB
gene_set_query	520	MYCL	581	ARCHS4 Coexpression,675;GTEx Coexpression,487
gene_set_query	521	RUNX3	581	ARCHS4 Coexpression,734;ENCODE ChIP-seq,54;Enrichr Queries,1331;ReMap ChIP-seq,146;GTEx Coexpression,640	CDC20,UBE2C,BIRC5,AURKB,NDC80
gene_set_query	522	ETS1	581.3	Literature ChIP-seq,84;ARCHS4 Coexpression,1329;ENCODE ChIP-seq,58;Enrichr Queries,989;ReMap ChIP-seq,184;GTEx Coexpression,844	BUB1B,BIRC5,AURKB,NCAPH,NDC80
gene_set_query	523	STAT5B	582	ARCHS4 Coexpression,1270;Enrichr Queries,429;ReMap ChIP-seq,21;GTEx Coexpression,608	TOP2A,TPX2,FOXM1,AURKB,NCAPH
gene_set_query	524	LIN28A	582.5	ARCHS4 Coexpression,103;GTEx Coexpression,1062	BUB1B,DLGAP5
gene_set_query	525	ZNF302	582.7	ARCHS4 Coexpression,664;Enrichr Queries,784;GTEx Coexpression,300	AURKB
gene_set_query	526	HNF4G	583.6	ARCHS4 Coexpression,536;ENCODE ChIP-seq,95;Enrichr Queries,945;ReMap ChIP-seq,187;GTEx Coexpression,1155	NEK2,AURKB
gene_set_query	527	ZFP30	584	ARCHS4 Coexpression,263;Enrichr Queries,1036;GTEx Coexpression,453	AURKB
gene_set_query	528	ZNF398	584.3	ARCHS4 Coexpression,210;Enrichr Queries,1235;GTEx Coexpression,308	BUB1B,AURKB
gene_set_query	529	FOXE3	584.7	ARCHS4 Coexpression,81;Enrichr Queries,453;GTEx Coexpression,1220	SPAG5,FOXM1,AURKB,NCAPH
gene_set_query	530	ZNF317	585	ARCHS4 Coexpression,434;Enrichr Queries,1055;GTEx Coexpression,266	AURKB
gene_set_query	531	TLX3	585.3	ARCHS4 Coexpression,436;Enrichr Queries,498;GTEx Coexpression,822	AURKB
gene_set_query	532	HELT	585.3	ARCHS4 Coexpression,549;Enrichr Queries,472;GTEx Coexpression,735	AURKB
gene_set_query	533	ZNF850	585.5	ARCHS4 Coexpression,925;GTEx Coexpression,246
gene_set_query	534	CRX	586	Literature ChIP-seq,83;ARCHS4 Coexpression,1446;Enrichr Queries,285;GTEx Coexpression,530	PLK1,BIRC5,AURKB
gene_set_query	535	ZFP41	586	ARCHS4 Coexpression,1019;Enrichr Queries,143;GTEx Coexpression,596	TOP2A,RRM2,PLK1,BIRC5,AURKB
gene_set_query	536	NR1H3	587.2	Literature ChIP-seq,82;ARCHS4 Coexpression,501;Enrichr Queries,1249;ReMap ChIP-seq,249;GTEx Coexpression,855	TOP2A,AURKB
gene_set_query	537	TCF7	587.4	Literature ChIP-seq,128;ARCHS4 Coexpression,1036;Enrichr Queries,1245;ReMap ChIP-seq,148;GTEx Coexpression,380	KIF2C,AURKB
gene_set_query	538	ZGPAT	588.7	ARCHS4 Coexpression,290;Enrichr Queries,1349;GTEx Coexpression,127	AURKB
gene_set_query	539	ZNF354B	590	ARCHS4 Coexpression,244;Enrichr Queries,295;GTEx Coexpression,1231	RRM2,AURKB
gene_set_query	540	STAT2	590.2	ARCHS4 Coexpression,857;ENCODE ChIP-seq,115;Enrichr Queries,570;ReMap ChIP-seq,138;GTEx Coexpression,1271	CCNA2,AURKB
gene_set_query	541	CSRNP3	590.5	ARCHS4 Coexpression,761;GTEx Coexpression,420
gene_set_query	542	CREB3L3	591	ARCHS4 Coexpression,438;Enrichr Queries,974;GTEx Coexpression,361	AURKB
gene_set_query	543	PAX1	591.7	ARCHS4 Coexpression,1098;Enrichr Queries,465;GTEx Coexpression,212	AURKB
gene_set_query	544	CHAMP1	592	ARCHS4 Coexpression,30;GTEx Coexpression,1154	CCNA2,TPX2,RRM2,PLK1,BUB1B,KIF2C,FOXM1
gene_set_query	545	ETV6	592	ARCHS4 Coexpression,425;Enrichr Queries,1286;ReMap ChIP-seq,149;GTEx Coexpression,508	AURKB
gene_set_query	546	HOXC6	592.3	ARCHS4 Coexpression,198;Enrichr Queries,109;GTEx Coexpression,1470	TOP2A,RRM2,UBE2C,BIRC5,FOXM1,AURKB,DLGAP5
gene_set_query	547	TCF21	592.5	Literature ChIP-seq,117;ARCHS4 Coexpression,915;Enrichr Queries,745;GTEx Coexpression,593	HJURP,AURKB
gene_set_query	548	ONECUT2	593	ARCHS4 Coexpression,650;Enrichr Queries,774;GTEx Coexpression,355	AURKB
gene_set_query	549	ZFPM2	594.3	ARCHS4 Coexpression,697;Enrichr Queries,654;GTEx Coexpression,432	AURKB
gene_set_query	550	FOXD3	594.3	ARCHS4 Coexpression,77;Enrichr Queries,521;GTEx Coexpression,1185	CCNA2,PLK1,BUB1B,AURKB
gene_set_query	551	TPRX1	595	ARCHS4 Coexpression,49;Enrichr Queries,906;GTEx Coexpression,830	RRM2,UBE2C,HJURP,KIF2C,AURKB
gene_set_query	552	ZIK1	596	ARCHS4 Coexpression,1439;Enrichr Queries,33;GTEx Coexpression,316	TOP2A,RRM2,UBE2C,PLK1,BUB1B,TTK,FOXM1,AURKB,CCNA2,CDC20,TPX2,CCNB2,BIRC5,KIF2C,DLGAP5
gene_set_query	553	FIGLA	596.3	ARCHS4 Coexpression,156;Enrichr Queries,489;GTEx Coexpression,1144	AURKB,DLGAP5
gene_set_query	554	GATAD2A	596.7	ARCHS4 Coexpression,176;Enrichr Queries,404;GTEx Coexpression,1210	TOP2A,FOXM1,AURKB
gene_set_query	555	KMT2B	598	ARCHS4 Coexpression,1137;ReMap ChIP-seq,59	CCNA2,NDC80
gene_set_query	556	ZBTB12	598.7	ARCHS4 Coexpression,182;Enrichr Queries,69;GTEx Coexpression,1545	TOP2A,CCNA2,CDC20,RRM2,UBE2C,PLK1,BIRC5,FOXM1,AURKB
gene_set_query	557	PRDM2	599.3	ARCHS4 Coexpression,410;Enrichr Queries,1206;GTEx Coexpression,182	AURKB
gene_set_query	558	ZNF688	600	ARCHS4 Coexpression,848;Enrichr Queries,269;GTEx Coexpression,683	PLK1,AURKB
gene_set_query	559	ZNF175	600.3	ARCHS4 Coexpression,1179;Enrichr Queries,1019;ReMap ChIP-seq,83;GTEx Coexpression,120	TPX2,AURKB
gene_set_query	560	ZNF562	600.7	ARCHS4 Coexpression,1042;Enrichr Queries,424;GTEx Coexpression,336	AURKB,DLGAP5
gene_set_query	561	EN1	601.3	ARCHS4 Coexpression,727;Enrichr Queries,504;GTEx Coexpression,573	AURKB
gene_set_query	562	ZFAT	601.3	ARCHS4 Coexpression,495;Enrichr Queries,1264;GTEx Coexpression,45	RRM2,BUB1B,AURKB,NCAPH
gene_set_query	563	BATF3	602.3	ARCHS4 Coexpression,343;Enrichr Queries,1080;GTEx Coexpression,384	AURKB
gene_set_query	564	THAP5	603.7	ARCHS4 Coexpression,1120;Enrichr Queries,538;GTEx Coexpression,153	AURKB
gene_set_query	565	HOXD10	603.7	ARCHS4 Coexpression,138;Enrichr Queries,752;GTEx Coexpression,921	FOXM1,AURKB
gene_set_query	566	HOXA13	605	ARCHS4 Coexpression,503;Enrichr Queries,281;GTEx Coexpression,1031	RRM2,AURKB
gene_set_query	567	SIX5	605.4	ARCHS4 Coexpression,623;ENCODE ChIP-seq,60;Enrichr Queries,821;ReMap ChIP-seq,162;GTEx Coexpression,1361	TPX2,BUB1B,BIRC5,AURKB
gene_set_query	568	DDIT3	606	ARCHS4 Coexpression,1239;Enrichr Queries,378;GTEx Coexpression,201	RRM2,AURKB
gene_set_query	569	ZNF25	606.3	ARCHS4 Coexpression,602;Enrichr Queries,713;GTEx Coexpression,504	AURKB
gene_set_query	570	HOXB3	607.3	ARCHS4 Coexpression,677;Enrichr Queries,670;GTEx Coexpression,475	AURKB
gene_set_query	571	LCORL	607.3	ARCHS4 Coexpression,1342;Enrichr Queries,439;GTEx Coexpression,41	CCNA2,TPX2,UBE2C,HJURP,AURKB,DLGAP5
gene_set_query	572	CEBPA	608.6	Literature ChIP-seq,80;ARCHS4 Coexpression,1153;Enrichr Queries,1081;ReMap ChIP-seq,171;GTEx Coexpression,558	HJURP,AURKB
gene_set_query	573	ATOH7	608.7	ARCHS4 Coexpression,416;Enrichr Queries,638;GTEx Coexpression,772	AURKB
gene_set_query	574	ZNF641	609	ARCHS4 Coexpression,347;Enrichr Queries,590;GTEx Coexpression,890	AURKB
gene_set_query	575	HMGN3	609	ARCHS4 Coexpression,804;ENCODE ChIP-seq,64;ReMap ChIP-seq,271;GTEx Coexpression,1297	BUB1B,TTK,KIF2C,FOXM1
gene_set_query	576	EGR4	609	ARCHS4 Coexpression,589;Enrichr Queries,912;GTEx Coexpression,326	AURKB
gene_set_query	577	ZBTB45	609.3	ARCHS4 Coexpression,560;Enrichr Queries,368;GTEx Coexpression,900	RRM2,AURKB
gene_set_query	578	SREBF1	609.3	Literature ChIP-seq,86;ARCHS4 Coexpression,810;ENCODE ChIP-seq,88;Enrichr Queries,1113;ReMap ChIP-seq,173;GTEx Coexpression,1386	BUB1B,BIRC5,AURKB
gene_set_query	579	ESR2	609.8	Literature ChIP-seq,146;ARCHS4 Coexpression,1356;Enrichr Queries,212;ReMap ChIP-seq,52;GTEx Coexpression,1283	TOP2A,RRM2,BIRC5,NCAPH,AURKB
gene_set_query	580	ZNF554	611.3	ARCHS4 Coexpression,949;Enrichr Queries,402;GTEx Coexpression,483	RRM2,AURKB
gene_set_query	581	NAIF1	611.5	ARCHS4 Coexpression,852;GTEx Coexpression,371
gene_set_query	582	ZNF788P	612	ARCHS4 Coexpression,1167;Enrichr Queries,28;GTEx Coexpression,641	TOP2A,RRM2,UBE2C,PLK1,HJURP,BUB1B,TTK,AURKB,NDC80,CCNA2,CDC20,TPX2,CCNB2,BIRC5,KIF2C,DLGAP5
gene_set_query	583	ZNF256	612.7	ARCHS4 Coexpression,1362;Enrichr Queries,128;GTEx Coexpression,348	TOP2A,RRM2,BIRC5,AURKB,DLGAP5
gene_set_query	584	ZNF468	612.7	ARCHS4 Coexpression,1396;Enrichr Queries,195;GTEx Coexpression,247	RRM2,AURKB,DLGAP5
gene_set_query	585	CREM	612.8	Literature ChIP-seq,10;ARCHS4 Coexpression,830;Enrichr Queries,744;ReMap ChIP-seq,159;GTEx Coexpression,1321	RRM2,SPAG5,UBE2C,TTK,AURKB,NCAPH,NDC80,CCNA2,CDC20,CCNB2,KIF4A,BIRC5,NEK2,KIF2C
gene_set_query	586	SMYD3	613	ARCHS4 Coexpression,990;GTEx Coexpression,236
gene_set_query	587	FOXQ1	613.3	ARCHS4 Coexpression,402;Enrichr Queries,384;GTEx Coexpression,1054	RRM2,AURKB
gene_set_query	588	SOX12	614	ARCHS4 Coexpression,178;Enrichr Queries,137;GTEx Coexpression,1527	TOP2A,RRM2,PLK1,FOXM1,AURKB
gene_set_query	589	DPF1	614.7	ARCHS4 Coexpression,1299;Enrichr Queries,67;GTEx Coexpression,478	TOP2A,CCNA2,CDC20,RRM2,UBE2C,PLK1,BIRC5,FOXM1,AURKB
gene_set_query	590	FOXF2	615	ARCHS4 Coexpression,483;Enrichr Queries,782;GTEx Coexpression,580	AURKB
gene_set_query	591	ELK4	615	ARCHS4 Coexpression,1090;ENCODE ChIP-seq,63;Enrichr Queries,1135;ReMap ChIP-seq,67;GTEx Coexpression,720	CCNA2,KIF2C,TTK,AURKB,DLGAP5
gene_set_query	592	ASH1L	615.3	ARCHS4 Coexpression,264;Enrichr Queries,1377;GTEx Coexpression,205
gene_set_query	593	TBX10	615.7	ARCHS4 Coexpression,573;Enrichr Queries,305;GTEx Coexpression,969	BIRC5,AURKB
gene_set_query	594	IRF3	616.6	ARCHS4 Coexpression,1194;ENCODE ChIP-seq,4;Enrichr Queries,385;ReMap ChIP-seq,5;GTEx Coexpression,1495	TOP2A,RRM2,SPAG5,UBE2C,PLK1,HJURP,TTK,FOXM1,AURKB,CDC20,CCNA2,TPX2,CCNB2,NEK2,KIF2C,DLGAP5
gene_set_query	595	SOX13	617.3	ARCHS4 Coexpression,459;Enrichr Queries,993;ReMap ChIP-seq,36;GTEx Coexpression,981	TPX2,NEK2,AURKB
gene_set_query	596	ZNF446	617.3	ARCHS4 Coexpression,516;Enrichr Queries,340;GTEx Coexpression,996	HJURP,AURKB
gene_set_query	597	TFDP3	619	ARCHS4 Coexpression,555;Enrichr Queries,423;GTEx Coexpression,879	TOP2A,AURKB
gene_set_query	598	FOXE1	619.3	ARCHS4 Coexpression,823;Enrichr Queries,763;GTEx Coexpression,272	AURKB
gene_set_query	599	MYRFL	620	ARCHS4 Coexpression,282;GTEx Coexpression,958
gene_set_query	600	CLOCK	620.4	Literature ChIP-seq,145;ARCHS4 Coexpression,150;Enrichr Queries,1345;ReMap ChIP-seq,17;GTEx Coexpression,1445	CCNB2,SPAG5,BIRC5,FOXM1,AURKB,DLGAP5
gene_set_query	601	ZSCAN10	620.7	ARCHS4 Coexpression,202;Enrichr Queries,903;GTEx Coexpression,757	BUB1B,AURKB
gene_set_query	602	EPAS1	621	ARCHS4 Coexpression,1203;Enrichr Queries,800;ReMap ChIP-seq,84;GTEx Coexpression,397	RRM2,TTK,AURKB
gene_set_query	603	HOXB1	622	ARCHS4 Coexpression,460;Enrichr Queries,668;GTEx Coexpression,738	AURKB
gene_set_query	604	BARX1	623	ARCHS4 Coexpression,93;Enrichr Queries,458;GTEx Coexpression,1318	CDC20,FOXM1,AURKB
gene_set_query	605	HIF1A	623.2	Literature ChIP-seq,148;ARCHS4 Coexpression,1054;Enrichr Queries,223;ReMap ChIP-seq,248;GTEx Coexpression,1443	TOP2A,RRM2,AURKB
gene_set_query	606	POU2F1	623.3	ARCHS4 Coexpression,809;Enrichr Queries,1272;ReMap ChIP-seq,94;GTEx Coexpression,318	CCNB2,KIF2C,AURKB
gene_set_query	607	ZNF778	623.3	ARCHS4 Coexpression,1359;Enrichr Queries,392;GTEx Coexpression,119	RRM2,AURKB
gene_set_query	608	TFAP2B	623.7	ARCHS4 Coexpression,597;Enrichr Queries,612;GTEx Coexpression,662	AURKB
gene_set_query	609	FOXR2	625	ARCHS4 Coexpression,171;Enrichr Queries,515;GTEx Coexpression,1189	BUB1B,AURKB
gene_set_query	610	ZFP91	625.3	ARCHS4 Coexpression,461;Enrichr Queries,1325;GTEx Coexpression,90	KIF2C,AURKB
gene_set_query	611	BACH1	625.8	Literature ChIP-seq,13;ARCHS4 Coexpression,1219;ENCODE ChIP-seq,62;Enrichr Queries,863;ReMap ChIP-seq,193;GTEx Coexpression,1405	CCNA2,RRM2,SPAG5,PLK1,BIRC5,KIF2C,NEK2,AURKB,NDC80,NCAPH
gene_set_query	612	ZNF608	626	ARCHS4 Coexpression,470;Enrichr Queries,677;GTEx Coexpression,731	AURKB
gene_set_query	613	RUNX2	626.4	Literature ChIP-seq,19;ARCHS4 Coexpression,870;Enrichr Queries,817;ReMap ChIP-seq,175;GTEx Coexpression,1251	TPX2,RRM2,HJURP,BIRC5,KIF2C,AURKB,NDC80
gene_set_query	614	ZNF696	626.7	ARCHS4 Coexpression,758;Enrichr Queries,259;GTEx Coexpression,863	RRM2,KIF2C,AURKB
gene_set_query	615	GTF2IRD1	627	ARCHS4 Coexpression,412;GTEx Coexpression,842
gene_set_query	616	NR0B1	629	Literature ChIP-seq,25;ARCHS4 Coexpression,387;Enrichr Queries,575;GTEx Coexpression,1529	UBE2C,TTK,NEK2,FOXM1,AURKB
gene_set_query	617	OLIG3	629	ARCHS4 Coexpression,605;Enrichr Queries,526;GTEx Coexpression,756	AURKB
gene_set_query	618	DR1	630.3	ARCHS4 Coexpression,1591;Enrichr Queries,251;GTEx Coexpression,49	CCNA2,CCNB2,RRM2,BUB1B,TTK,NEK2,AURKB
gene_set_query	619	SIX4	631	ARCHS4 Coexpression,557;Enrichr Queries,160;GTEx Coexpression,1176	TOP2A,CCNA2,RRM2,AURKB
gene_set_query	620	KMT2A	631.3	ARCHS4 Coexpression,754;ReMap ChIP-seq,156;GTEx Coexpression,984	NCAPH
gene_set_query	621	ZNF749	632.3	ARCHS4 Coexpression,901;Enrichr Queries,108;GTEx Coexpression,888	TOP2A,RRM2,BUB1B,BIRC5,AURKB,DLGAP5
gene_set_query	622	ZNF776	632.7	ARCHS4 Coexpression,238;Enrichr Queries,936;GTEx Coexpression,724	AURKB
gene_set_query	623	PPARD	633	Literature ChIP-seq,78;ARCHS4 Coexpression,1266;Enrichr Queries,909;GTEx Coexpression,279	BIRC5,AURKB
gene_set_query	624	RELB	633.5	ARCHS4 Coexpression,496;Enrichr Queries,1046;ReMap ChIP-seq,160;GTEx Coexpression,832	TPX2,AURKB
gene_set_query	625	PAX3	633.7	ARCHS4 Coexpression,365;Enrichr Queries,844;GTEx Coexpression,692	AURKB
gene_set_query	626	STAT4	633.8	Literature ChIP-seq,47;ARCHS4 Coexpression,789;Enrichr Queries,1071;GTEx Coexpression,628	CDC20,TPX2,AURKB,NCAPH
gene_set_query	627	PAX4	634.7	ARCHS4 Coexpression,979;Enrichr Queries,361;GTEx Coexpression,564	FOXM1,AURKB
gene_set_query	628	ZNF746	634.7	ARCHS4 Coexpression,278;Enrichr Queries,811;GTEx Coexpression,815	AURKB
gene_set_query	629	POU5F1B	635	ARCHS4 Coexpression,371;GTEx Coexpression,899
gene_set_query	630	ZNF213	637	ARCHS4 Coexpression,279;Enrichr Queries,1180;GTEx Coexpression,452	AURKB
gene_set_query	631	GBX1	638.7	ARCHS4 Coexpression,504;Enrichr Queries,502;GTEx Coexpression,910	AURKB
gene_set_query	632	TRAFD1	639.7	ARCHS4 Coexpression,246;Enrichr Queries,1254;GTEx Coexpression,419	AURKB
gene_set_query	633	ETS2	640.5	Literature ChIP-seq,151;ARCHS4 Coexpression,849;Enrichr Queries,910;GTEx Coexpression,652	AURKB
gene_set_query	634	FOXD4L4	640.5	ARCHS4 Coexpression,388;GTEx Coexpression,893
gene_set_query	635	MLX	641.7	ARCHS4 Coexpression,607;Enrichr Queries,411;GTEx Coexpression,907	PLK1,AURKB
gene_set_query	636	TCF4	642.6	Literature ChIP-seq,75;ARCHS4 Coexpression,1029;Enrichr Queries,931;ReMap ChIP-seq,11;GTEx Coexpression,1167	CDC20,TPX2,BUB1B,KIF2C,NEK2,AURKB
gene_set_query	637	KLF14	643	ARCHS4 Coexpression,432;Enrichr Queries,854	AURKB
gene_set_query	638	AR	643.8	Literature ChIP-seq,6;ARCHS4 Coexpression,1445;Enrichr Queries,284;ReMap ChIP-seq,161;GTEx Coexpression,1323	TOP2A,CCNA2,TPX2,BIRC5,NEK2,AURKB,NDC80
gene_set_query	639	MEIS2	645	ARCHS4 Coexpression,243;Enrichr Queries,887;ReMap ChIP-seq,56;GTEx Coexpression,1394	CCNA2,NCAPH,AURKB
gene_set_query	640	HOXD1	645	ARCHS4 Coexpression,125;Enrichr Queries,568;GTEx Coexpression,1242	BUB1B,AURKB,NCAPH
gene_set_query	641	ZBTB7C	645.3	ARCHS4 Coexpression,689;Enrichr Queries,834;GTEx Coexpression,413	AURKB
gene_set_query	642	DMRTA2	645.7	ARCHS4 Coexpression,509;Enrichr Queries,627;GTEx Coexpression,801	AURKB
gene_set_query	643	SOX9	645.8	Literature ChIP-seq,112;ARCHS4 Coexpression,1314;Enrichr Queries,216;ReMap ChIP-seq,157;GTEx Coexpression,1430	TOP2A,TPX2,RRM2,BIRC5,AURKB
gene_set_query	644	SP110	646	ARCHS4 Coexpression,1118;Enrichr Queries,511;GTEx Coexpression,309	AURKB
gene_set_query	645	ERF	647	ARCHS4 Coexpression,707;Enrichr Queries,1049;GTEx Coexpression,185	AURKB
gene_set_query	646	ZNF197	647.3	ARCHS4 Coexpression,1463;Enrichr Queries,292;ReMap ChIP-seq,131;GTEx Coexpression,703	KIF2C,AURKB,DLGAP5
gene_set_query	647	ZNF57	649	ARCHS4 Coexpression,1333;Enrichr Queries,146;GTEx Coexpression,468	TPX2,RRM2,AURKB,DLGAP5
gene_set_query	648	MSGN1	649.7	ARCHS4 Coexpression,144;Enrichr Queries,1101;GTEx Coexpression,704	CCNA2,AURKB
gene_set_query	649	CXXC4	651	ARCHS4 Coexpression,785;ReMap ChIP-seq,70;GTEx Coexpression,1098	CDC20,AURKB
gene_set_query	650	TCF7L2	651.3	Literature ChIP-seq,140;ARCHS4 Coexpression,1467;ENCODE ChIP-seq,41;Enrichr Queries,820;ReMap ChIP-seq,104;GTEx Coexpression,1336	CDC20,CCNA2,SPAG5,PLK1,KIF2C,AURKB
gene_set_query	651	NFIC	651.4	ARCHS4 Coexpression,1367;ENCODE ChIP-seq,15;Enrichr Queries,746;ReMap ChIP-seq,144;GTEx Coexpression,985	TOP2A,CCNA2,PLK1,HJURP,BUB1B,BIRC5,AURKB,NDC80
gene_set_query	652	ZNF416	652	ARCHS4 Coexpression,159;Enrichr Queries,911;GTEx Coexpression,886	AURKB,DLGAP5
gene_set_query	653	TCF12	654	ARCHS4 Coexpression,1166;ENCODE ChIP-seq,92;Enrichr Queries,248;ReMap ChIP-seq,164;GTEx Coexpression,1600	TOP2A,UBE2C,TTK,AURKB,DLGAP5
gene_set_query	654	JUND	654.8	Literature ChIP-seq,100;ARCHS4 Coexpression,1074;ENCODE ChIP-seq,55;Enrichr Queries,1393;ReMap ChIP-seq,102;GTEx Coexpression,1205	CCNA2,TPX2,HJURP,BUB1B,KIF2C,AURKB,NCAPH,NDC80
gene_set_query	655	THAP7	655.7	ARCHS4 Coexpression,441;Enrichr Queries,1159;GTEx Coexpression,367	AURKB
gene_set_query	656	ZNF430	656.7	ARCHS4 Coexpression,1116;Enrichr Queries,278;GTEx Coexpression,576	TOP2A,AURKB
gene_set_query	657	ZNF497	657	ARCHS4 Coexpression,269;Enrichr Queries,678;GTEx Coexpression,1024	AURKB
gene_set_query	658	GABPA	657.2	Literature ChIP-seq,133;ARCHS4 Coexpression,911;ENCODE ChIP-seq,40;Enrichr Queries,1032;ReMap ChIP-seq,226;GTEx Coexpression,1601	CDC20,TPX2,KIF4A,HJURP,TTK,KIF2C,AURKB,DLGAP5
gene_set_query	659	ATF6	657.3	ARCHS4 Coexpression,369;Enrichr Queries,1338;GTEx Coexpression,265	AURKB
gene_set_query	660	HOXC10	657.7	ARCHS4 Coexpression,791;Enrichr Queries,797;GTEx Coexpression,385	AURKB
gene_set_query	661	ZNF461	657.7	ARCHS4 Coexpression,326;Enrichr Queries,894;GTEx Coexpression,753	AURKB
gene_set_query	662	ZNF576	658.3	ARCHS4 Coexpression,618;Enrichr Queries,346;GTEx Coexpression,1011	BIRC5,AURKB
gene_set_query	663	POU2AF1	658.5	ARCHS4 Coexpression,1242;GTEx Coexpression,75	RRM2,AURKB
gene_set_query	664	ZNF350	658.7	ARCHS4 Coexpression,800;Enrichr Queries,614;GTEx Coexpression,562	AURKB
gene_set_query	665	HOXA4	660	ARCHS4 Coexpression,554;Enrichr Queries,592;GTEx Coexpression,834	AURKB
gene_set_query	666	GATA6	660.4	Literature ChIP-seq,45;ARCHS4 Coexpression,647;Enrichr Queries,921;ReMap ChIP-seq,82;GTEx Coexpression,1607	CDC20,TPX2,HJURP,NEK2,FOXM1,AURKB,DLGAP5
gene_set_query	667	PPARG	660.4	Literature ChIP-seq,54;ARCHS4 Coexpression,1496;Enrichr Queries,92;ReMap ChIP-seq,80;GTEx Coexpression,1580	CDC20,TOP2A,CCNA2,TPX2,RRM2,PLK1,BIRC5,AURKB
gene_set_query	668	GPBP1	660.5	ARCHS4 Coexpression,1106;GTEx Coexpression,215
gene_set_query	669	SPDEF	661.7	ARCHS4 Coexpression,417;Enrichr Queries,70;GTEx Coexpression,1498	TOP2A,CCNA2,CDC20,CCNB2,RRM2,UBE2C,PLK1,BIRC5,AURKB
gene_set_query	670	ZNF354A	662	ARCHS4 Coexpression,1384;Enrichr Queries,147;GTEx Coexpression,455	RRM2,BIRC5,AURKB,DLGAP5
gene_set_query	671	NR1I2	662.5	Literature ChIP-seq,137;ARCHS4 Coexpression,838;Enrichr Queries,1091;GTEx Coexpression,584	AURKB
gene_set_query	672	ALX3	662.7	ARCHS4 Coexpression,231;Enrichr Queries,492;GTEx Coexpression,1265	FOXM1,AURKB
gene_set_query	673	ZNF607	663.3	ARCHS4 Coexpression,779;Enrichr Queries,344;GTEx Coexpression,867	TOP2A,AURKB
gene_set_query	674	ZNF486	663.7	ARCHS4 Coexpression,1340;Enrichr Queries,186;GTEx Coexpression,465	TOP2A,CDC20,AURKB
gene_set_query	675	NR1H4	663.7	ARCHS4 Coexpression,667;Enrichr Queries,830;GTEx Coexpression,494	AURKB
gene_set_query	676	HOXB2	664	ARCHS4 Coexpression,632;Enrichr Queries,812;GTEx Coexpression,548	AURKB
gene_set_query	677	ZNF784	664.3	ARCHS4 Coexpression,1182;Enrichr Queries,488;GTEx Coexpression,323	AURKB
gene_set_query	678	FOXL2	664.7	ARCHS4 Coexpression,75;Enrichr Queries,482;GTEx Coexpression,1437	CCNA2,PLK1,KIF2C,AURKB
gene_set_query	679	ZNF787	665	ARCHS4 Coexpression,768;Enrichr Queries,839;GTEx Coexpression,388	AURKB
gene_set_query	680	JDP2	666	ARCHS4 Coexpression,725;Enrichr Queries,944;GTEx Coexpression,329	AURKB
gene_set_query	681	RFX3	667	ARCHS4 Coexpression,619;Enrichr Queries,1212;GTEx Coexpression,170	AURKB
gene_set_query	682	OSR2	667	ARCHS4 Coexpression,247;Enrichr Queries,190;GTEx Coexpression,1564	TOP2A,RRM2,AURKB
gene_set_query	683	GTF2IRD2B	667	ARCHS4 Coexpression,72;Enrichr Queries,849;GTEx Coexpression,1080	CCNA2,TPX2,AURKB,NCAPH
gene_set_query	684	SOX21	667	ARCHS4 Coexpression,782;Enrichr Queries,807;GTEx Coexpression,412	AURKB
gene_set_query	685	TFEB	667.8	Literature ChIP-seq,93;ARCHS4 Coexpression,802;Enrichr Queries,1127;GTEx Coexpression,649	FOXM1,AURKB
gene_set_query	686	ZNF595	668.5	ARCHS4 Coexpression,1148;Enrichr Queries,189	RRM2,AURKB,DLGAP5
gene_set_query	687	HLX	669.3	ARCHS4 Coexpression,731;Enrichr Queries,956;GTEx Coexpression,321	AURKB
gene_set_query	688	ZNF19	669.3	ARCHS4 Coexpression,913;Enrichr Queries,833;GTEx Coexpression,262	AURKB
gene_set_query	689	ADNP	670	ARCHS4 Coexpression,890;Enrichr Queries,393;ReMap ChIP-seq,119;GTEx Coexpression,1278	TOP2A,AURKB
gene_set_query	690	ZNF670	670	ARCHS4 Coexpression,1316;Enrichr Queries,24	TOP2A,RRM2,UBE2C,PLK1,HJURP,TTK,AURKB,NCAPH,NDC80,CCNA2,CDC20,TPX2,CCNB2,KIF4A,BIRC5,NEK2,KIF2C,DLGAP5
gene_set_query	691	LEF1	670.3	ARCHS4 Coexpression,1238;Enrichr Queries,193;ReMap ChIP-seq,287;GTEx Coexpression,963	TOP2A,RRM2,AURKB
gene_set_query	692	GATAD2B	671	ARCHS4 Coexpression,463;Enrichr Queries,1359;GTEx Coexpression,191	AURKB
gene_set_query	693	KLF10	671	ARCHS4 Coexpression,895;Enrichr Queries,390;GTEx Coexpression,728	RRM2,AURKB
gene_set_query	694	THAP4	671.7	ARCHS4 Coexpression,229;Enrichr Queries,337;GTEx Coexpression,1449	RRM2,FOXM1,AURKB
gene_set_query	695	RBPJ	672.4	Literature ChIP-seq,42;ARCHS4 Coexpression,1462;Enrichr Queries,379;ReMap ChIP-seq,20;GTEx Coexpression,1459	TOP2A,TPX2,RRM2,PLK1,KIF2C,AURKB,NCAPH
gene_set_query	696	MAF	672.5	ARCHS4 Coexpression,1443;Enrichr Queries,695;ReMap ChIP-seq,221;GTEx Coexpression,331	AURKB
gene_set_query	697	ZHX2	672.8	ARCHS4 Coexpression,829;Enrichr Queries,1265;ReMap ChIP-seq,155;GTEx Coexpression,442	TPX2,AURKB
gene_set_query	698	YBX2	673	ARCHS4 Coexpression,1033;Enrichr Queries,46;GTEx Coexpression,940	TOP2A,RRM2,UBE2C,PLK1,AURKB,CCNA2,CDC20,TPX2,KIF4A,BIRC5,KIF2C,DLGAP5
gene_set_query	699	FOXI1	673	ARCHS4 Coexpression,709;Enrichr Queries,675;GTEx Coexpression,635	AURKB
gene_set_query	700	ST18	673.3	ARCHS4 Coexpression,750;Enrichr Queries,1095;GTEx Coexpression,175	AURKB
gene_set_query	701	OTP	673.3	ARCHS4 Coexpression,406;Enrichr Queries,507;GTEx Coexpression,1107	AURKB
gene_set_query	702	PRDM4	673.7	ARCHS4 Coexpression,1412;Enrichr Queries,374;GTEx Coexpression,235	RRM2,AURKB
gene_set_query	703	ZNF33B	673.7	ARCHS4 Coexpression,891;Enrichr Queries,808;GTEx Coexpression,322	AURKB
gene_set_query	704	HAND2	673.7	ARCHS4 Coexpression,191;Enrichr Queries,673;GTEx Coexpression,1157	FOXM1,AURKB
gene_set_query	705	ZNF483	674.3	ARCHS4 Coexpression,408;Enrichr Queries,1192;GTEx Coexpression,423	AURKB
gene_set_query	706	ZNF467	675.3	ARCHS4 Coexpression,520;Enrichr Queries,760;GTEx Coexpression,746	AURKB
gene_set_query	707	DMTF1	676	ARCHS4 Coexpression,316;Enrichr Queries,211;GTEx Coexpression,1501	TOP2A,CCNA2,AURKB
gene_set_query	708	ZBTB40	677.3	ARCHS4 Coexpression,564;Enrichr Queries,965;GTEx Coexpression,503	AURKB
gene_set_query	709	JRK	677.5	ARCHS4 Coexpression,187;GTEx Coexpression,1168	FOXM1
gene_set_query	710	ZNF3	677.7	ARCHS4 Coexpression,796;Enrichr Queries,339;GTEx Coexpression,898	BIRC5,AURKB
gene_set_query	711	ZNF91	678.7	ARCHS4 Coexpression,1136;Enrichr Queries,152;GTEx Coexpression,748	TOP2A,CCNA2,RRM2,AURKB
gene_set_query	712	ZNF804B	679	ARCHS4 Coexpression,354;Enrichr Queries,1390;GTEx Coexpression,293
gene_set_query	713	ZNF805	679	ARCHS4 Coexpression,571;Enrichr Queries,926;GTEx Coexpression,540	AURKB
gene_set_query	714	MYF5	681	ARCHS4 Coexpression,203;Enrichr Queries,729;GTEx Coexpression,1111	BIRC5,AURKB
gene_set_query	715	RFX1	681	ARCHS4 Coexpression,404;Enrichr Queries,1161;ReMap ChIP-seq,166;GTEx Coexpression,993	FOXM1,AURKB
gene_set_query	716	PHOX2A	681.3	ARCHS4 Coexpression,185;Enrichr Queries,517;GTEx Coexpression,1342	FOXM1,AURKB
gene_set_query	717	ZFP1	681.7	ARCHS4 Coexpression,921;Enrichr Queries,219;GTEx Coexpression,905	TOP2A,RRM2,AURKB
gene_set_query	718	CREB3L4	682.3	ARCHS4 Coexpression,481;Enrichr Queries,55;GTEx Coexpression,1511	TOP2A,CCNA2,CDC20,CCNB2,RRM2,UBE2C,PLK1,BIRC5,AURKB,NDC80
gene_set_query	719	JUN	682.3	Literature ChIP-seq,71;ARCHS4 Coexpression,1563;ENCODE ChIP-seq,23;Enrichr Queries,838;ReMap ChIP-seq,239;GTEx Coexpression,1360	TPX2,RRM2,BUB1B,TTK,NEK2,KIF2C,AURKB,NDC80,NCAPH
gene_set_query	720	INSM2	682.3	ARCHS4 Coexpression,489;Enrichr Queries,1176;GTEx Coexpression,382	AURKB
gene_set_query	721	NFIB	683	Literature ChIP-seq,142;ARCHS4 Coexpression,1201;Enrichr Queries,312;GTEx Coexpression,1077	TOP2A,AURKB
gene_set_query	722	ZNF766	683	ARCHS4 Coexpression,1051;Enrichr Queries,1281;ReMap ChIP-seq,288;GTEx Coexpression,112	KIF2C,AURKB
gene_set_query	723	ZNF559	683	ARCHS4 Coexpression,651;Enrichr Queries,210;GTEx Coexpression,1188	TTK,AURKB,DLGAP5
gene_set_query	724	NR4A3	683.3	ARCHS4 Coexpression,421;Enrichr Queries,961;GTEx Coexpression,668	AURKB
gene_set_query	725	CDX1	684	ARCHS4 Coexpression,669;Enrichr Queries,949;GTEx Coexpression,434	AURKB
gene_set_query	726	DZIP1	684.3	ARCHS4 Coexpression,367;Enrichr Queries,995;GTEx Coexpression,691	AURKB
gene_set_query	727	ZFP57	684.7	ARCHS4 Coexpression,797;Enrichr Queries,198;GTEx Coexpression,1059	TOP2A,RRM2,AURKB
gene_set_query	728	GLI2	684.7	ARCHS4 Coexpression,110;Enrichr Queries,587;GTEx Coexpression,1357	KIF4A,FOXM1,AURKB
gene_set_query	729	ZNF326	685.3	ARCHS4 Coexpression,1184;Enrichr Queries,256;GTEx Coexpression,616	TOP2A,RRM2,AURKB
gene_set_query	730	ZEB1	686	ARCHS4 Coexpression,653;ENCODE ChIP-seq,99;Enrichr Queries,892;ReMap ChIP-seq,181;GTEx Coexpression,1605	TPX2,AURKB,NCAPH
gene_set_query	731	ZNF502	686.7	ARCHS4 Coexpression,706;Enrichr Queries,310;GTEx Coexpression,1044	BIRC5,AURKB
gene_set_query	732	NR1I3	687	ARCHS4 Coexpression,714;Enrichr Queries,1061;GTEx Coexpression,286	AURKB
gene_set_query	733	ZNF138	687	ARCHS4 Coexpression,1511;Enrichr Queries,78;GTEx Coexpression,472	TOP2A,CCNA2,TPX2,BUB1B,TTK,KIF2C,AURKB,DLGAP5
gene_set_query	734	ZNF189	687.3	ARCHS4 Coexpression,644;Enrichr Queries,621;GTEx Coexpression,797	AURKB
gene_set_query	735	TCF24	687.3	ARCHS4 Coexpression,933;Enrichr Queries,966;GTEx Coexpression,163	AURKB
gene_set_query	736	TRERF1	687.7	ARCHS4 Coexpression,374;Enrichr Queries,426;GTEx Coexpression,1263	TOP2A,AURKB
gene_set_query	737	ARID2	689.3	ARCHS4 Coexpression,1354;Enrichr Queries,1222;ReMap ChIP-seq,97;GTEx Coexpression,84	TPX2,KIF2C,AURKB
gene_set_query	738	ZNF875	689.3	ARCHS4 Coexpression,749;Enrichr Queries,435;GTEx Coexpression,884	AURKB,DLGAP5
gene_set_query	739	ZSCAN5A	690.3	ARCHS4 Coexpression,1107;Enrichr Queries,866;GTEx Coexpression,98	KIF2C,AURKB
gene_set_query	740	GRHL1	690.7	ARCHS4 Coexpression,1542;Enrichr Queries,335;GTEx Coexpression,195	RRM2,AURKB
gene_set_query	741	MAFF	690.8	ARCHS4 Coexpression,1618;ENCODE ChIP-seq,34;Enrichr Queries,367;ReMap ChIP-seq,22;GTEx Coexpression,1413	CDC20,TPX2,CCNB2,RRM2,KIF4A,HJURP,BUB1B,AURKB,NDC80
gene_set_query	742	SOX14	691	ARCHS4 Coexpression,389;Enrichr Queries,477;GTEx Coexpression,1207	AURKB
gene_set_query	743	ARNTL	691.8	ARCHS4 Coexpression,896;Enrichr Queries,701;ReMap ChIP-seq,165;GTEx Coexpression,1005	CCNA2,AURKB
gene_set_query	744	XPA	692	ARCHS4 Coexpression,482;Enrichr Queries,348;GTEx Coexpression,1246	TOP2A,AURKB
gene_set_query	745	ZNF131	692	ARCHS4 Coexpression,1449;Enrichr Queries,112;GTEx Coexpression,515	TOP2A,CCNA2,RRM2,PLK1,BIRC5,AURKB
gene_set_query	746	SATB1	692.3	ARCHS4 Coexpression,437;Enrichr Queries,1229;ReMap ChIP-seq,286;GTEx Coexpression,817	AURKB
gene_set_query	747	GATA4	693	Literature ChIP-seq,87;ARCHS4 Coexpression,1608;Enrichr Queries,698;ReMap ChIP-seq,37;GTEx Coexpression,1035	CDC20,CCNA2,TPX2,KIF2C,AURKB
gene_set_query	748	NFE4	693	GTEx Coexpression,693
gene_set_query	749	ZNF311	693.3	ARCHS4 Coexpression,86;Enrichr Queries,451;GTEx Coexpression,1543	BUB1B,TTK,AURKB
gene_set_query	750	ZEB2	694	ARCHS4 Coexpression,492;Enrichr Queries,723;ReMap ChIP-seq,69;GTEx Coexpression,1492	TPX2,AURKB
gene_set_query	751	ZFP62	694	ARCHS4 Coexpression,1493;Enrichr Queries,232;GTEx Coexpression,357	TOP2A,RRM2,AURKB
gene_set_query	752	ZHX1	694.3	ARCHS4 Coexpression,329;Enrichr Queries,1167;ReMap ChIP-seq,208;GTEx Coexpression,1073	AURKB
gene_set_query	753	ZBTB33	694.6	ARCHS4 Coexpression,1177;ENCODE ChIP-seq,80;Enrichr Queries,955;ReMap ChIP-seq,32;GTEx Coexpression,1229	CDC20,BUB1B,KIF2C,AURKB
gene_set_query	754	NPAS4	695.3	ARCHS4 Coexpression,792;Enrichr Queries,924;GTEx Coexpression,370	AURKB
gene_set_query	755	ELF5	695.6	Literature ChIP-seq,132;ARCHS4 Coexpression,1469;Enrichr Queries,801;ReMap ChIP-seq,290;GTEx Coexpression,786	AURKB
gene_set_query	756	ZNF668	696	ARCHS4 Coexpression,435;Enrichr Queries,169;GTEx Coexpression,1484	RRM2,BIRC5,AURKB,DLGAP5
gene_set_query	757	ESRRA	696.2	ARCHS4 Coexpression,1086;ENCODE ChIP-seq,76;Enrichr Queries,1347;ReMap ChIP-seq,258;GTEx Coexpression,714	CCNA2,BIRC5,AURKB
gene_set_query	758	NEUROD2	696.3	Literature ChIP-seq,59;ARCHS4 Coexpression,861;Enrichr Queries,1396;GTEx Coexpression,469	SPAG5,PLK1,NCAPH
gene_set_query	759	HOMEZ	697	ARCHS4 Coexpression,787;Enrichr Queries,1216;GTEx Coexpression,88	KIF2C,AURKB
gene_set_query	760	IRX5	697	ARCHS4 Coexpression,541;Enrichr Queries,1029;GTEx Coexpression,521	AURKB
gene_set_query	761	GLI3	697.3	ARCHS4 Coexpression,581;Enrichr Queries,547;GTEx Coexpression,964	AURKB
gene_set_query	762	SEBOX	698	ARCHS4 Coexpression,984;Enrichr Queries,412	CCNB2,AURKB
gene_set_query	763	ZNF777	698	ARCHS4 Coexpression,1323;Enrichr Queries,436;GTEx Coexpression,335	PLK1,AURKB
gene_set_query	764	DBP	698	ARCHS4 Coexpression,807;Enrichr Queries,778;GTEx Coexpression,509	AURKB
gene_set_query	765	MAX	698.6	ARCHS4 Coexpression,1516;ENCODE ChIP-seq,13;Enrichr Queries,1146;ReMap ChIP-seq,199;GTEx Coexpression,619	CCNA2,CDC20,TPX2,CCNB2,RRM2,UBE2C,KIF4A,PLK1,KIF2C,AURKB
gene_set_query	766	HOXA6	699.3	ARCHS4 Coexpression,1015;Enrichr Queries,607;GTEx Coexpression,476	AURKB
gene_set_query	767	ZBTB7A	700.6	ARCHS4 Coexpression,1380;ENCODE ChIP-seq,81;Enrichr Queries,1084;ReMap ChIP-seq,251;GTEx Coexpression,707	CDC20,RRM2,AURKB,NCAPH
gene_set_query	768	SRCAP	700.7	ARCHS4 Coexpression,331;Enrichr Queries,263;GTEx Coexpression,1508	TOP2A,PLK1,AURKB
gene_set_query	769	IRF5	701.3	ARCHS4 Coexpression,662;Enrichr Queries,1327;GTEx Coexpression,115	AURKB
gene_set_query	770	ZNF662	701.7	ARCHS4 Coexpression,1430;Enrichr Queries,531;GTEx Coexpression,144	AURKB
gene_set_query	771	RFX2	701.8	ARCHS4 Coexpression,399;Enrichr Queries,1052;ReMap ChIP-seq,60;GTEx Coexpression,1296	UBE2C,NEK2,AURKB
gene_set_query	772	DEAF1	702	ARCHS4 Coexpression,1589;Enrichr Queries,813;ReMap ChIP-seq,7;GTEx Coexpression,399	BUB1B,BIRC5,KIF2C,AURKB,DLGAP5
gene_set_query	773	ZNF674	702.3	ARCHS4 Coexpression,1379;Enrichr Queries,271;GTEx Coexpression,457	TOP2A,AURKB
gene_set_query	774	ZSCAN30	702.5	ARCHS4 Coexpression,1231;GTEx Coexpression,174
gene_set_query	775	RXRG	703	ARCHS4 Coexpression,698;Enrichr Queries,876;GTEx Coexpression,535	AURKB
gene_set_query	776	ZNF726	703.5	ARCHS4 Coexpression,1393;GTEx Coexpression,14	TOP2A,RRM2,UBE2C,PLK1,HJURP,BUB1B,FOXM1,AURKB,NCAPH,NDC80,CCNA2,CDC20,TPX2,KIF4A,BIRC5,DLGAP5
gene_set_query	777	CREBZF	703.7	ARCHS4 Coexpression,403;Enrichr Queries,1318;GTEx Coexpression,390	AURKB
gene_set_query	778	ARID3B	705	ARCHS4 Coexpression,206;GTEx Coexpression,1204	BUB1B
gene_set_query	779	ZFX	706	Literature ChIP-seq,51;ARCHS4 Coexpression,1595;Enrichr Queries,1363;ReMap ChIP-seq,16;GTEx Coexpression,505	CDC20,TOP2A,CCNA2,CCNB2,RRM2,FOXM1,AURKB
gene_set_query	780	ZNF266	706.3	ARCHS4 Coexpression,1438;Enrichr Queries,273;GTEx Coexpression,408	AURKB,DLGAP5
gene_set_query	781	ZNF565	708.7	ARCHS4 Coexpression,945;Enrichr Queries,878;GTEx Coexpression,303	AURKB
gene_set_query	782	ATF4	711	ARCHS4 Coexpression,314;Enrichr Queries,1382;ReMap ChIP-seq,129;GTEx Coexpression,1019	NDC80
gene_set_query	783	ZNF407	712	ARCHS4 Coexpression,1590;Enrichr Queries,413;GTEx Coexpression,133	AURKB,DLGAP5
gene_set_query	784	HOXA9	712.8	ARCHS4 Coexpression,1478;Enrichr Queries,617;ReMap ChIP-seq,40;GTEx Coexpression,716	RRM2,KIF2C,AURKB
gene_set_query	785	ZNF514	713.7	ARCHS4 Coexpression,563;Enrichr Queries,626;GTEx Coexpression,952	AURKB
gene_set_query	786	PRDM10	714	ARCHS4 Coexpression,157;Enrichr Queries,1200;GTEx Coexpression,785	AURKB,DLGAP5
gene_set_query	787	ZNF195	714.7	ARCHS4 Coexpression,1397;Enrichr Queries,155;GTEx Coexpression,592	TOP2A,RRM2,AURKB,DLGAP5
gene_set_query	788	ZNF541	714.7	ARCHS4 Coexpression,834;Enrichr Queries,970;GTEx Coexpression,340	AURKB
gene_set_query	789	FOXK1	715.3	ARCHS4 Coexpression,874;Enrichr Queries,1298;ReMap ChIP-seq,65;GTEx Coexpression,624	BUB1B,AURKB
gene_set_query	790	ZBTB25	715.7	ARCHS4 Coexpression,1431;Enrichr Queries,352;GTEx Coexpression,364	RRM2,AURKB
gene_set_query	791	ARID5B	715.7	ARCHS4 Coexpression,1006;Enrichr Queries,816;GTEx Coexpression,325	AURKB
gene_set_query	792	PGR	716.3	ARCHS4 Coexpression,977;Enrichr Queries,300;ReMap ChIP-seq,101;GTEx Coexpression,1487	TOP2A,TPX2,BIRC5,AURKB
gene_set_query	793	ZNF639	716.5	ARCHS4 Coexpression,1108;Enrichr Queries,94;ReMap ChIP-seq,130;GTEx Coexpression,1534	TOP2A,CCNA2,CDC20,RRM2,PLK1,BIRC5,KIF2C,AURKB
gene_set_query	794	ZNF391	716.7	ARCHS4 Coexpression,1189;Enrichr Queries,831;GTEx Coexpression,130	AURKB
gene_set_query	795	ZNF585A	716.7	ARCHS4 Coexpression,1012;Enrichr Queries,720;GTEx Coexpression,418	AURKB
gene_set_query	796	ZBTB48	717.7	ARCHS4 Coexpression,665;Enrichr Queries,449;GTEx Coexpression,1039	CDC20,AURKB
gene_set_query	797	NFAT5	718.7	ARCHS4 Coexpression,267;Enrichr Queries,987;GTEx Coexpression,902	AURKB
gene_set_query	798	FEZF1	718.7	ARCHS4 Coexpression,500;Enrichr Queries,650;GTEx Coexpression,1006	AURKB
gene_set_query	799	SLC2A4RG	718.7	ARCHS4 Coexpression,998;Enrichr Queries,117;GTEx Coexpression,1041	CDC20,RRM2,UBE2C,PLK1,AURKB
gene_set_query	800	ERG	720.4	Literature ChIP-seq,63;ARCHS4 Coexpression,1461;Enrichr Queries,541;ReMap ChIP-seq,244;GTEx Coexpression,1293	RRM2,TTK,AURKB
gene_set_query	801	NPAS2	720.7	ARCHS4 Coexpression,843;Enrichr Queries,609;GTEx Coexpression,710	AURKB
gene_set_query	802	ZNF169	720.7	ARCHS4 Coexpression,877;Enrichr Queries,726;GTEx Coexpression,559	AURKB
gene_set_query	803	FOXD4L1	721.7	ARCHS4 Coexpression,982;Enrichr Queries,693;GTEx Coexpression,490	AURKB
gene_set_query	804	POU4F3	721.7	ARCHS4 Coexpression,219;Enrichr Queries,463;GTEx Coexpression,1483	TPX2,AURKB
gene_set_query	805	FBXL19	722	ARCHS4 Coexpression,881;GTEx Coexpression,563
gene_set_query	806	ZNF280B	722	ARCHS4 Coexpression,1349;Enrichr Queries,95	TOP2A,CCNA2,CDC20,RRM2,PLK1,BIRC5,AURKB
gene_set_query	807	ZNF77	722.3	ARCHS4 Coexpression,1442;Enrichr Queries,171;GTEx Coexpression,554	RRM2,UBE2C,KIF2C,AURKB
gene_set_query	808	NR4A2	723	Literature ChIP-seq,153;ARCHS4 Coexpression,523;Enrichr Queries,1100;GTEx Coexpression,1116	AURKB
gene_set_query	809	GPBP1L1	723	ARCHS4 Coexpression,790;GTEx Coexpression,656
gene_set_query	810	FOXB2	723.3	ARCHS4 Coexpression,289;Enrichr Queries,452;GTEx Coexpression,1429	AURKB
gene_set_query	811	ZNF75A	723.3	ARCHS4 Coexpression,324;Enrichr Queries,846;GTEx Coexpression,1000	AURKB
gene_set_query	812	ATOH1	723.7	ARCHS4 Coexpression,442;Enrichr Queries,559;GTEx Coexpression,1170	AURKB
gene_set_query	813	ZNF431	724.3	ARCHS4 Coexpression,1088;Enrichr Queries,415;GTEx Coexpression,670	TOP2A,AURKB
gene_set_query	814	SP5	724.3	ARCHS4 Coexpression,1290;Enrichr Queries,342;GTEx Coexpression,541	RRM2,AURKB
gene_set_query	815	MXI1	724.6	ARCHS4 Coexpression,1289;ENCODE ChIP-seq,9;Enrichr Queries,799;ReMap ChIP-seq,223;GTEx Coexpression,1303	CCNB2,SPAG5,KIF4A,PLK1,TTK,NEK2,KIF2C,AURKB,NCAPH,NDC80
gene_set_query	816	ZNF267	724.7	ARCHS4 Coexpression,1224;Enrichr Queries,809;GTEx Coexpression,141	AURKB
gene_set_query	817	RBPJL	724.7	ARCHS4 Coexpression,1294;Enrichr Queries,579;GTEx Coexpression,301	AURKB
gene_set_query	818	RAX	725.3	ARCHS4 Coexpression,1560;Enrichr Queries,466;GTEx Coexpression,150	AURKB
gene_set_query	819	NCOA1	726	ARCHS4 Coexpression,338;Enrichr Queries,1278;ReMap ChIP-seq,272;GTEx Coexpression,1016	AURKB
gene_set_query	820	ZNF600	726	ARCHS4 Coexpression,660;Enrichr Queries,493;GTEx Coexpression,1025	AURKB
gene_set_query	821	ZFP3	727.3	ARCHS4 Coexpression,190;Enrichr Queries,1024;GTEx Coexpression,968	CDC20,AURKB
gene_set_query	822	ZNF366	727.7	ARCHS4 Coexpression,634;Enrichr Queries,641;GTEx Coexpression,908	AURKB
gene_set_query	823	KLF13	728.8	ARCHS4 Coexpression,939;Enrichr Queries,1187;ReMap ChIP-seq,278;GTEx Coexpression,511	AURKB
gene_set_query	824	NFATC3	729	ARCHS4 Coexpression,902;Enrichr Queries,400;GTEx Coexpression,885	CCNA2,AURKB
gene_set_query	825	IRF2	731	ARCHS4 Coexpression,783;Enrichr Queries,1157;ReMap ChIP-seq,192;GTEx Coexpression,792	AURKB
gene_set_query	826	ZNF679	731.3	ARCHS4 Coexpression,154;Enrichr Queries,606;GTEx Coexpression,1434	UBE2C,AURKB
gene_set_query	827	ZNF2	731.5	ARCHS4 Coexpression,262;Enrichr Queries,1201	AURKB
gene_set_query	828	ZNF624	732	ARCHS4 Coexpression,1506;Enrichr Queries,637;GTEx Coexpression,53	TOP2A,BUB1B,TTK,AURKB
gene_set_query	829	ZIM3	733	ARCHS4 Coexpression,428;Enrichr Queries,1384;GTEx Coexpression,387
gene_set_query	830	ZKSCAN7	733	ARCHS4 Coexpression,490;GTEx Coexpression,976
gene_set_query	831	CCDC17	734	ARCHS4 Coexpression,700;GTEx Coexpression,768
gene_set_query	832	NEUROG3	735.3	ARCHS4 Coexpression,241;Enrichr Queries,655;GTEx Coexpression,1310	AURKB
gene_set_query	833	PAX8	736.5	ARCHS4 Coexpression,988;Enrichr Queries,1231;ReMap ChIP-seq,167;GTEx Coexpression,560	KIF2C,AURKB
gene_set_query	834	HIVEP1	738	ARCHS4 Coexpression,1104;Enrichr Queries,978;GTEx Coexpression,132	AURKB
gene_set_query	835	PITX3	738	ARCHS4 Coexpression,307;Enrichr Queries,557;GTEx Coexpression,1350	AURKB
gene_set_query	836	NR2F2	738	ARCHS4 Coexpression,1497;ENCODE ChIP-seq,67;Enrichr Queries,704;ReMap ChIP-seq,197;GTEx Coexpression,1225	CCNA2,TPX2,KIF2C,AURKB
gene_set_query	837	ZNF493	738.3	ARCHS4 Coexpression,1112;Enrichr Queries,740;GTEx Coexpression,363	AURKB
gene_set_query	838	SMAD9	739	ARCHS4 Coexpression,1097;Enrichr Queries,594;GTEx Coexpression,526	AURKB
gene_set_query	839	DPRX	739.7	ARCHS4 Coexpression,67;Enrichr Queries,631;GTEx Coexpression,1521	RRM2,UBE2C,HJURP,AURKB
gene_set_query	840	SAFB	740	ARCHS4 Coexpression,235;GTEx Coexpression,1245
gene_set_query	841	PHF21A	740	ARCHS4 Coexpression,703;Enrichr Queries,1244;GTEx Coexpression,273	AURKB
gene_set_query	842	SHOX2	741	ARCHS4 Coexpression,245;Enrichr Queries,558;GTEx Coexpression,1420	AURKB
gene_set_query	843	TET2	741	ARCHS4 Coexpression,1096;GTEx Coexpression,386
gene_set_query	844	ZBED9	742	ARCHS4 Coexpression,733;GTEx Coexpression,751
gene_set_query	845	CASZ1	742.3	ARCHS4 Coexpression,578;Enrichr Queries,1287;GTEx Coexpression,362	AURKB
gene_set_query	846	ZNF121	743	ARCHS4 Coexpression,1624;Enrichr Queries,85;GTEx Coexpression,520	TOP2A,RRM2,PLK1,BUB1B,KIF2C,AURKB,DLGAP5
gene_set_query	847	HSFX2	744	ARCHS4 Coexpression,744
gene_set_query	848	HOXD9	744	ARCHS4 Coexpression,177;Enrichr Queries,566;GTEx Coexpression,1489	FOXM1,AURKB
gene_set_query	849	ZNF671	744	ARCHS4 Coexpression,682;Enrichr Queries,1109;GTEx Coexpression,441	AURKB
gene_set_query	850	HSFY1	745	ARCHS4 Coexpression,360;GTEx Coexpression,1130
gene_set_query	851	ASCL4	745	ARCHS4 Coexpression,1020;Enrichr Queries,552;GTEx Coexpression,663	AURKB
gene_set_query	852	ZNF567	745	ARCHS4 Coexpression,542;Enrichr Queries,289;GTEx Coexpression,1404	BIRC5,AURKB
gene_set_query	853	BPTF	745.5	ARCHS4 Coexpression,643;GTEx Coexpression,848
gene_set_query	854	MAFK	745.8	ARCHS4 Coexpression,1164;ENCODE ChIP-seq,16;Enrichr Queries,1121;ReMap ChIP-seq,180;GTEx Coexpression,1248	CCNB2,BIRC5,TTK,KIF2C,AURKB,NCAPH,NDC80,DLGAP5
gene_set_query	855	HESX1	746.3	ARCHS4 Coexpression,853;Enrichr Queries,1268;GTEx Coexpression,118	BUB1B,AURKB
gene_set_query	856	ZNF592	748	ARCHS4 Coexpression,380;Enrichr Queries,1236;ReMap ChIP-seq,291;GTEx Coexpression,1085	AURKB
gene_set_query	857	PURG	748	ARCHS4 Coexpression,887;GTEx Coexpression,609
gene_set_query	858	NR2F1	748.5	ARCHS4 Coexpression,1050;Enrichr Queries,785;ReMap ChIP-seq,265;GTEx Coexpression,894	AURKB
gene_set_query	859	NCOA2	749.8	ARCHS4 Coexpression,967;Enrichr Queries,1214;ReMap ChIP-seq,257;GTEx Coexpression,561	AURKB
gene_set_query	860	JUNB	750	ARCHS4 Coexpression,1032;Enrichr Queries,1011;ReMap ChIP-seq,270;GTEx Coexpression,687	AURKB
gene_set_query	861	PRDM16	750.3	Literature ChIP-seq,154;ARCHS4 Coexpression,795;Enrichr Queries,672;GTEx Coexpression,1380	AURKB
gene_set_query	862	MLXIPL	750.3	ARCHS4 Coexpression,863;Enrichr Queries,852;GTEx Coexpression,536	AURKB
gene_set_query	863	DBX1	750.7	ARCHS4 Coexpression,812;Enrichr Queries,544;GTEx Coexpression,896	AURKB
gene_set_query	864	ZFP69	751	ARCHS4 Coexpression,195;GTEx Coexpression,1307	BUB1B
gene_set_query	865	ZNF596	752	ARCHS4 Coexpression,569;Enrichr Queries,1207;GTEx Coexpression,480	AURKB
gene_set_query	866	BATF2	752.3	ARCHS4 Coexpression,368;Enrichr Queries,694;GTEx Coexpression,1195	AURKB
gene_set_query	867	ZNF684	752.3	ARCHS4 Coexpression,1046;Enrichr Queries,58;GTEx Coexpression,1153	TOP2A,CCNA2,CDC20,RRM2,TTK,NEK2,KIF2C,AURKB,NDC80,DLGAP5
gene_set_query	868	PATZ1	752.7	ARCHS4 Coexpression,546;Enrichr Queries,162;GTEx Coexpression,1550	TOP2A,RRM2,PLK1,AURKB
gene_set_query	869	PLAGL1	753	ARCHS4 Coexpression,519;Enrichr Queries,824;GTEx Coexpression,916	AURKB
gene_set_query	870	KLF3	754.5	ARCHS4 Coexpression,1130;Enrichr Queries,1221;ReMap ChIP-seq,143;GTEx Coexpression,524	KIF2C,AURKB
gene_set_query	871	FOXG1	754.7	ARCHS4 Coexpression,912;Enrichr Queries,730;GTEx Coexpression,622	AURKB
gene_set_query	872	ZNF837	755.3	ARCHS4 Coexpression,684;Enrichr Queries,478;GTEx Coexpression,1104	AURKB
gene_set_query	873	LHX2	756	ARCHS4 Coexpression,1172;Enrichr Queries,287;ReMap ChIP-seq,279;GTEx Coexpression,1286	RRM2,AURKB
gene_set_query	874	MECOM	756.3	Literature ChIP-seq,113;ARCHS4 Coexpression,654;GTEx Coexpression,1502	RRM2
gene_set_query	875	REPIN1	756.7	ARCHS4 Coexpression,1068;Enrichr Queries,326;GTEx Coexpression,876	RRM2,AURKB
gene_set_query	876	EVX1	757.3	ARCHS4 Coexpression,287;Enrichr Queries,455;GTEx Coexpression,1530	AURKB
gene_set_query	877	ZNF160	757.7	ARCHS4 Coexpression,351;Enrichr Queries,741;GTEx Coexpression,1181	AURKB
gene_set_query	878	FERD3L	758	ARCHS4 Coexpression,420;Enrichr Queries,484;GTEx Coexpression,1370	AURKB
gene_set_query	879	RREB1	760.7	ARCHS4 Coexpression,477;Enrichr Queries,1134;GTEx Coexpression,671	AURKB
gene_set_query	880	TFAP2D	761	ARCHS4 Coexpression,222;Enrichr Queries,611;GTEx Coexpression,1450	AURKB,DLGAP5
gene_set_query	881	ZBTB46	761.3	ARCHS4 Coexpression,240;Enrichr Queries,1163;GTEx Coexpression,881	AURKB
gene_set_query	882	VSX2	761.3	ARCHS4 Coexpression,419;Enrichr Queries,475;GTEx Coexpression,1390	AURKB
gene_set_query	883	LTF	762	ARCHS4 Coexpression,649;GTEx Coexpression,875
gene_set_query	884	RARB	762.3	Literature ChIP-seq,31;ARCHS4 Coexpression,1026;Enrichr Queries,567;GTEx Coexpression,1425	CCNA2,SPAG5,KIF2C,AURKB
gene_set_query	885	HES6	763.3	ARCHS4 Coexpression,1084;Enrichr Queries,31;GTEx Coexpression,1175	TOP2A,RRM2,UBE2C,PLK1,HJURP,FOXM1,AURKB,CCNA2,CDC20,TPX2,CCNB2,BIRC5,NEK2,KIF2C,DLGAP5
gene_set_query	886	ZNF860	764	ARCHS4 Coexpression,1126;GTEx Coexpression,402
gene_set_query	887	TBX15	765	ARCHS4 Coexpression,424;Enrichr Queries,769;GTEx Coexpression,1102	AURKB
gene_set_query	888	HOXA3	765	ARCHS4 Coexpression,585;Enrichr Queries,659;GTEx Coexpression,1051	AURKB
gene_set_query	889	PRDM5	765.8	Literature ChIP-seq,64;ARCHS4 Coexpression,1523;Enrichr Queries,581;GTEx Coexpression,895	KIF4A,TTK,AURKB
gene_set_query	890	PROP1	766	ARCHS4 Coexpression,885;Enrichr Queries,490;GTEx Coexpression,923	AURKB
gene_set_query	891	ZNF556	766.3	ARCHS4 Coexpression,1391;Enrichr Queries,298;GTEx Coexpression,610	RRM2,AURKB
gene_set_query	892	IRX3	766.7	ARCHS4 Coexpression,594;Enrichr Queries,1099;GTEx Coexpression,607	AURKB
gene_set_query	893	SATB2	767	ARCHS4 Coexpression,1077;Enrichr Queries,625;GTEx Coexpression,599	AURKB
gene_set_query	894	ZNF117	767.3	ARCHS4 Coexpression,449;Enrichr Queries,512;GTEx Coexpression,1341	AURKB
gene_set_query	895	SP9	767.5	ARCHS4 Coexpression,658;GTEx Coexpression,877
gene_set_query	896	IRF7	767.7	ARCHS4 Coexpression,377;Enrichr Queries,1148;GTEx Coexpression,778	AURKB
gene_set_query	897	ZNF22	769	ARCHS4 Coexpression,1281;Enrichr Queries,84;GTEx Coexpression,942	TOP2A,CCNA2,CDC20,RRM2,UBE2C,BIRC5,AURKB
gene_set_query	898	ZNF341	769	ARCHS4 Coexpression,497;Enrichr Queries,1356;GTEx Coexpression,454	AURKB
gene_set_query	899	POU3F2	770	Literature ChIP-seq,85;ARCHS4 Coexpression,826;Enrichr Queries,656;GTEx Coexpression,1513	CCNA2,CCNB2,AURKB
gene_set_query	900	ZZZ3	770.2	ARCHS4 Coexpression,1601;ENCODE ChIP-seq,114;Enrichr Queries,1234;ReMap ChIP-seq,50;GTEx Coexpression,852	TOP2A,AURKB
gene_set_query	901	LBX1	770.3	ARCHS4 Coexpression,702;Enrichr Queries,457;GTEx Coexpression,1152	AURKB
gene_set_query	902	ZFP90	770.7	ARCHS4 Coexpression,952;Enrichr Queries,242;GTEx Coexpression,1118	TOP2A,RRM2,AURKB
gene_set_query	903	TBX1	770.7	ARCHS4 Coexpression,820;Enrichr Queries,622;GTEx Coexpression,870	AURKB
gene_set_query	904	EMX2	773	ARCHS4 Coexpression,284;Enrichr Queries,1022;GTEx Coexpression,1013	AURKB
gene_set_query	905	MBD2	774.3	ARCHS4 Coexpression,1197;Enrichr Queries,391;ReMap ChIP-seq,282;GTEx Coexpression,1227	TOP2A,AURKB
gene_set_query	906	TBX4	774.3	ARCHS4 Coexpression,639;Enrichr Queries,593;GTEx Coexpression,1091	AURKB
gene_set_query	907	LBX2	774.3	ARCHS4 Coexpression,613;Enrichr Queries,1077;GTEx Coexpression,633	AURKB
gene_set_query	908	NFATC2	775	ARCHS4 Coexpression,1279;Enrichr Queries,879;GTEx Coexpression,167	AURKB
gene_set_query	909	ISX	775.3	ARCHS4 Coexpression,813;Enrichr Queries,1344;GTEx Coexpression,169	AURKB
gene_set_query	910	USF2	775.4	ARCHS4 Coexpression,1076;ENCODE ChIP-seq,17;Enrichr Queries,1010;ReMap ChIP-seq,185;GTEx Coexpression,1589	TPX2,CCNB2,SPAG5,BUB1B,TTK,KIF2C,AURKB,NCAPH,DLGAP5
gene_set_query	911	ZNF420	776.7	ARCHS4 Coexpression,1353;Enrichr Queries,583;GTEx Coexpression,394	AURKB
gene_set_query	912	FOXB1	777	ARCHS4 Coexpression,735;Enrichr Queries,473;GTEx Coexpression,1123	AURKB
gene_set_query	913	NR1D2	777.7	ARCHS4 Coexpression,842;Enrichr Queries,761;GTEx Coexpression,730	AURKB
gene_set_query	914	RAX2	777.7	ARCHS4 Coexpression,847;Enrichr Queries,647;GTEx Coexpression,839	AURKB
gene_set_query	915	IKZF4	778	ARCHS4 Coexpression,811;Enrichr Queries,1039;GTEx Coexpression,484	AURKB
gene_set_query	916	SOX1	778	ARCHS4 Coexpression,645;Enrichr Queries,471;GTEx Coexpression,1218	AURKB
gene_set_query	917	MYF6	778.7	ARCHS4 Coexpression,561;Enrichr Queries,767;GTEx Coexpression,1008	AURKB
gene_set_query	918	ZNF705A	778.7	ARCHS4 Coexpression,762;Enrichr Queries,268;GTEx Coexpression,1306	PLK1,AURKB
gene_set_query	919	AIRE	779	ARCHS4 Coexpression,294;Enrichr Queries,666;GTEx Coexpression,1377	AURKB
gene_set_query	920	ZKSCAN8	779	ARCHS4 Coexpression,836;GTEx Coexpression,722
gene_set_query	921	INSM1	779.3	ARCHS4 Coexpression,825;Enrichr Queries,349;GTEx Coexpression,1164	RRM2,AURKB
gene_set_query	922	ZNF579	779.7	ARCHS4 Coexpression,868;Enrichr Queries,539;GTEx Coexpression,932	AURKB
gene_set_query	923	SIX2	780	ARCHS4 Coexpression,1028;Enrichr Queries,860;ReMap ChIP-seq,241;GTEx Coexpression,991	AURKB
gene_set_query	924	ZNF335	781	ARCHS4 Coexpression,1000;Enrichr Queries,434;ReMap ChIP-seq,297;GTEx Coexpression,1393	PLK1,AURKB
gene_set_query	925	ZBTB34	781.7	ARCHS4 Coexpression,723;Enrichr Queries,1191;GTEx Coexpression,431	AURKB
gene_set_query	926	ZNF526	781.7	ARCHS4 Coexpression,1369;Enrichr Queries,114;GTEx Coexpression,862	TOP2A,TPX2,RRM2,PLK1,BUB1B,AURKB
gene_set_query	927	ZNF713	782.7	ARCHS4 Coexpression,1407;Enrichr Queries,360;GTEx Coexpression,581	FOXM1,AURKB
gene_set_query	928	HIVEP3	783.3	ARCHS4 Coexpression,301;Enrichr Queries,1119;GTEx Coexpression,930	AURKB
gene_set_query	929	L3MBTL1	784	ARCHS4 Coexpression,1175;GTEx Coexpression,393
gene_set_query	930	FOXD4L5	784.3	ARCHS4 Coexpression,310;Enrichr Queries,499;GTEx Coexpression,1544	AURKB
gene_set_query	931	ZNF423	784.7	ARCHS4 Coexpression,1284;Enrichr Queries,571;GTEx Coexpression,499	AURKB
gene_set_query	932	ZNF551	784.7	ARCHS4 Coexpression,1198;Enrichr Queries,53;GTEx Coexpression,1103	TOP2A,CCNA2,CDC20,CCNB2,RRM2,PLK1,BUB1B,BIRC5,AURKB,DLGAP5
gene_set_query	933	ZNF813	785	ARCHS4 Coexpression,1468;GTEx Coexpression,102	NDC80
gene_set_query	934	ZNF790	785.3	ARCHS4 Coexpression,828;Enrichr Queries,1275;GTEx Coexpression,253	AURKB
gene_set_query	935	MLXIP	785.7	ARCHS4 Coexpression,956;Enrichr Queries,1242;GTEx Coexpression,159	AURKB
gene_set_query	936	ELK3	786	Literature ChIP-seq,118;ARCHS4 Coexpression,545;Enrichr Queries,941;GTEx Coexpression,1540	RRM2,AURKB
gene_set_query	937	NR1D1	786.3	ARCHS4 Coexpression,1465;Enrichr Queries,304;GTEx Coexpression,590	RRM2,AURKB
gene_set_query	938	HOXC5	786.3	ARCHS4 Coexpression,121;Enrichr Queries,671;GTEx Coexpression,1567	CDC20,FOXM1,AURKB
gene_set_query	939	SIX6	787	ARCHS4 Coexpression,719;Enrichr Queries,501;GTEx Coexpression,1141	AURKB
gene_set_query	940	IKZF5	787	ARCHS4 Coexpression,886;Enrichr Queries,1224;GTEx Coexpression,251	AURKB
gene_set_query	941	ZNF512	787.7	ARCHS4 Coexpression,950;Enrichr Queries,220;GTEx Coexpression,1193	TOP2A,PLK1,AURKB
gene_set_query	942	VAX1	788	ARCHS4 Coexpression,583;Enrichr Queries,500;GTEx Coexpression,1281	AURKB
gene_set_query	943	HOXB5	788	ARCHS4 Coexpression,1119;Enrichr Queries,783;GTEx Coexpression,462	AURKB
gene_set_query	944	ZNF83	788.3	ARCHS4 Coexpression,1337;Enrichr Queries,596;ReMap ChIP-seq,54;GTEx Coexpression,1166	HJURP,KIF2C,AURKB
gene_set_query	945	TFE3	789	ARCHS4 Coexpression,390;Enrichr Queries,1300;GTEx Coexpression,677	AURKB
gene_set_query	946	ZNF586	789.7	ARCHS4 Coexpression,1474;Enrichr Queries,176;GTEx Coexpression,719	CCNA2,CDC20,PLK1,AURKB
gene_set_query	947	TBPL1	791	ARCHS4 Coexpression,217;GTEx Coexpression,1365	DLGAP5
gene_set_query	948	ZNF530	791	ARCHS4 Coexpression,1584;Enrichr Queries,15;GTEx Coexpression,774	TOP2A,RRM2,UBE2C,PLK1,HJURP,BUB1B,TTK,FOXM1,AURKB,NCAPH,NDC80,CCNA2,CDC20,TPX2,CCNB2,KIF4A,BIRC5,NEK2,KIF2C,DLGAP5
gene_set_query	949	ZNF550	791.3	ARCHS4 Coexpression,1049;Enrichr Queries,979;GTEx Coexpression,346	AURKB
gene_set_query	950	ZNF492	792	ARCHS4 Coexpression,1575;GTEx Coexpression,9	TOP2A,RRM2,UBE2C,PLK1,HJURP,BUB1B,TTK,FOXM1,AURKB,NCAPH,NDC80,CCNA2,CDC20,TPX2,CCNB2,KIF4A,BIRC5,DLGAP5
gene_set_query	951	PTF1A	792.3	ARCHS4 Coexpression,1296;Enrichr Queries,514;GTEx Coexpression,567	AURKB
gene_set_query	952	ZBTB11	793.3	ARCHS4 Coexpression,1216;Enrichr Queries,1271;ReMap ChIP-seq,277;GTEx Coexpression,409	AURKB
gene_set_query	953	ZNF618	793.7	ARCHS4 Coexpression,334;Enrichr Queries,700;GTEx Coexpression,1347	AURKB
gene_set_query	954	ZNF587B	794.5	ARCHS4 Coexpression,1425;GTEx Coexpression,164
gene_set_query	955	ZNF672	795.3	ARCHS4 Coexpression,674;Enrichr Queries,386;GTEx Coexpression,1326	CDC20,AURKB
gene_set_query	956	BHLHE41	795.5	ARCHS4 Coexpression,694;GTEx Coexpression,897
gene_set_query	957	GBX2	795.8	Literature ChIP-seq,150;ARCHS4 Coexpression,862;Enrichr Queries,589;GTEx Coexpression,1582	AURKB
gene_set_query	958	ZNF331	796.3	ARCHS4 Coexpression,409;Enrichr Queries,487;GTEx Coexpression,1493	AURKB
gene_set_query	959	NKX23	796.5	ARCHS4 Coexpression,1457;GTEx Coexpression,136
gene_set_query	960	ZIC4	798	ARCHS4 Coexpression,361;Enrichr Queries,1399;GTEx Coexpression,634
gene_set_query	961	ZNF503	799.3	ARCHS4 Coexpression,556;Enrichr Queries,792;GTEx Coexpression,1050	AURKB
gene_set_query	962	ZNF462	800.3	ARCHS4 Coexpression,948;Enrichr Queries,1037;GTEx Coexpression,416	AURKB
gene_set_query	963	ZNF48	801.3	ARCHS4 Coexpression,625;Enrichr Queries,363;GTEx Coexpression,1416	PLK1,DLGAP5
gene_set_query	964	FOXD1	801.5	ARCHS4 Coexpression,152;GTEx Coexpression,1451	FOXM1
gene_set_query	965	ZNF792	801.7	ARCHS4 Coexpression,248;Enrichr Queries,997;GTEx Coexpression,1160	AURKB
gene_set_query	966	KLF8	802	ARCHS4 Coexpression,1093;Enrichr Queries,832;GTEx Coexpression,481	AURKB
gene_set_query	967	FOXI3	804.5	ARCHS4 Coexpression,1325;GTEx Coexpression,284
gene_set_query	968	ZBTB38	806	ARCHS4 Coexpression,249;Enrichr Queries,896;GTEx Coexpression,1273	AURKB
gene_set_query	969	PHOX2B	806.7	ARCHS4 Coexpression,529;Enrichr Queries,634;GTEx Coexpression,1257	AURKB
gene_set_query	970	ZNF251	807	ARCHS4 Coexpression,234;Enrichr Queries,973;GTEx Coexpression,1214	AURKB
gene_set_query	971	ZNF799	807	ARCHS4 Coexpression,1360;Enrichr Queries,201;GTEx Coexpression,860	TOP2A,RRM2,AURKB
gene_set_query	972	BARX2	808.7	ARCHS4 Coexpression,533;Enrichr Queries,1062;GTEx Coexpression,831	AURKB
gene_set_query	973	EBF3	809.3	ARCHS4 Coexpression,464;Enrichr Queries,856;GTEx Coexpression,1108	AURKB
gene_set_query	974	FAM200B	809.5	ARCHS4 Coexpression,454;GTEx Coexpression,1165
gene_set_query	975	ZNF804A	810	ARCHS4 Coexpression,478;Enrichr Queries,1202;GTEx Coexpression,750	AURKB
gene_set_query	976	ZNF141	810	ARCHS4 Coexpression,1348;Enrichr Queries,416;GTEx Coexpression,666	TOP2A,AURKB
gene_set_query	977	ZNF709	811	ARCHS4 Coexpression,1005;Enrichr Queries,1337;GTEx Coexpression,91	KIF2C,AURKB
gene_set_query	978	OVOL1	812	ARCHS4 Coexpression,439;Enrichr Queries,1186;GTEx Coexpression,811	AURKB
gene_set_query	979	NANOGNB	812	ARCHS4 Coexpression,552;GTEx Coexpression,1072
gene_set_query	980	SP100	812.7	ARCHS4 Coexpression,1089;Enrichr Queries,1097;GTEx Coexpression,252	AURKB
gene_set_query	981	ZMAT4	813	ARCHS4 Coexpression,615;Enrichr Queries,1389;GTEx Coexpression,435
gene_set_query	982	ZNF474	813.3	ARCHS4 Coexpression,359;Enrichr Queries,548;GTEx Coexpression,1533	AURKB
gene_set_query	983	ZNF821	813.7	ARCHS4 Coexpression,418;Enrichr Queries,1343;GTEx Coexpression,680	AURKB
gene_set_query	984	ZNF594	814	ARCHS4 Coexpression,1616;Enrichr Queries,448;GTEx Coexpression,378	TOP2A,AURKB
gene_set_query	985	CREB3L1	814.3	ARCHS4 Coexpression,1600;Enrichr Queries,661;ReMap ChIP-seq,139;GTEx Coexpression,857	AURKB
gene_set_query	986	KIN	815	ARCHS4 Coexpression,1571;Enrichr Queries,83;GTEx Coexpression,791	TOP2A,CCNA2,RRM2,UBE2C,HJURP,BIRC5,AURKB,NDC80
gene_set_query	987	ZNF404	816	ARCHS4 Coexpression,1063;Enrichr Queries,619;GTEx Coexpression,766	AURKB
gene_set_query	988	TBX21	816.5	ARCHS4 Coexpression,1210;Enrichr Queries,1362;ReMap ChIP-seq,100;GTEx Coexpression,594	AURKB,NCAPH
gene_set_query	989	ZNF471	816.7	ARCHS4 Coexpression,1011;Enrichr Queries,923;GTEx Coexpression,516	AURKB
gene_set_query	990	ZNF136	817	ARCHS4 Coexpression,473;Enrichr Queries,665;GTEx Coexpression,1313	AURKB
gene_set_query	991	MAFG	817.8	ARCHS4 Coexpression,839;Enrichr Queries,914;ReMap ChIP-seq,274;GTEx Coexpression,1244	AURKB
gene_set_query	992	ZNF710	818.3	ARCHS4 Coexpression,322;Enrichr Queries,1171;GTEx Coexpression,962	AURKB
gene_set_query	993	ZNF566	819	ARCHS4 Coexpression,1251;Enrichr Queries,983;GTEx Coexpression,223	AURKB
gene_set_query	994	ZNF783	819	ARCHS4 Coexpression,821;Enrichr Queries,913;GTEx Coexpression,723	AURKB
gene_set_query	995	ZNF785	819	ARCHS4 Coexpression,1395;GTEx Coexpression,243
gene_set_query	996	DMRT2	820.3	ARCHS4 Coexpression,300;Enrichr Queries,958;GTEx Coexpression,1203	AURKB
gene_set_query	997	ZNF570	820.3	ARCHS4 Coexpression,1454;Enrichr Queries,930;GTEx Coexpression,77	NEK2,KIF2C,AURKB
gene_set_query	998	ZNF823	820.7	ARCHS4 Coexpression,1411;Enrichr Queries,431;GTEx Coexpression,620	TOP2A,AURKB
gene_set_query	999	ZNF680	820.7	ARCHS4 Coexpression,1437;Enrichr Queries,81;GTEx Coexpression,944	TOP2A,CCNA2,RRM2,BUB1B,TTK,AURKB,NDC80,DLGAP5
gene_set_query	1000	ZNF74	821.3	ARCHS4 Coexpression,350;Enrichr Queries,1008;GTEx Coexpression,1106	AURKB
gene_set_query	1001	ELF4	821.7	ARCHS4 Coexpression,676;Enrichr Queries,1068;GTEx Coexpression,721	AURKB
gene_set_query	1002	VAX2	822.7	ARCHS4 Coexpression,1227;Enrichr Queries,508;GTEx Coexpression,733	AURKB
gene_set_query	1003	HMBOX1	823	ARCHS4 Coexpression,1199;Enrichr Queries,1000;ReMap ChIP-seq,26;GTEx Coexpression,1067	TOP2A,TPX2,AURKB
gene_set_query	1004	ZNF485	823.3	ARCHS4 Coexpression,1319;Enrichr Queries,150;GTEx Coexpression,1001	BUB1B,BIRC5,AURKB,DLGAP5
gene_set_query	1005	TIGD7	823.3	ARCHS4 Coexpression,1399;Enrichr Queries,533;GTEx Coexpression,538	AURKB
gene_set_query	1006	FOXJ2	823.8	ARCHS4 Coexpression,1241;Enrichr Queries,1284;ReMap ChIP-seq,117;GTEx Coexpression,653	HJURP,AURKB
gene_set_query	1007	GMEB2	824.3	ARCHS4 Coexpression,1127;Enrichr Queries,405;GTEx Coexpression,941	PLK1,AURKB
gene_set_query	1008	ZNF626	824.3	ARCHS4 Coexpression,358;Enrichr Queries,630;GTEx Coexpression,1485	AURKB
gene_set_query	1009	SNAPC2	825.5	ARCHS4 Coexpression,537;GTEx Coexpression,1114
gene_set_query	1010	NR5A1	825.7	ARCHS4 Coexpression,975;Enrichr Queries,151;GTEx Coexpression,1351	TOP2A,RRM2,FOXM1,AURKB
gene_set_query	1011	HINFP	826	ARCHS4 Coexpression,1300;ReMap ChIP-seq,120;GTEx Coexpression,1058	KIF2C
gene_set_query	1012	ZNF236	826.7	ARCHS4 Coexpression,382;Enrichr Queries,1226;GTEx Coexpression,872	AURKB
gene_set_query	1013	ZBED1	827.3	ARCHS4 Coexpression,1338;Enrichr Queries,454;ReMap ChIP-seq,29;GTEx Coexpression,1488	RRM2,KIF2C,AURKB
gene_set_query	1014	LHX4	827.7	ARCHS4 Coexpression,1079;Enrichr Queries,872;GTEx Coexpression,532	AURKB
gene_set_query	1015	ZNF79	828	ARCHS4 Coexpression,280;Enrichr Queries,1114;GTEx Coexpression,1090	AURKB
gene_set_query	1016	HOXA11	828.7	ARCHS4 Coexpression,724;Enrichr Queries,226;GTEx Coexpression,1536	PLK1,BIRC5,AURKB
gene_set_query	1017	HOXB8	829	ARCHS4 Coexpression,214;Enrichr Queries,918;GTEx Coexpression,1355	FOXM1,AURKB
gene_set_query	1018	SOX30	830	ARCHS4 Coexpression,690;Enrichr Queries,520;GTEx Coexpression,1280	AURKB
gene_set_query	1019	VENTX	830.3	ARCHS4 Coexpression,1124;Enrichr Queries,667;GTEx Coexpression,700	AURKB
gene_set_query	1020	ZNF540	830.3	ARCHS4 Coexpression,845;Enrichr Queries,1375;GTEx Coexpression,271
gene_set_query	1021	FOXN3	830.7	ARCHS4 Coexpression,530;Enrichr Queries,1162;GTEx Coexpression,800	AURKB
gene_set_query	1022	ZNF319	831.7	ARCHS4 Coexpression,1018;Enrichr Queries,1319;GTEx Coexpression,158	AURKB
gene_set_query	1023	HOXA7	832.3	ARCHS4 Coexpression,993;Enrichr Queries,775;GTEx Coexpression,729	AURKB
gene_set_query	1024	NRL	832.7	ARCHS4 Coexpression,923;Enrichr Queries,530;GTEx Coexpression,1045	AURKB
gene_set_query	1025	ZNF382	833	ARCHS4 Coexpression,1269;Enrichr Queries,702;GTEx Coexpression,528	AURKB
gene_set_query	1026	HIF3A	833	ARCHS4 Coexpression,736;Enrichr Queries,793;GTEx Coexpression,970	AURKB
gene_set_query	1027	HOXA10	833	ARCHS4 Coexpression,1240;Enrichr Queries,130;GTEx Coexpression,1129	CCNA2,CDC20,PLK1,BIRC5,AURKB
gene_set_query	1028	ZSCAN31	833.5	ARCHS4 Coexpression,1228;GTEx Coexpression,439
gene_set_query	1029	ZFHX2	833.7	ARCHS4 Coexpression,466;Enrichr Queries,1129;GTEx Coexpression,906	AURKB
gene_set_query	1030	HOXA2	833.8	Literature ChIP-seq,162;ARCHS4 Coexpression,1192;Enrichr Queries,686;GTEx Coexpression,1295	AURKB
gene_set_query	1031	SOHLH2	835.7	ARCHS4 Coexpression,92;Enrichr Queries,1033;GTEx Coexpression,1382	KIF4A,AURKB,DLGAP5
gene_set_query	1032	SOX4	836.7	ARCHS4 Coexpression,968;Enrichr Queries,103;GTEx Coexpression,1439	TOP2A,CCNA2,CDC20,RRM2,UBE2C,AURKB
gene_set_query	1033	ZNF212	837	ARCHS4 Coexpression,775;Enrichr Queries,1360;GTEx Coexpression,376	AURKB
gene_set_query	1034	SMAD5	837.3	ARCHS4 Coexpression,1490;Enrichr Queries,819;ReMap ChIP-seq,14;GTEx Coexpression,1026	RRM2,HJURP,KIF2C,AURKB
gene_set_query	1035	GSX1	837.7	ARCHS4 Coexpression,1052;Enrichr Queries,469;GTEx Coexpression,992	AURKB
gene_set_query	1036	ZNF768	837.7	ARCHS4 Coexpression,746;Enrichr Queries,277;GTEx Coexpression,1490	PLK1,AURKB
gene_set_query	1037	ZNF791	838	ARCHS4 Coexpression,1071;Enrichr Queries,768;GTEx Coexpression,675	AURKB
gene_set_query	1038	ZNF524	838	ARCHS4 Coexpression,958;Enrichr Queries,491;GTEx Coexpression,1065	AURKB
gene_set_query	1039	LMX1A	838	ARCHS4 Coexpression,715;Enrichr Queries,772;GTEx Coexpression,1027	AURKB
gene_set_query	1040	FOXJ3	843	ARCHS4 Coexpression,663;Enrichr Queries,1371;GTEx Coexpression,495
gene_set_query	1041	ZNF385D	843.7	ARCHS4 Coexpression,1010;Enrichr Queries,1313;GTEx Coexpression,208	AURKB
gene_set_query	1042	ZFP37	844	ARCHS4 Coexpression,1593;Enrichr Queries,682;GTEx Coexpression,257	AURKB
gene_set_query	1043	ZNF480	844	ARCHS4 Coexpression,1413;Enrichr Queries,375;GTEx Coexpression,744	TOP2A,AURKB
gene_set_query	1044	ZNF490	844.3	ARCHS4 Coexpression,1444;Enrichr Queries,394;GTEx Coexpression,695	TTK,AURKB
gene_set_query	1045	SPZ1	844.5	ARCHS4 Coexpression,385;GTEx Coexpression,1304
gene_set_query	1046	MSX2	844.7	ARCHS4 Coexpression,626;Enrichr Queries,1058;GTEx Coexpression,850	AURKB
gene_set_query	1047	ALX4	845.3	ARCHS4 Coexpression,957;Enrichr Queries,562;GTEx Coexpression,1017	AURKB
gene_set_query	1048	ZNF432	845.7	ARCHS4 Coexpression,1326;Enrichr Queries,935;GTEx Coexpression,276	AURKB
gene_set_query	1049	CCDC169SOHLH2	846	ARCHS4 Coexpression,846
gene_set_query	1050	LHX6	846.7	ARCHS4 Coexpression,527;Enrichr Queries,722;GTEx Coexpression,1291	AURKB
gene_set_query	1051	ZNF683	847.3	ARCHS4 Coexpression,614;Enrichr Queries,456;GTEx Coexpression,1472	AURKB
gene_set_query	1052	ZNF488	847.5	ARCHS4 Coexpression,1551;Enrichr Queries,144	CCNA2,CDC20,BIRC5,AURKB
gene_set_query	1053	ZNF648	848	ARCHS4 Coexpression,1013;Enrichr Queries,1379;GTEx Coexpression,152
gene_set_query	1054	RHOXF1	848.3	ARCHS4 Coexpression,767;Enrichr Queries,1378;GTEx Coexpression,400
gene_set_query	1055	ZNF425	849.7	ARCHS4 Coexpression,900;Enrichr Queries,1112;GTEx Coexpression,537	AURKB
gene_set_query	1056	KLF9	850	ARCHS4 Coexpression,1623;Enrichr Queries,1005;ReMap ChIP-seq,151;GTEx Coexpression,621	AURKB
gene_set_query	1057	ZNF676	850.3	ARCHS4 Coexpression,142;Enrichr Queries,1069;GTEx Coexpression,1340	BUB1B,AURKB
gene_set_query	1058	NR1H2	850.5	ARCHS4 Coexpression,924;Enrichr Queries,1238;ReMap ChIP-seq,27;GTEx Coexpression,1213	CDC20,TPX2,AURKB
gene_set_query	1059	ZNF177	850.7	ARCHS4 Coexpression,1327;Enrichr Queries,288;GTEx Coexpression,937	AURKB,DLGAP5
gene_set_query	1060	CENPT	850.7	ARCHS4 Coexpression,1209;Enrichr Queries,4;GTEx Coexpression,1339	TOP2A,RRM2,SPAG5,UBE2C,PLK1,HJURP,BUB1B,TTK,FOXM1,AURKB,NCAPH,NDC80,CCNA2,CDC20,TPX2,CCNB2,KIF4A,BIRC5,NEK2,KIF2C,DLGAP5
gene_set_query	1061	NKX22	851.5	ARCHS4 Coexpression,764;GTEx Coexpression,939
gene_set_query	1062	ZBTB7B	852	ARCHS4 Coexpression,738;Enrichr Queries,1306;GTEx Coexpression,512	AURKB
gene_set_query	1063	HOXD12	852.7	ARCHS4 Coexpression,1375;Enrichr Queries,470;GTEx Coexpression,713	AURKB
gene_set_query	1064	ZNF558	853.3	ARCHS4 Coexpression,1261;Enrichr Queries,922;GTEx Coexpression,377	AURKB
gene_set_query	1065	ZNF365	854.3	ARCHS4 Coexpression,488;Enrichr Queries,1122;GTEx Coexpression,953	AURKB
gene_set_query	1066	FOXD4L3	854.7	ARCHS4 Coexpression,393;Enrichr Queries,1400;GTEx Coexpression,771
gene_set_query	1067	ZNF8	855.5	ARCHS4 Coexpression,1304;Enrichr Queries,407	PLK1,AURKB
gene_set_query	1068	ZNF224	855.7	ARCHS4 Coexpression,1143;Enrichr Queries,957;GTEx Coexpression,467	AURKB
gene_set_query	1069	FOXI2	856.3	ARCHS4 Coexpression,1256;Enrichr Queries,577;GTEx Coexpression,736	AURKB
gene_set_query	1070	PRDM15	857.3	ARCHS4 Coexpression,1100;Enrichr Queries,1315;GTEx Coexpression,157	AURKB
gene_set_query	1071	ARGFX	857.7	ARCHS4 Coexpression,153;Enrichr Queries,1374;GTEx Coexpression,1046	UBE2C
gene_set_query	1072	MXD4	859.3	ARCHS4 Coexpression,1420;Enrichr Queries,1035;GTEx Coexpression,123	AURKB
gene_set_query	1073	NFE2L1	859.5	ARCHS4 Coexpression,1328;Enrichr Queries,919;ReMap ChIP-seq,116;GTEx Coexpression,1075	KIF2C,AURKB
gene_set_query	1074	ONECUT3	860	ARCHS4 Coexpression,1335;Enrichr Queries,680;GTEx Coexpression,565	AURKB
gene_set_query	1075	HOXC8	861.3	ARCHS4 Coexpression,705;Enrichr Queries,296;GTEx Coexpression,1583	BIRC5,AURKB
gene_set_query	1076	DLX5	862	ARCHS4 Coexpression,1286;Enrichr Queries,696;GTEx Coexpression,604	AURKB
gene_set_query	1077	DPF3	862.3	ARCHS4 Coexpression,505;Enrichr Queries,845;GTEx Coexpression,1237	AURKB
gene_set_query	1078	ZNF737	862.5	ARCHS4 Coexpression,889;GTEx Coexpression,836
gene_set_query	1079	TSHZ1	862.7	ARCHS4 Coexpression,1565;Enrichr Queries,895;GTEx Coexpression,128	AURKB
gene_set_query	1080	ZNF491	863	ARCHS4 Coexpression,740;Enrichr Queries,1372;GTEx Coexpression,477
gene_set_query	1081	ZFP28	863.3	ARCHS4 Coexpression,794;Enrichr Queries,1090;GTEx Coexpression,706	AURKB
gene_set_query	1082	ZNF300	865.3	ARCHS4 Coexpression,1125;Enrichr Queries,36;GTEx Coexpression,1435	TOP2A,RRM2,UBE2C,PLK1,BUB1B,TTK,FOXM1,AURKB,NDC80,CCNA2,CDC20,TPX2,BIRC5,DLGAP5
gene_set_query	1083	KLF2	866	Literature ChIP-seq,156;ARCHS4 Coexpression,1264;Enrichr Queries,1088;GTEx Coexpression,956	AURKB
gene_set_query	1084	PKNOX2	866	ARCHS4 Coexpression,704;Enrichr Queries,615;GTEx Coexpression,1279	AURKB
gene_set_query	1085	FOXD2	866.3	ARCHS4 Coexpression,720;Enrichr Queries,1054;GTEx Coexpression,825	AURKB
gene_set_query	1086	MYT1L	866.7	ARCHS4 Coexpression,398;Enrichr Queries,1373;GTEx Coexpression,829
gene_set_query	1087	ZNF780A	867	ARCHS4 Coexpression,1034;Enrichr Queries,653;GTEx Coexpression,914	AURKB
gene_set_query	1088	BAZ2A	867.3	ARCHS4 Coexpression,303;Enrichr Queries,1326;GTEx Coexpression,973	AURKB
gene_set_query	1089	ZBTB49	868	ARCHS4 Coexpression,932;GTEx Coexpression,804
gene_set_query	1090	ETV3	868	ARCHS4 Coexpression,586;Enrichr Queries,1334;GTEx Coexpression,684	AURKB
gene_set_query	1091	ZFHX3	868.3	ARCHS4 Coexpression,701;Enrichr Queries,1017;GTEx Coexpression,887	AURKB
gene_set_query	1092	ZNF844	868.5	ARCHS4 Coexpression,1110;GTEx Coexpression,627
gene_set_query	1093	OLIG2	869.3	Literature ChIP-seq,66;ARCHS4 Coexpression,1409;Enrichr Queries,580;GTEx Coexpression,1422	CCNA2,SPAG5,BIRC5,AURKB
gene_set_query	1094	ZMAT1	871.3	ARCHS4 Coexpression,315;Enrichr Queries,1143;GTEx Coexpression,1156	AURKB
gene_set_query	1095	ZIC1	871.3	ARCHS4 Coexpression,1403;Enrichr Queries,639;GTEx Coexpression,572	AURKB
gene_set_query	1096	ZNF836	871.7	ARCHS4 Coexpression,860;Enrichr Queries,347;GTEx Coexpression,1408	AURKB,DLGAP5
gene_set_query	1097	TAL2	871.7	ARCHS4 Coexpression,1039;Enrichr Queries,1059;GTEx Coexpression,517	AURKB
gene_set_query	1098	MAFA	872	ARCHS4 Coexpression,457;Enrichr Queries,916;GTEx Coexpression,1243	AURKB
gene_set_query	1099	ZNF669	872	ARCHS4 Coexpression,1550;Enrichr Queries,886;GTEx Coexpression,180	AURKB
gene_set_query	1100	HOXA5	872.3	ARCHS4 Coexpression,971;Enrichr Queries,107;GTEx Coexpression,1539	TOP2A,CCNA2,CDC20,RRM2,PLK1,AURKB
gene_set_query	1101	ZNF682	872.7	ARCHS4 Coexpression,1378;Enrichr Queries,184;GTEx Coexpression,1056	TOP2A,AURKB,DLGAP5
gene_set_query	1102	POU3F4	874.3	ARCHS4 Coexpression,452;Enrichr Queries,1102;GTEx Coexpression,1069	AURKB
gene_set_query	1103	PITX2	875.3	ARCHS4 Coexpression,788;Enrichr Queries,1050;GTEx Coexpression,788	AURKB
gene_set_query	1104	NFIX	876.3	ARCHS4 Coexpression,1341;Enrichr Queries,732;GTEx Coexpression,556	AURKB
gene_set_query	1105	ZBTB22	877.7	ARCHS4 Coexpression,1115;Enrichr Queries,1048;GTEx Coexpression,470	AURKB
gene_set_query	1106	HEY2	877.7	ARCHS4 Coexpression,201;Enrichr Queries,946;GTEx Coexpression,1486	TTK,AURKB
gene_set_query	1107	ZSCAN16	878.3	ARCHS4 Coexpression,1528;Enrichr Queries,279;GTEx Coexpression,828	AURKB,DLGAP5
gene_set_query	1108	ZNF34	880.7	ARCHS4 Coexpression,540;Enrichr Queries,885;GTEx Coexpression,1217	AURKB
gene_set_query	1109	ZNF223	881.3	ARCHS4 Coexpression,1459;Enrichr Queries,889;GTEx Coexpression,296	AURKB
gene_set_query	1110	AKNA	881.3	ARCHS4 Coexpression,770;Enrichr Queries,1323;GTEx Coexpression,551	AURKB
gene_set_query	1111	ZNF827	881.3	ARCHS4 Coexpression,867;Enrichr Queries,762;GTEx Coexpression,1015	AURKB
gene_set_query	1112	DLX6	881.3	ARCHS4 Coexpression,1014;Enrichr Queries,560;GTEx Coexpression,1070	AURKB
gene_set_query	1113	FOXF1	882	ARCHS4 Coexpression,1355;Enrichr Queries,861;GTEx Coexpression,430	AURKB
gene_set_query	1114	DLX1	882.7	ARCHS4 Coexpression,1007;Enrichr Queries,316;GTEx Coexpression,1325	RRM2,AURKB
gene_set_query	1115	ZNF655	884	ARCHS4 Coexpression,1248;Enrichr Queries,317;GTEx Coexpression,1087	RRM2,AURKB
gene_set_query	1116	NR4A1	885.3	ARCHS4 Coexpression,1091;Enrichr Queries,988;ReMap ChIP-seq,188;GTEx Coexpression,1274	KIF2C,AURKB
gene_set_query	1117	ZNF830	885.3	ARCHS4 Coexpression,1140;Enrichr Queries,170;GTEx Coexpression,1346	TOP2A,CCNA2,RRM2,AURKB
gene_set_query	1118	HIVEP2	887	ARCHS4 Coexpression,1048;Enrichr Queries,859;GTEx Coexpression,754	AURKB
gene_set_query	1119	ZNF629	887	ARCHS4 Coexpression,603;Enrichr Queries,850;GTEx Coexpression,1208	AURKB
gene_set_query	1120	IRX1	887.7	ARCHS4 Coexpression,666;Enrichr Queries,1126;GTEx Coexpression,871	AURKB
gene_set_query	1121	ZNF891	888	ARCHS4 Coexpression,1109;GTEx Coexpression,667
gene_set_query	1122	THAP2	889	ARCHS4 Coexpression,1473;Enrichr Queries,351;GTEx Coexpression,843	RRM2,AURKB
gene_set_query	1123	OVOL3	890	ARCHS4 Coexpression,1021;GTEx Coexpression,759
gene_set_query	1124	ZNF587	890.7	ARCHS4 Coexpression,1113;Enrichr Queries,325;GTEx Coexpression,1234	TOP2A,AURKB
gene_set_query	1125	ZNF451	891.7	ARCHS4 Coexpression,1345;Enrichr Queries,350;GTEx Coexpression,980	TOP2A,AURKB
gene_set_query	1126	ZNF549	892.3	ARCHS4 Coexpression,879;Enrichr Queries,1402;GTEx Coexpression,396
gene_set_query	1127	ZNF346	893.3	ARCHS4 Coexpression,1176;Enrichr Queries,410;GTEx Coexpression,1094	TOP2A,AURKB
gene_set_query	1128	EEA1	893.3	ARCHS4 Coexpression,960;Enrichr Queries,1241;GTEx Coexpression,479	AURKB
gene_set_query	1129	SOX17	893.5	Literature ChIP-seq,7;ARCHS4 Coexpression,1484;Enrichr Queries,1051;GTEx Coexpression,1032	CCNA2,CDC20,TPX2,RRM2,BUB1B,TTK,AURKB,NCAPH
gene_set_query	1130	MXD1	894	ARCHS4 Coexpression,1099;Enrichr Queries,1085;GTEx Coexpression,498	AURKB
gene_set_query	1131	PAX7	894.3	ARCHS4 Coexpression,866;Enrichr Queries,601;GTEx Coexpression,1216	AURKB
gene_set_query	1132	TEF	894.3	ARCHS4 Coexpression,1401;Enrichr Queries,836;GTEx Coexpression,446	AURKB
gene_set_query	1133	ZNF426	894.3	ARCHS4 Coexpression,905;Enrichr Queries,1120;GTEx Coexpression,658	AURKB
gene_set_query	1134	PLAG1	894.7	ARCHS4 Coexpression,1283;Enrichr Queries,658;GTEx Coexpression,743	AURKB
gene_set_query	1135	ZNF438	895.7	ARCHS4 Coexpression,1385;Enrichr Queries,968;GTEx Coexpression,334	AURKB
gene_set_query	1136	REXO4	897	ARCHS4 Coexpression,405;GTEx Coexpression,1389
gene_set_query	1137	ZNF429	897.3	ARCHS4 Coexpression,1278;Enrichr Queries,1230;GTEx Coexpression,184	AURKB
gene_set_query	1138	HLF	897.3	ARCHS4 Coexpression,1092;Enrichr Queries,734;GTEx Coexpression,866	AURKB
gene_set_query	1139	LHX9	898.3	ARCHS4 Coexpression,319;Enrichr Queries,882;GTEx Coexpression,1494	AURKB
gene_set_query	1140	ZNF577	899.3	ARCHS4 Coexpression,941;Enrichr Queries,920;GTEx Coexpression,837	AURKB
gene_set_query	1141	POU2F3	899.3	ARCHS4 Coexpression,1533;Enrichr Queries,951;GTEx Coexpression,214	AURKB
gene_set_query	1142	DUXA	899.7	ARCHS4 Coexpression,99;Enrichr Queries,998;GTEx Coexpression,1602	RRM2,UBE2C,AURKB
gene_set_query	1143	ZNF660	900.3	ARCHS4 Coexpression,837;Enrichr Queries,963;GTEx Coexpression,901	AURKB
gene_set_query	1144	ZNF26	900.3	ARCHS4 Coexpression,983;Enrichr Queries,1391;GTEx Coexpression,327
gene_set_query	1145	ZNF275	900.7	ARCHS4 Coexpression,1053;Enrichr Queries,197;GTEx Coexpression,1452	RRM2,BIRC5,AURKB
gene_set_query	1146	ZNF705B	901.5	ARCHS4 Coexpression,342;GTEx Coexpression,1461
gene_set_query	1147	ZNF667	902.7	ARCHS4 Coexpression,1037;Enrichr Queries,528;GTEx Coexpression,1143	AURKB
gene_set_query	1148	SCRT2	904	ARCHS4 Coexpression,973;Enrichr Queries,1387;GTEx Coexpression,352
gene_set_query	1149	ZBTB4	904.3	ARCHS4 Coexpression,1482;Enrichr Queries,934;GTEx Coexpression,297	AURKB
gene_set_query	1150	ISL1	905.3	ARCHS4 Coexpression,528;Enrichr Queries,709;GTEx Coexpression,1479	AURKB
gene_set_query	1151	ELF2	905.3	ARCHS4 Coexpression,1306;Enrichr Queries,1203;GTEx Coexpression,207	AURKB
gene_set_query	1152	MBNL2	906	ARCHS4 Coexpression,558;Enrichr Queries,804;GTEx Coexpression,1356	AURKB
gene_set_query	1153	RORC	906.7	ARCHS4 Coexpression,876;Enrichr Queries,1104;GTEx Coexpression,740	AURKB
gene_set_query	1154	TBX5	906.8	Literature ChIP-seq,69;ARCHS4 Coexpression,1440;Enrichr Queries,972;GTEx Coexpression,1146	SPAG5,BIRC5,FOXM1,AURKB
gene_set_query	1155	ZBTB26	907	ARCHS4 Coexpression,162;Enrichr Queries,1215;GTEx Coexpression,1344	TTK,AURKB
gene_set_query	1156	ZNF653	907.7	ARCHS4 Coexpression,1157;Enrichr Queries,1070;GTEx Coexpression,496	AURKB
gene_set_query	1157	KLF16	908	ARCHS4 Coexpression,1212;Enrichr Queries,420;GTEx Coexpression,1092	RRM2,AURKB
gene_set_query	1158	ZNF615	908.3	ARCHS4 Coexpression,1025;Enrichr Queries,999;GTEx Coexpression,701	AURKB
gene_set_query	1159	BNC2	909.3	ARCHS4 Coexpression,997;Enrichr Queries,481;GTEx Coexpression,1250	AURKB
gene_set_query	1160	ZBTB14	909.5	ARCHS4 Coexpression,1594;GTEx Coexpression,225
gene_set_query	1161	ZNF564	909.7	ARCHS4 Coexpression,718;Enrichr Queries,1131;GTEx Coexpression,880	AURKB
gene_set_query	1162	MYSM1	909.7	ARCHS4 Coexpression,1221;Enrichr Queries,1044;GTEx Coexpression,464	AURKB
gene_set_query	1163	BARHL1	909.7	ARCHS4 Coexpression,1532;Enrichr Queries,550;GTEx Coexpression,647	AURKB
gene_set_query	1164	ZNF414	909.7	ARCHS4 Coexpression,330;Enrichr Queries,1079;GTEx Coexpression,1320	AURKB
gene_set_query	1165	ZNF708	913	ARCHS4 Coexpression,1504;Enrichr Queries,750;GTEx Coexpression,485	AURKB
gene_set_query	1166	ZNF747	913.7	ARCHS4 Coexpression,1169;Enrichr Queries,586;GTEx Coexpression,986	PLK1
gene_set_query	1167	ZNF536	914.7	ARCHS4 Coexpression,681;Enrichr Queries,1040;GTEx Coexpression,1023	AURKB
gene_set_query	1168	ZNF347	915.3	ARCHS4 Coexpression,1263;Enrichr Queries,1335;GTEx Coexpression,148	AURKB
gene_set_query	1169	ZNF580	915.3	ARCHS4 Coexpression,1022;Enrichr Queries,324;GTEx Coexpression,1400	RRM2,AURKB
gene_set_query	1170	ZNF543	916.7	ARCHS4 Coexpression,1625;Enrichr Queries,953;GTEx Coexpression,172	AURKB
gene_set_query	1171	REL	916.7	ARCHS4 Coexpression,1268;Enrichr Queries,1293;GTEx Coexpression,189	AURKB
gene_set_query	1172	ZNF561	917.7	ARCHS4 Coexpression,1152;Enrichr Queries,690;GTEx Coexpression,911	AURKB
gene_set_query	1173	POGK	918	ARCHS4 Coexpression,1135;Enrichr Queries,209;GTEx Coexpression,1410	TOP2A,RRM2,AURKB
gene_set_query	1174	ZNF133	920.7	ARCHS4 Coexpression,372;Enrichr Queries,1002;GTEx Coexpression,1388	AURKB
gene_set_query	1175	ZNF619	921	ARCHS4 Coexpression,1174;Enrichr Queries,1056;GTEx Coexpression,533	AURKB
gene_set_query	1176	TBX3	922.3	Literature ChIP-seq,135;ARCHS4 Coexpression,1030;Enrichr Queries,992;GTEx Coexpression,1532	AURKB
gene_set_query	1177	TBX2	922.3	ARCHS4 Coexpression,629;Enrichr Queries,1025;GTEx Coexpression,1113	AURKB
gene_set_query	1178	SCMH1	923	ARCHS4 Coexpression,498;GTEx Coexpression,1348
gene_set_query	1179	ZNF449	923	ARCHS4 Coexpression,133;Enrichr Queries,1369;GTEx Coexpression,1267	DLGAP5
gene_set_query	1180	PBX4	923.3	ARCHS4 Coexpression,818;Enrichr Queries,1341;GTEx Coexpression,611	AURKB
gene_set_query	1181	TBX20	923.3	ARCHS4 Coexpression,1614;Enrichr Queries,510;GTEx Coexpression,646	AURKB
gene_set_query	1182	ZFHX4	924	ARCHS4 Coexpression,440;Enrichr Queries,764;GTEx Coexpression,1568	AURKB
gene_set_query	1183	SPIC	924.7	ARCHS4 Coexpression,856;Enrichr Queries,1213;GTEx Coexpression,705	AURKB
gene_set_query	1184	ZNF717	925	ARCHS4 Coexpression,1492;Enrichr Queries,494;GTEx Coexpression,789	AURKB
gene_set_query	1185	ATMIN	925.3	ARCHS4 Coexpression,1196;Enrichr Queries,358;GTEx Coexpression,1222	TOP2A,AURKB
gene_set_query	1186	KLF15	925.3	ARCHS4 Coexpression,304;Enrichr Queries,868;GTEx Coexpression,1604	AURKB
gene_set_query	1187	ZNF396	925.3	ARCHS4 Coexpression,1181;Enrichr Queries,1064;GTEx Coexpression,531	AURKB
gene_set_query	1188	RBAK	925.3	ARCHS4 Coexpression,1357;Enrichr Queries,1141;GTEx Coexpression,278	AURKB
gene_set_query	1189	FOXC1	926	ARCHS4 Coexpression,205;Enrichr Queries,1003;GTEx Coexpression,1570	FOXM1,AURKB
gene_set_query	1190	ZNF419	926.3	ARCHS4 Coexpression,1045;Enrichr Queries,756;GTEx Coexpression,978	AURKB
gene_set_query	1191	SP7	927	ARCHS4 Coexpression,1510;Enrichr Queries,314;GTEx Coexpression,957	TOP2A,AURKB
gene_set_query	1192	FOSB	927.7	ARCHS4 Coexpression,1233;Enrichr Queries,371;GTEx Coexpression,1179	RRM2,AURKB
gene_set_query	1193	ZNF781	928	ARCHS4 Coexpression,1226;Enrichr Queries,1219;GTEx Coexpression,339	AURKB
gene_set_query	1194	ZNF692	928.7	ARCHS4 Coexpression,1310;Enrichr Queries,165;GTEx Coexpression,1311	CDC20,RRM2,PLK1,AURKB
gene_set_query	1195	TBX6	929.7	ARCHS4 Coexpression,638;Enrichr Queries,1353;GTEx Coexpression,798	AURKB
gene_set_query	1196	ZSCAN1	930	ARCHS4 Coexpression,311;Enrichr Queries,1285;GTEx Coexpression,1194	AURKB
gene_set_query	1197	SKOR2	930	ARCHS4 Coexpression,1331;GTEx Coexpression,529
gene_set_query	1198	ZNF14	930.3	ARCHS4 Coexpression,963;Enrichr Queries,523;GTEx Coexpression,1305	AURKB
gene_set_query	1199	ZNF208	931.3	ARCHS4 Coexpression,259;Enrichr Queries,1183;GTEx Coexpression,1352	AURKB
gene_set_query	1200	SOX6	931.5	ARCHS4 Coexpression,1151;Enrichr Queries,1063;ReMap ChIP-seq,57;GTEx Coexpression,1455	TPX2,AURKB
gene_set_query	1201	ZNF585B	931.7	ARCHS4 Coexpression,756;Enrichr Queries,1027;GTEx Coexpression,1012	AURKB
gene_set_query	1202	RFX7	931.7	ARCHS4 Coexpression,835;Enrichr Queries,1166;GTEx Coexpression,794	AURKB
gene_set_query	1203	ZNF24	933	ARCHS4 Coexpression,1222;Enrichr Queries,1165;ReMap ChIP-seq,28;GTEx Coexpression,1317	CDC20,KIF2C,AURKB
gene_set_query	1204	MYNN	933.5	ARCHS4 Coexpression,1479;Enrichr Queries,1283;ReMap ChIP-seq,275;GTEx Coexpression,697	AURKB
gene_set_query	1205	ZNF343	934.7	ARCHS4 Coexpression,679;Enrichr Queries,1317;GTEx Coexpression,808	AURKB
gene_set_query	1206	SP6	935.3	ARCHS4 Coexpression,1235;Enrichr Queries,986;GTEx Coexpression,585	AURKB
gene_set_query	1207	ZNF436	937	ARCHS4 Coexpression,832;Enrichr Queries,738;GTEx Coexpression,1241	AURKB
gene_set_query	1208	BAZ2B	938.3	ARCHS4 Coexpression,803;Enrichr Queries,1154;GTEx Coexpression,858	AURKB
gene_set_query	1209	ZNF773	938.3	ARCHS4 Coexpression,1301;Enrichr Queries,1260;GTEx Coexpression,254	AURKB
gene_set_query	1210	CAMTA1	938.3	ARCHS4 Coexpression,908;Enrichr Queries,1175;GTEx Coexpression,732	AURKB
gene_set_query	1211	POU1F1	938.7	ARCHS4 Coexpression,1433;Enrichr Queries,315;GTEx Coexpression,1068	FOXM1,AURKB
gene_set_query	1212	SON	939	ARCHS4 Coexpression,543;GTEx Coexpression,1335
gene_set_query	1213	RBSN	939	ARCHS4 Coexpression,590;GTEx Coexpression,1288
gene_set_query	1214	ZNF440	939.3	ARCHS4 Coexpression,1149;Enrichr Queries,900;GTEx Coexpression,769	AURKB
gene_set_query	1215	DMRT3	940	ARCHS4 Coexpression,1255;Enrichr Queries,468;GTEx Coexpression,1097	AURKB
gene_set_query	1216	ZNF582	940.7	ARCHS4 Coexpression,759;Enrichr Queries,1174;GTEx Coexpression,889	AURKB
gene_set_query	1217	ESRRG	941	ARCHS4 Coexpression,325;Enrichr Queries,1140;GTEx Coexpression,1358	AURKB
gene_set_query	1218	MYT1	942	ARCHS4 Coexpression,1214;Enrichr Queries,1310;GTEx Coexpression,302	AURKB
gene_set_query	1219	ZNF41	942.7	ARCHS4 Coexpression,480;Enrichr Queries,1158;GTEx Coexpression,1190	AURKB
gene_set_query	1220	EBF2	943	ARCHS4 Coexpression,766;GTEx Coexpression,1120
gene_set_query	1221	GZF1	943.7	ARCHS4 Coexpression,535;Enrichr Queries,1294;GTEx Coexpression,1002	AURKB
gene_set_query	1222	HOXC4	945	ARCHS4 Coexpression,188;Enrichr Queries,1116;GTEx Coexpression,1531	FOXM1,AURKB
gene_set_query	1223	THAP6	946.3	ARCHS4 Coexpression,1142;Enrichr Queries,1015;GTEx Coexpression,682	AURKB
gene_set_query	1224	CUX2	946.7	ARCHS4 Coexpression,487;Enrichr Queries,905;GTEx Coexpression,1448	AURKB
gene_set_query	1225	SIM1	947	ARCHS4 Coexpression,635;Enrichr Queries,644;GTEx Coexpression,1562	AURKB
gene_set_query	1226	ZNF18	948	ARCHS4 Coexpression,986;Enrichr Queries,1074;GTEx Coexpression,784	AURKB
gene_set_query	1227	ZNF285	948	ARCHS4 Coexpression,1554;GTEx Coexpression,342
gene_set_query	1228	ZNF292	948.7	ARCHS4 Coexpression,612;Enrichr Queries,1133;GTEx Coexpression,1101	AURKB
gene_set_query	1229	SCML4	949.7	ARCHS4 Coexpression,1080;Enrichr Queries,1340;GTEx Coexpression,429	AURKB
gene_set_query	1230	FOXO6	950.3	ARCHS4 Coexpression,799;Enrichr Queries,1098;GTEx Coexpression,954	AURKB
gene_set_query	1231	NKX31	951.5	ARCHS4 Coexpression,447;GTEx Coexpression,1456
gene_set_query	1232	ZNF527	952	ARCHS4 Coexpression,1426;Enrichr Queries,779;GTEx Coexpression,651	AURKB
gene_set_query	1233	SETDB2	953.3	ARCHS4 Coexpression,1145;Enrichr Queries,443;GTEx Coexpression,1272	RRM2,AURKB
gene_set_query	1234	ZNF789	954.3	ARCHS4 Coexpression,1265;Enrichr Queries,123;GTEx Coexpression,1475	CDC20,RRM2,PLK1,HJURP,AURKB
gene_set_query	1235	ZNF763	954.7	ARCHS4 Coexpression,565;Enrichr Queries,1217;GTEx Coexpression,1082	AURKB
gene_set_query	1236	ZNF12	955	ARCHS4 Coexpression,1138;Enrichr Queries,705;GTEx Coexpression,1022	AURKB
gene_set_query	1237	ZNF395	955.3	ARCHS4 Coexpression,1078;Enrichr Queries,376;GTEx Coexpression,1412	RRM2,AURKB
gene_set_query	1238	ZNF699	956	ARCHS4 Coexpression,608;Enrichr Queries,789;GTEx Coexpression,1471	AURKB
gene_set_query	1239	ZNF865	956	ARCHS4 Coexpression,1103;GTEx Coexpression,809
gene_set_query	1240	TTF1	956	ARCHS4 Coexpression,1218;GTEx Coexpression,694
gene_set_query	1241	ARX	956.3	ARCHS4 Coexpression,659;Enrichr Queries,795;GTEx Coexpression,1415	AURKB
gene_set_query	1242	TEAD3	956.7	ARCHS4 Coexpression,910;Enrichr Queries,780;GTEx Coexpression,1180	AURKB
gene_set_query	1243	ATF7	957.3	ARCHS4 Coexpression,1272;Enrichr Queries,1258;ReMap ChIP-seq,152;GTEx Coexpression,1147	AURKB
gene_set_query	1244	SOX3	958.3	ARCHS4 Coexpression,726;Enrichr Queries,848;GTEx Coexpression,1301	AURKB
gene_set_query	1245	ZNF843	958.3	ARCHS4 Coexpression,919;Enrichr Queries,1053;GTEx Coexpression,903	AURKB
gene_set_query	1246	THRA	958.8	Literature ChIP-seq,152;ARCHS4 Coexpression,1585;Enrichr Queries,786;GTEx Coexpression,1312	AURKB
gene_set_query	1247	ZNF182	959.3	ARCHS4 Coexpression,174;Enrichr Queries,1150;GTEx Coexpression,1554	HJURP,AURKB
gene_set_query	1248	ZNF775	960.3	ARCHS4 Coexpression,935;Enrichr Queries,818;GTEx Coexpression,1128	AURKB
gene_set_query	1249	MESP1	961	ARCHS4 Coexpression,1298;Enrichr Queries,603;GTEx Coexpression,982	AURKB
gene_set_query	1250	NEUROG1	961	ARCHS4 Coexpression,1320;Enrichr Queries,503;GTEx Coexpression,1060	AURKB
gene_set_query	1251	SIM2	961.3	ARCHS4 Coexpression,1186;Enrichr Queries,959;GTEx Coexpression,739	AURKB
gene_set_query	1252	ZNF765	961.3	ARCHS4 Coexpression,946;Enrichr Queries,1259;GTEx Coexpression,679	AURKB
gene_set_query	1253	ZNF385A	961.7	ARCHS4 Coexpression,1244;Enrichr Queries,1204;GTEx Coexpression,437	AURKB
gene_set_query	1254	ZUP1	962	ARCHS4 Coexpression,1476;Enrichr Queries,1352;GTEx Coexpression,58	RRM2,UBE2C,AURKB
gene_set_query	1255	SOX10	962	ARCHS4 Coexpression,1537;Enrichr Queries,715;ReMap ChIP-seq,268;GTEx Coexpression,1328	AURKB
gene_set_query	1256	TEAD1	963	ARCHS4 Coexpression,1558;Enrichr Queries,825;ReMap ChIP-seq,267;GTEx Coexpression,1202	AURKB
gene_set_query	1257	ZNF677	963	ARCHS4 Coexpression,296;Enrichr Queries,1277;GTEx Coexpression,1316	AURKB
gene_set_query	1258	ZFP14	963.3	ARCHS4 Coexpression,1230;Enrichr Queries,1043;GTEx Coexpression,617	AURKB
gene_set_query	1259	ZNF283	964.3	ARCHS4 Coexpression,1416;Enrichr Queries,338;GTEx Coexpression,1139	TOP2A,AURKB
gene_set_query	1260	ZNF831	965	ARCHS4 Coexpression,1225;Enrichr Queries,1401;GTEx Coexpression,269
gene_set_query	1261	THAP3	965.3	ARCHS4 Coexpression,462;Enrichr Queries,943;GTEx Coexpression,1491	AURKB
gene_set_query	1262	FEV	966.7	ARCHS4 Coexpression,865;Enrichr Queries,553;GTEx Coexpression,1482	AURKB
gene_set_query	1263	HSF2	967.3	ARCHS4 Coexpression,1245;Enrichr Queries,233;GTEx Coexpression,1424	TOP2A,RRM2,AURKB
gene_set_query	1264	AKAP8L	967.7	ARCHS4 Coexpression,1173;Enrichr Queries,422;GTEx Coexpression,1308	TOP2A,AURKB
gene_set_query	1265	ARNT2	967.7	ARCHS4 Coexpression,1414;Enrichr Queries,707;GTEx Coexpression,782	AURKB
gene_set_query	1266	ZNF445	969	ARCHS4 Coexpression,1016;Enrichr Queries,1288;GTEx Coexpression,603	AURKB
gene_set_query	1267	ZNF512B	969	ARCHS4 Coexpression,1003;Enrichr Queries,437;GTEx Coexpression,1467	PLK1,AURKB
gene_set_query	1268	ZNF84	970.3	ARCHS4 Coexpression,1147;Enrichr Queries,640;GTEx Coexpression,1124	AURKB
gene_set_query	1269	ZNF444	970.7	ARCHS4 Coexpression,1410;Enrichr Queries,791;GTEx Coexpression,711	AURKB
gene_set_query	1270	ZNF32	971	ARCHS4 Coexpression,755;Enrichr Queries,662;GTEx Coexpression,1496	AURKB
gene_set_query	1271	ZNF628	971	ARCHS4 Coexpression,748;Enrichr Queries,1297;GTEx Coexpression,868	AURKB
gene_set_query	1272	ZNF234	971	ARCHS4 Coexpression,996;Enrichr Queries,1155;GTEx Coexpression,762	AURKB
gene_set_query	1273	ZNF572	972	ARCHS4 Coexpression,63;Enrichr Queries,1280;GTEx Coexpression,1573	TOP2A,TPX2,BUB1B,TTK,AURKB
gene_set_query	1274	TBPL2	972.5	ARCHS4 Coexpression,1553;GTEx Coexpression,392
gene_set_query	1275	CENPBD1	972.5	ARCHS4 Coexpression,907;GTEx Coexpression,1038
gene_set_query	1276	DACH2	972.7	ARCHS4 Coexpression,433;Enrichr Queries,1303;GTEx Coexpression,1182	AURKB
gene_set_query	1277	E4F1	972.8	Literature ChIP-seq,163;ARCHS4 Coexpression,872;Enrichr Queries,1321;GTEx Coexpression,1535	AURKB
gene_set_query	1278	ZNF658	973.5	ARCHS4 Coexpression,1592;Enrichr Queries,355	TOP2A,AURKB
gene_set_query	1279	ZNF408	974.7	ARCHS4 Coexpression,559;Enrichr Queries,1111;GTEx Coexpression,1254	AURKB
gene_set_query	1280	ZNF721	974.7	ARCHS4 Coexpression,1477;Enrichr Queries,790;GTEx Coexpression,657	AURKB
gene_set_query	1281	AEBP2	976	ARCHS4 Coexpression,1347;Enrichr Queries,712;GTEx Coexpression,869	AURKB
gene_set_query	1282	ZNF782	976.3	ARCHS4 Coexpression,972;Enrichr Queries,798;GTEx Coexpression,1159	AURKB
gene_set_query	1283	SNAI2	977.3	ARCHS4 Coexpression,1613;Enrichr Queries,649;ReMap ChIP-seq,264;GTEx Coexpression,1383	AURKB
gene_set_query	1284	TSC22D1	977.7	ARCHS4 Coexpression,1159;Enrichr Queries,843;GTEx Coexpression,931	AURKB
gene_set_query	1285	HSF5	978	ARCHS4 Coexpression,576;Enrichr Queries,851;GTEx Coexpression,1507	AURKB
gene_set_query	1286	ZSCAN20	978	ARCHS4 Coexpression,472;Enrichr Queries,1350;GTEx Coexpression,1112	AURKB
gene_set_query	1287	ZNF225	978.5	ARCHS4 Coexpression,693;GTEx Coexpression,1264
gene_set_query	1288	RFX6	978.7	ARCHS4 Coexpression,547;Enrichr Queries,982;GTEx Coexpression,1407	AURKB
gene_set_query	1289	THAP9	979.3	ARCHS4 Coexpression,1475;Enrichr Queries,100;GTEx Coexpression,1363	TOP2A,CCNA2,TPX2,TTK,AURKB,DLGAP5
gene_set_query	1290	ZNF284	980	ARCHS4 Coexpression,1406;Enrichr Queries,984;GTEx Coexpression,550	AURKB
gene_set_query	1291	ZNF70	980.3	ARCHS4 Coexpression,1491;Enrichr Queries,1209;GTEx Coexpression,241	AURKB
gene_set_query	1292	POU6F1	981	ARCHS4 Coexpression,1559;Enrichr Queries,1094;GTEx Coexpression,290	AURKB
gene_set_query	1293	ZNF75D	982	ARCHS4 Coexpression,1185;Enrichr Queries,574;GTEx Coexpression,1187	AURKB
gene_set_query	1294	ZNF250	982.3	ARCHS4 Coexpression,1287;Enrichr Queries,345;GTEx Coexpression,1315	RRM2,AURKB
gene_set_query	1295	ZBTB6	982.7	ARCHS4 Coexpression,384;Enrichr Queries,1395;GTEx Coexpression,1169
gene_set_query	1296	ZFPM1	983.3	ARCHS4 Coexpression,1131;Enrichr Queries,1262;GTEx Coexpression,557	AURKB
gene_set_query	1297	EVX2	986	ARCHS4 Coexpression,962;Enrichr Queries,459;GTEx Coexpression,1537	AURKB
gene_set_query	1298	CXXC5	986.5	ARCHS4 Coexpression,1361;GTEx Coexpression,612
gene_set_query	1299	ZNF98	987.7	ARCHS4 Coexpression,1229;Enrichr Queries,1189;GTEx Coexpression,545	AURKB
gene_set_query	1300	THAP8	988.3	ARCHS4 Coexpression,395;Enrichr Queries,1295;GTEx Coexpression,1275	AURKB
gene_set_query	1301	ZNF516	989.7	ARCHS4 Coexpression,893;Enrichr Queries,1128;GTEx Coexpression,948	AURKB
gene_set_query	1302	ZNF333	990.7	ARCHS4 Coexpression,1095;Enrichr Queries,1232;GTEx Coexpression,645	AURKB
gene_set_query	1303	SCX	992	ARCHS4 Coexpression,992
gene_set_query	1304	ZNF613	992.7	ARCHS4 Coexpression,1450;Enrichr Queries,1267;GTEx Coexpression,261	AURKB
gene_set_query	1305	RHOXF2B	993.3	ARCHS4 Coexpression,732;Enrichr Queries,1324;GTEx Coexpression,924	AURKB
gene_set_query	1306	ZNF547	995.3	ARCHS4 Coexpression,1129;Enrichr Queries,1289;GTEx Coexpression,568	AURKB
gene_set_query	1307	ZNF664	996.7	ARCHS4 Coexpression,1252;Enrichr Queries,260;GTEx Coexpression,1478	TOP2A,RRM2,AURKB
gene_set_query	1308	RORB	998	ARCHS4 Coexpression,686;Enrichr Queries,1026;GTEx Coexpression,1282	AURKB
gene_set_query	1309	ZBTB10	999	ARCHS4 Coexpression,1056;Enrichr Queries,967;GTEx Coexpression,974	AURKB
gene_set_query	1310	ZNF37A	999	ARCHS4 Coexpression,1234;Enrichr Queries,1256;GTEx Coexpression,507	AURKB
gene_set_query	1311	ZNF761	1001	ARCHS4 Coexpression,1288;Enrichr Queries,192;GTEx Coexpression,1524	RRM2,UBE2C,AURKB
gene_set_query	1312	TFAP2E	1002	ARCHS4 Coexpression,1513;Enrichr Queries,1208;GTEx Coexpression,285	AURKB
gene_set_query	1313	ZFP2	1003	ARCHS4 Coexpression,1168;Enrichr Queries,788;GTEx Coexpression,1052	AURKB
gene_set_query	1314	ZNF69	1003	ARCHS4 Coexpression,1499;Enrichr Queries,474;GTEx Coexpression,1036	AURKB
gene_set_query	1315	ZNF135	1005	ARCHS4 Coexpression,751;Enrichr Queries,1130;GTEx Coexpression,1133	AURKB
gene_set_query	1316	SP3	1006	ARCHS4 Coexpression,1070;Enrichr Queries,1001;GTEx Coexpression,946	AURKB
gene_set_query	1317	NPAS1	1006	ARCHS4 Coexpression,1023;Enrichr Queries,703;GTEx Coexpression,1292	AURKB
gene_set_query	1318	SP140	1007	ARCHS4 Coexpression,1243;Enrichr Queries,1329;GTEx Coexpression,448	AURKB
gene_set_query	1319	HES5	1007	ARCHS4 Coexpression,514;Enrichr Queries,1007;GTEx Coexpression,1500	AURKB
gene_set_query	1320	ZNF320	1008	ARCHS4 Coexpression,954;Enrichr Queries,1092;GTEx Coexpression,977	AURKB
gene_set_query	1321	ZNF334	1009	ARCHS4 Coexpression,1507;Enrichr Queries,370;GTEx Coexpression,1149	TOP2A,AURKB
gene_set_query	1322	AHDC1	1009	ARCHS4 Coexpression,1512;Enrichr Queries,1023;GTEx Coexpression,492	AURKB
gene_set_query	1323	NEUROD4	1010	ARCHS4 Coexpression,1573;Enrichr Queries,362;GTEx Coexpression,1095	BIRC5,AURKB
gene_set_query	1324	ZNF362	1011	ARCHS4 Coexpression,1415;Enrichr Queries,766;GTEx Coexpression,853	AURKB
gene_set_query	1325	ZNF23	1012	ARCHS4 Coexpression,1313;Enrichr Queries,901;GTEx Coexpression,823	AURKB
gene_set_query	1326	ZNF610	1012	ARCHS4 Coexpression,1274;Enrichr Queries,1348;GTEx Coexpression,415	AURKB
gene_set_query	1327	ZNF517	1013	ARCHS4 Coexpression,898;Enrichr Queries,1042;GTEx Coexpression,1099	AURKB
gene_set_query	1328	ZNF841	1013	ARCHS4 Coexpression,961;Enrichr Queries,907;GTEx Coexpression,1171	AURKB
gene_set_query	1329	ZNF324	1014	ARCHS4 Coexpression,1141;Enrichr Queries,1330;GTEx Coexpression,571	AURKB
gene_set_query	1330	ZNF697	1015	ARCHS4 Coexpression,570;Enrichr Queries,969;GTEx Coexpression,1506	AURKB
gene_set_query	1331	SHOX	1018	ARCHS4 Coexpression,1160;Enrichr Queries,773;GTEx Coexpression,1121	AURKB
gene_set_query	1332	TIGD1	1019	ARCHS4 Coexpression,944;GTEx Coexpression,1093
gene_set_query	1333	NKX21	1019	ARCHS4 Coexpression,1292;GTEx Coexpression,745
gene_set_query	1334	EMX1	1019	ARCHS4 Coexpression,1117;Enrichr Queries,602;GTEx Coexpression,1337	AURKB
gene_set_query	1335	ATOH8	1020	ARCHS4 Coexpression,1508;Enrichr Queries,810;GTEx Coexpression,741	AURKB
gene_set_query	1336	LHX8	1022	ARCHS4 Coexpression,936;Enrichr Queries,688;GTEx Coexpression,1441	AURKB
gene_set_query	1337	ZNF30	1022	ARCHS4 Coexpression,1128;Enrichr Queries,1342;GTEx Coexpression,597	AURKB
gene_set_query	1338	ZNF528	1023	ARCHS4 Coexpression,840;Enrichr Queries,1013;GTEx Coexpression,1215	AURKB
gene_set_query	1339	ZBTB21	1023	ARCHS4 Coexpression,1067;GTEx Coexpression,979
gene_set_query	1340	SALL3	1023	ARCHS4 Coexpression,917;Enrichr Queries,692;GTEx Coexpression,1460	AURKB
gene_set_query	1341	ZKSCAN3	1023	ARCHS4 Coexpression,1455;Enrichr Queries,1346;GTEx Coexpression,268	AURKB
gene_set_query	1342	POU5F2	1028	ARCHS4 Coexpression,1057;GTEx Coexpression,998
gene_set_query	1343	DMBX1	1028	ARCHS4 Coexpression,1254;Enrichr Queries,529;GTEx Coexpression,1300	AURKB
gene_set_query	1344	ZNF728	1028	ARCHS4 Coexpression,1105;GTEx Coexpression,951
gene_set_query	1345	ZNF573	1029	ARCHS4 Coexpression,1566;Enrichr Queries,595;GTEx Coexpression,925	AURKB
gene_set_query	1346	ZFP82	1029	ARCHS4 Coexpression,1562;Enrichr Queries,737;GTEx Coexpression,787	AURKB
gene_set_query	1347	MSC	1029	ARCHS4 Coexpression,656;Enrichr Queries,1009;GTEx Coexpression,1423	AURKB
gene_set_query	1348	POU3F3	1030	ARCHS4 Coexpression,1205;Enrichr Queries,509;GTEx Coexpression,1376	AURKB
gene_set_query	1349	ZNF740	1031	ARCHS4 Coexpression,1249;Enrichr Queries,1139;ReMap ChIP-seq,281;GTEx Coexpression,1453	AURKB
gene_set_query	1350	ZNF611	1031	ARCHS4 Coexpression,1094;Enrichr Queries,1197;GTEx Coexpression,802	AURKB
gene_set_query	1351	GSX2	1032	ARCHS4 Coexpression,1154;Enrichr Queries,464;GTEx Coexpression,1477	AURKB
gene_set_query	1352	ZKSCAN2	1032	ARCHS4 Coexpression,363;Enrichr Queries,1333;GTEx Coexpression,1399	AURKB
gene_set_query	1353	ZNF316	1032	ARCHS4 Coexpression,884;Enrichr Queries,1173;GTEx Coexpression,1040	AURKB
gene_set_query	1354	ZNF879	1033	ARCHS4 Coexpression,1389;GTEx Coexpression,676
gene_set_query	1355	PPARA	1033	ARCHS4 Coexpression,1144;Enrichr Queries,881;GTEx Coexpression,1074	AURKB
gene_set_query	1356	ZNF44	1033	ARCHS4 Coexpression,959;Enrichr Queries,1168;GTEx Coexpression,972	AURKB
gene_set_query	1357	ZNF71	1033	ARCHS4 Coexpression,737;Enrichr Queries,1376;GTEx Coexpression,987
gene_set_query	1358	ZNF277	1033	ARCHS4 Coexpression,1452;Enrichr Queries,380;GTEx Coexpression,1268	TOP2A,AURKB
gene_set_query	1359	ZNF707	1035	ARCHS4 Coexpression,456;Enrichr Queries,1251;GTEx Coexpression,1397	AURKB
gene_set_query	1360	ZNF99	1035	ARCHS4 Coexpression,1488;Enrichr Queries,1320;GTEx Coexpression,298	AURKB
gene_set_query	1361	ZNF132	1036	ARCHS4 Coexpression,1083;Enrichr Queries,1248;GTEx Coexpression,776	AURKB
gene_set_query	1362	KLF7	1037	ARCHS4 Coexpression,593;Enrichr Queries,1073;GTEx Coexpression,1444	AURKB
gene_set_query	1363	ZNF454	1037	ARCHS4 Coexpression,777;Enrichr Queries,1305;GTEx Coexpression,1029	AURKB
gene_set_query	1364	GLIS3	1037	ARCHS4 Coexpression,1009;Enrichr Queries,837;GTEx Coexpression,1266	AURKB
gene_set_query	1365	SP140L	1038	ARCHS4 Coexpression,844;GTEx Coexpression,1232
gene_set_query	1366	CAMTA2	1038	ARCHS4 Coexpression,1448;Enrichr Queries,1336;GTEx Coexpression,330	AURKB
gene_set_query	1367	GMEB1	1039	ARCHS4 Coexpression,1237;Enrichr Queries,1117;GTEx Coexpression,763	AURKB
gene_set_query	1368	ZNF394	1040	ARCHS4 Coexpression,1122;Enrichr Queries,1354;GTEx Coexpression,643	AURKB
gene_set_query	1369	HEYL	1040	ARCHS4 Coexpression,539;Enrichr Queries,1124;GTEx Coexpression,1458	AURKB
gene_set_query	1370	HES4	1040	ARCHS4 Coexpression,1295;Enrichr Queries,266;GTEx Coexpression,1560	CDC20,AURKB
gene_set_query	1371	ZSCAN26	1041	ARCHS4 Coexpression,1317;GTEx Coexpression,765
gene_set_query	1372	ZNF264	1041	ARCHS4 Coexpression,1002;Enrichr Queries,1193;GTEx Coexpression,929	AURKB
gene_set_query	1373	MTERF3	1042	ARCHS4 Coexpression,1311;GTEx Coexpression,773
gene_set_query	1374	ZNF235	1043	ARCHS4 Coexpression,1607;Enrichr Queries,1184;GTEx Coexpression,337	AURKB
gene_set_query	1375	TGIF2LY	1044	ARCHS4 Coexpression,1297;Enrichr Queries,450;GTEx Coexpression,1385	FOXM1
gene_set_query	1376	TWIST1	1046	ARCHS4 Coexpression,1549;Enrichr Queries,948;ReMap ChIP-seq,121;GTEx Coexpression,1565	TOP2A,AURKB
gene_set_query	1377	DMRTA1	1046	ARCHS4 Coexpression,1072;Enrichr Queries,1004;GTEx Coexpression,1063	AURKB
gene_set_query	1378	GATA5	1047	ARCHS4 Coexpression,1040;Enrichr Queries,546;GTEx Coexpression,1556	AURKB
gene_set_query	1379	SGSM2	1048	ARCHS4 Coexpression,1423;GTEx Coexpression,673
gene_set_query	1380	ZNF630	1048	ARCHS4 Coexpression,717;GTEx Coexpression,1379
gene_set_query	1381	THRB	1049	ARCHS4 Coexpression,1293;Enrichr Queries,629;GTEx Coexpression,1224	AURKB
gene_set_query	1382	TCF7L1	1051	ARCHS4 Coexpression,713;Enrichr Queries,898;GTEx Coexpression,1542	AURKB
gene_set_query	1383	IRX6	1051	ARCHS4 Coexpression,1364;Enrichr Queries,554;GTEx Coexpression,1236	AURKB
gene_set_query	1384	ZNF214	1053	ARCHS4 Coexpression,1386;Enrichr Queries,725;GTEx Coexpression,1049	AURKB
gene_set_query	1385	SNAPC5	1054	ARCHS4 Coexpression,646;GTEx Coexpression,1462
gene_set_query	1386	ZNF706	1055	ARCHS4 Coexpression,1188;Enrichr Queries,1370;GTEx Coexpression,606
gene_set_query	1387	ZNF329	1057	ARCHS4 Coexpression,1561;Enrichr Queries,1075;GTEx Coexpression,534	AURKB
gene_set_query	1388	ZNF287	1057	ARCHS4 Coexpression,1114;Enrichr Queries,939;GTEx Coexpression,1119	AURKB
gene_set_query	1389	ZNF578	1062	ARCHS4 Coexpression,1534;Enrichr Queries,250;GTEx Coexpression,1401	BIRC5,AURKB,DLGAP5
gene_set_query	1390	NPAS3	1062	ARCHS4 Coexpression,773;Enrichr Queries,981;GTEx Coexpression,1432	AURKB
gene_set_query	1391	TGIF2LX	1062	ARCHS4 Coexpression,215;Enrichr Queries,1388;GTEx Coexpression,1584	NEK2
gene_set_query	1392	KCMF1	1063	ARCHS4 Coexpression,486;Enrichr Queries,1181;GTEx Coexpression,1522	AURKB
gene_set_query	1393	ZNF345	1064	ARCHS4 Coexpression,1069;Enrichr Queries,991;GTEx Coexpression,1132	AURKB
gene_set_query	1394	ZNF506	1064	ARCHS4 Coexpression,1262;Enrichr Queries,1016;GTEx Coexpression,915	AURKB
gene_set_query	1395	ZXDC	1064	ARCHS4 Coexpression,871;Enrichr Queries,1182;GTEx Coexpression,1140	AURKB
gene_set_query	1396	PHF1	1065	ARCHS4 Coexpression,994;GTEx Coexpression,1135
gene_set_query	1397	ZBTB18	1065	ARCHS4 Coexpression,1527;GTEx Coexpression,602
gene_set_query	1398	SETBP1	1065	ARCHS4 Coexpression,587;Enrichr Queries,1138;GTEx Coexpression,1469	AURKB
gene_set_query	1399	ZNF557	1065	ARCHS4 Coexpression,953;Enrichr Queries,1270;GTEx Coexpression,971	AURKB
gene_set_query	1400	ZNF180	1065	ARCHS4 Coexpression,1603;Enrichr Queries,867;GTEx Coexpression,726	AURKB
gene_set_query	1401	CARF	1066	ARCHS4 Coexpression,1055;GTEx Coexpression,1076
gene_set_query	1402	ZNF439	1067	ARCHS4 Coexpression,1121;Enrichr Queries,604;GTEx Coexpression,1476	AURKB
gene_set_query	1403	USF3	1068	ARCHS4 Coexpression,1200;GTEx Coexpression,935
gene_set_query	1404	TFEC	1068	ARCHS4 Coexpression,668;Enrichr Queries,1276;GTEx Coexpression,1259	AURKB
gene_set_query	1405	ZHX3	1068	ARCHS4 Coexpression,951;Enrichr Queries,1164;GTEx Coexpression,1089	AURKB
gene_set_query	1406	FEZF2	1068	ARCHS4 Coexpression,1339;Enrichr Queries,588;GTEx Coexpression,1277	AURKB
gene_set_query	1407	MEOX2	1069	ARCHS4 Coexpression,1587;Enrichr Queries,599;GTEx Coexpression,1020	AURKB
gene_set_query	1408	HOXD4	1069	ARCHS4 Coexpression,1134;Enrichr Queries,600;GTEx Coexpression,1473	AURKB
gene_set_query	1409	ZNF354C	1069	ARCHS4 Coexpression,987;Enrichr Queries,1047;GTEx Coexpression,1174	AURKB
gene_set_query	1410	ZKSCAN5	1070	ARCHS4 Coexpression,1531;Enrichr Queries,719;GTEx Coexpression,961	AURKB
gene_set_query	1411	ZNF599	1072	ARCHS4 Coexpression,616;Enrichr Queries,1199;GTEx Coexpression,1402	AURKB
gene_set_query	1412	TBX19	1073	ARCHS4 Coexpression,1162;Enrichr Queries,947;GTEx Coexpression,1109	AURKB
gene_set_query	1413	ZNF383	1073	ARCHS4 Coexpression,978;Enrichr Queries,1153;GTEx Coexpression,1088	AURKB
gene_set_query	1414	ZBTB47	1073	ARCHS4 Coexpression,928;Enrichr Queries,794;GTEx Coexpression,1497	AURKB
gene_set_query	1415	TSHZ3	1073	ARCHS4 Coexpression,1208;Enrichr Queries,573;GTEx Coexpression,1438	AURKB
gene_set_query	1416	ZNF10	1073	ARCHS4 Coexpression,934;Enrichr Queries,822;GTEx Coexpression,1464	AURKB
gene_set_query	1417	ZNF418	1074	ARCHS4 Coexpression,1352;Enrichr Queries,643;GTEx Coexpression,1226	AURKB
gene_set_query	1418	NR2C1	1074	ARCHS4 Coexpression,1544;Enrichr Queries,1136;GTEx Coexpression,543	AURKB
gene_set_query	1419	ZNF280D	1075	ARCHS4 Coexpression,903;Enrichr Queries,902;GTEx Coexpression,1421	AURKB
gene_set_query	1420	PRDM6	1076	ARCHS4 Coexpression,1381;Enrichr Queries,674;GTEx Coexpression,1173	AURKB
gene_set_query	1421	GTF2IRD2	1078	ARCHS4 Coexpression,976;Enrichr Queries,1292;GTEx Coexpression,966	AURKB
gene_set_query	1422	HOXD3	1078	ARCHS4 Coexpression,1075;Enrichr Queries,679;GTEx Coexpression,1481	AURKB
gene_set_query	1423	NFIA	1079	ARCHS4 Coexpression,1247;Enrichr Queries,828;GTEx Coexpression,1162	AURKB
gene_set_query	1424	ZNF484	1079	ARCHS4 Coexpression,1610;Enrichr Queries,1057;GTEx Coexpression,570	AURKB
gene_set_query	1425	TCF15	1079	ARCHS4 Coexpression,617;Enrichr Queries,1106;GTEx Coexpression,1515	AURKB
gene_set_query	1426	ZNF571	1081	ARCHS4 Coexpression,969;Enrichr Queries,1123;GTEx Coexpression,1150	AURKB
gene_set_query	1427	ZNF644	1081	ARCHS4 Coexpression,1535;Enrichr Queries,1397;ReMap ChIP-seq,89;GTEx Coexpression,1302	BIRC5,KIF2C
gene_set_query	1428	ZNF385B	1082	ARCHS4 Coexpression,815;Enrichr Queries,1137;GTEx Coexpression,1294	AURKB
gene_set_query	1429	NR2E3	1083	ARCHS4 Coexpression,1394;Enrichr Queries,771	AURKB
gene_set_query	1430	FIZ1	1083	ARCHS4 Coexpression,1250;Enrichr Queries,445;GTEx Coexpression,1553	PLK1,AURKB
gene_set_query	1431	NR2E1	1085	ARCHS4 Coexpression,1344;Enrichr Queries,569;GTEx Coexpression,1343	AURKB
gene_set_query	1432	ZNF616	1086	ARCHS4 Coexpression,1568;Enrichr Queries,286;GTEx Coexpression,1403	AURKB,DLGAP5
gene_set_query	1433	EBF4	1087	ARCHS4 Coexpression,1417;Enrichr Queries,815;GTEx Coexpression,1028	AURKB
gene_set_query	1434	PRR12	1088	ARCHS4 Coexpression,1087;Enrichr Queries,1170;GTEx Coexpression,1007	AURKB
gene_set_query	1435	ZSCAN22	1089	ARCHS4 Coexpression,1123;Enrichr Queries,908;GTEx Coexpression,1235	AURKB
gene_set_query	1436	TERB1	1089	ARCHS4 Coexpression,1552;GTEx Coexpression,626
gene_set_query	1437	ZBTB24	1089	ARCHS4 Coexpression,1350;Enrichr Queries,870;GTEx Coexpression,1047	AURKB
gene_set_query	1438	ZNF470	1089	ARCHS4 Coexpression,966;Enrichr Queries,1012;GTEx Coexpression,1289	AURKB
gene_set_query	1439	HMX1	1090	ARCHS4 Coexpression,1259;Enrichr Queries,460;GTEx Coexpression,1552	AURKB
gene_set_query	1440	MGA	1090	ARCHS4 Coexpression,1500;Enrichr Queries,353;GTEx Coexpression,1418	TOP2A,AURKB
gene_set_query	1441	SPEN	1091	ARCHS4 Coexpression,970;GTEx Coexpression,1212
gene_set_query	1442	ZFP92	1091	ARCHS4 Coexpression,999;Enrichr Queries,1211;GTEx Coexpression,1064	AURKB
gene_set_query	1443	POU6F2	1093	ARCHS4 Coexpression,522;Enrichr Queries,1365;GTEx Coexpression,1392
gene_set_query	1444	ZNF513	1093	ARCHS4 Coexpression,450;Enrichr Queries,1394;GTEx Coexpression,1436
gene_set_query	1445	MTERF4	1098	ARCHS4 Coexpression,730;GTEx Coexpression,1466
gene_set_query	1446	ZNF654	1099	ARCHS4 Coexpression,1586;Enrichr Queries,847;GTEx Coexpression,864	AURKB
gene_set_query	1447	ZNF529	1100	ARCHS4 Coexpression,1024;Enrichr Queries,1263;GTEx Coexpression,1014	AURKB
gene_set_query	1448	CREB3L2	1101	ARCHS4 Coexpression,882;Enrichr Queries,871;GTEx Coexpression,1551	AURKB
gene_set_query	1449	GLIS2	1102	ARCHS4 Coexpression,1526;Enrichr Queries,915;GTEx Coexpression,865	AURKB
gene_set_query	1450	ZNF623	1103	ARCHS4 Coexpression,622;Enrichr Queries,1291;GTEx Coexpression,1395	AURKB
gene_set_query	1451	MEOX1	1103	ARCHS4 Coexpression,1627;Enrichr Queries,578;GTEx Coexpression,1105	AURKB
gene_set_query	1452	TRPS1	1103	ARCHS4 Coexpression,1505;Enrichr Queries,960;GTEx Coexpression,845	AURKB
gene_set_query	1453	CPXCR1	1104	ARCHS4 Coexpression,430;Enrichr Queries,1366;GTEx Coexpression,1516
gene_set_query	1454	PRDM8	1106	ARCHS4 Coexpression,926;Enrichr Queries,796;GTEx Coexpression,1596	AURKB
gene_set_query	1455	ZNF221	1106	ARCHS4 Coexpression,1540;Enrichr Queries,938;GTEx Coexpression,840	AURKB
gene_set_query	1456	FOXN2	1107	ARCHS4 Coexpression,1556;Enrichr Queries,1358;GTEx Coexpression,406	AURKB
gene_set_query	1457	ZNF81	1109	ARCHS4 Coexpression,1546;Enrichr Queries,1108;GTEx Coexpression,672	AURKB
gene_set_query	1458	ZNF410	1109	ARCHS4 Coexpression,1541;Enrichr Queries,356;GTEx Coexpression,1431	RRM2,AURKB
gene_set_query	1459	ZNF276	1110	ARCHS4 Coexpression,1156;Enrichr Queries,1314;GTEx Coexpression,859	AURKB
gene_set_query	1460	ZNF665	1110	ARCHS4 Coexpression,1206;Enrichr Queries,827;GTEx Coexpression,1298	AURKB
gene_set_query	1461	ZNF606	1111	ARCHS4 Coexpression,985;Enrichr Queries,1223;GTEx Coexpression,1126	AURKB
gene_set_query	1462	MSX1	1112	ARCHS4 Coexpression,831;Enrichr Queries,927;GTEx Coexpression,1578	AURKB
gene_set_query	1463	ZBTB41	1112	ARCHS4 Coexpression,1515;Enrichr Queries,1253;GTEx Coexpression,569	AURKB
gene_set_query	1464	ZNF808	1113	ARCHS4 Coexpression,1322;Enrichr Queries,826;GTEx Coexpression,1192	AURKB
gene_set_query	1465	ZNF736	1115	ARCHS4 Coexpression,824;GTEx Coexpression,1406
gene_set_query	1466	ZNF718	1115	ARCHS4 Coexpression,1622;Enrichr Queries,261;GTEx Coexpression,1463	RRM2,BUB1B,AURKB
gene_set_query	1467	MSANTD4	1119	ARCHS4 Coexpression,680;GTEx Coexpression,1558
gene_set_query	1468	ZNF181	1119	ARCHS4 Coexpression,1370;Enrichr Queries,1398;GTEx Coexpression,589
gene_set_query	1469	MECP2	1119	ARCHS4 Coexpression,1502;Enrichr Queries,1220;GTEx Coexpression,636	AURKB
gene_set_query	1470	CIC	1120	ARCHS4 Coexpression,1509;Enrichr Queries,1332;GTEx Coexpression,518	AURKB
gene_set_query	1471	ZNF555	1121	ARCHS4 Coexpression,850;Enrichr Queries,1301;GTEx Coexpression,1211	AURKB
gene_set_query	1472	ZXDB	1121	ARCHS4 Coexpression,1404;Enrichr Queries,1103;GTEx Coexpression,856	AURKB
gene_set_query	1473	ZNF569	1123	ARCHS4 Coexpression,1400;Enrichr Queries,736;GTEx Coexpression,1233	AURKB
gene_set_query	1474	NFATC4	1123	ARCHS4 Coexpression,1065;Enrichr Queries,1065;GTEx Coexpression,1240	AURKB
gene_set_query	1475	HIC1	1124	ARCHS4 Coexpression,1132;Enrichr Queries,814;GTEx Coexpression,1426	AURKB
gene_set_query	1476	ZNF852	1127	ARCHS4 Coexpression,1605;GTEx Coexpression,648
gene_set_query	1477	ZNF500	1128	ARCHS4 Coexpression,1577;Enrichr Queries,1383;GTEx Coexpression,424
gene_set_query	1478	ZNF687	1129	ARCHS4 Coexpression,774;Enrichr Queries,1361;GTEx Coexpression,1252	AURKB
gene_set_query	1479	ZSCAN12	1130	ARCHS4 Coexpression,1557;Enrichr Queries,421;GTEx Coexpression,1411	BIRC5,AURKB
gene_set_query	1480	FOXO4	1133	ARCHS4 Coexpression,1213;Enrichr Queries,865;GTEx Coexpression,1322	AURKB
gene_set_query	1481	ZNF548	1133	ARCHS4 Coexpression,1180;Enrichr Queries,1078;GTEx Coexpression,1142	AURKB
gene_set_query	1482	ZNF546	1133	ARCHS4 Coexpression,1158;Enrichr Queries,1308;GTEx Coexpression,934	AURKB
gene_set_query	1483	JAZF1	1136	ARCHS4 Coexpression,1031;Enrichr Queries,805;GTEx Coexpression,1571	AURKB
gene_set_query	1484	ZBTB37	1137	ARCHS4 Coexpression,1035;Enrichr Queries,1185;GTEx Coexpression,1191	AURKB
gene_set_query	1485	BSX	1138	ARCHS4 Coexpression,878;Enrichr Queries,1403;GTEx Coexpression,1134
gene_set_query	1486	ZNF428	1140	ARCHS4 Coexpression,1377;Enrichr Queries,716;GTEx Coexpression,1327	AURKB
gene_set_query	1487	ZGLP1	1140	ARCHS4 Coexpression,1522;GTEx Coexpression,758
gene_set_query	1488	ZNF268	1144	ARCHS4 Coexpression,1183;Enrichr Queries,687;GTEx Coexpression,1563	AURKB
gene_set_query	1489	PEG3	1146	ARCHS4 Coexpression,1061;GTEx Coexpression,1230
gene_set_query	1490	ZSCAN18	1146	ARCHS4 Coexpression,1518;Enrichr Queries,1290;GTEx Coexpression,630	AURKB
gene_set_query	1491	ZNF253	1148	ARCHS4 Coexpression,1470;Enrichr Queries,1149;GTEx Coexpression,824	AURKB
gene_set_query	1492	TBX18	1149	ARCHS4 Coexpression,1456;Enrichr Queries,657;GTEx Coexpression,1334	AURKB
gene_set_query	1493	MTERF2	1151	ARCHS4 Coexpression,892;GTEx Coexpression,1409
gene_set_query	1494	HOXD8	1155	ARCHS4 Coexpression,1435;Enrichr Queries,613;GTEx Coexpression,1417	AURKB
gene_set_query	1495	ZNF433	1155	ARCHS4 Coexpression,1351;Enrichr Queries,731;GTEx Coexpression,1384	AURKB
gene_set_query	1496	NKX63	1157	ARCHS4 Coexpression,1617;GTEx Coexpression,696
gene_set_query	1497	ZNF575	1157	ARCHS4 Coexpression,1451;Enrichr Queries,706;GTEx Coexpression,1314	AURKB
gene_set_query	1498	C11ORF95	1158	GTEx Coexpression,1158
gene_set_query	1499	ZNF835	1162	ARCHS4 Coexpression,1539;Enrichr Queries,929;GTEx Coexpression,1018	AURKB
gene_set_query	1500	GLIS1	1163	ARCHS4 Coexpression,1570;Enrichr Queries,545;GTEx Coexpression,1375	AURKB
gene_set_query	1501	PRDM9	1166	ARCHS4 Coexpression,1187;Enrichr Queries,1239;GTEx Coexpression,1071	AURKB
gene_set_query	1502	ZNF112	1168	ARCHS4 Coexpression,1545;GTEx Coexpression,790
gene_set_query	1503	ZBTB1	1169	ARCHS4 Coexpression,1165;Enrichr Queries,1210;GTEx Coexpression,1131	AURKB
gene_set_query	1504	ATF6B	1170	ARCHS4 Coexpression,1318;GTEx Coexpression,1021
gene_set_query	1505	ZNF614	1170	ARCHS4 Coexpression,1346;GTEx Coexpression,994
gene_set_query	1506	ZSCAN32	1170	ARCHS4 Coexpression,1330;GTEx Coexpression,1010
gene_set_query	1507	KAT7	1171	ARCHS4 Coexpression,1133;GTEx Coexpression,1209
gene_set_query	1508	NKX11	1171	ARCHS4 Coexpression,1220;GTEx Coexpression,1122
gene_set_query	1509	ZNF501	1172	ARCHS4 Coexpression,1453;Enrichr Queries,1144;GTEx Coexpression,919	AURKB
gene_set_query	1510	ZNF254	1172	ARCHS4 Coexpression,1402;Enrichr Queries,928;GTEx Coexpression,1186	AURKB
gene_set_query	1511	ZBTB20	1173	ARCHS4 Coexpression,1204;Enrichr Queries,777;GTEx Coexpression,1538	AURKB
gene_set_query	1512	ZNF772	1174	ARCHS4 Coexpression,1538;Enrichr Queries,1274;GTEx Coexpression,709	AURKB
gene_set_query	1513	ZBTB8B	1177	ARCHS4 Coexpression,1191;GTEx Coexpression,1163
gene_set_query	1514	RLF	1179	ARCHS4 Coexpression,1597;Enrichr Queries,1339;GTEx Coexpression,601	AURKB
gene_set_query	1515	ZNF627	1181	ARCHS4 Coexpression,1578;Enrichr Queries,855;GTEx Coexpression,1110	AURKB
gene_set_query	1516	NOTO	1183	ARCHS4 Coexpression,817;Enrichr Queries,1404;GTEx Coexpression,1329
gene_set_query	1517	L3MBTL4	1184	ARCHS4 Coexpression,1547;GTEx Coexpression,821
gene_set_query	1518	ZNF397	1185	ARCHS4 Coexpression,1171;GTEx Coexpression,1198
gene_set_query	1519	ZNF780B	1186	ARCHS4 Coexpression,931;Enrichr Queries,1273;GTEx Coexpression,1353	AURKB
gene_set_query	1520	ZIM2	1186	ARCHS4 Coexpression,636;Enrichr Queries,1316;GTEx Coexpression,1606	AURKB
gene_set_query	1521	BCL6B	1187	ARCHS4 Coexpression,1612;Enrichr Queries,751;GTEx Coexpression,1199	AURKB
gene_set_query	1522	ZSCAN23	1187	ARCHS4 Coexpression,1520;Enrichr Queries,1125;GTEx Coexpression,917	AURKB
gene_set_query	1523	ARHGAP35	1189	ARCHS4 Coexpression,909;GTEx Coexpression,1468
gene_set_query	1524	ZNF17	1193	ARCHS4 Coexpression,1529;Enrichr Queries,950;GTEx Coexpression,1100	AURKB
gene_set_query	1525	ZBTB17	1194	ARCHS4 Coexpression,855;Enrichr Queries,1355;GTEx Coexpression,1372	AURKB
gene_set_query	1526	CGGBP1	1195	ARCHS4 Coexpression,869;GTEx Coexpression,1520
gene_set_query	1527	MBD6	1201	ARCHS4 Coexpression,1102;GTEx Coexpression,1299
gene_set_query	1528	CENPB	1203	ARCHS4 Coexpression,1472;Enrichr Queries,624;GTEx Coexpression,1514	AURKB
gene_set_query	1529	BBX	1205	ARCHS4 Coexpression,1588;Enrichr Queries,742;GTEx Coexpression,1285	AURKB
gene_set_query	1530	ZNF442	1205	ARCHS4 Coexpression,1436;Enrichr Queries,802;GTEx Coexpression,1378	AURKB
gene_set_query	1531	ZNF793	1206	ARCHS4 Coexpression,1428;Enrichr Queries,1194;GTEx Coexpression,995	AURKB
gene_set_query	1532	ZNF479	1208	ARCHS4 Coexpression,1388;Enrichr Queries,724;GTEx Coexpression,1512	AURKB
gene_set_query	1533	SAFB2	1210	ARCHS4 Coexpression,1101;GTEx Coexpression,1319
gene_set_query	1534	ZSCAN2	1211	ARCHS4 Coexpression,1579;Enrichr Queries,1020;GTEx Coexpression,1033	AURKB
gene_set_query	1535	ZNF605	1212	ARCHS4 Coexpression,1246;Enrichr Queries,1031;GTEx Coexpression,1359	AURKB
gene_set_query	1536	FOXS1	1213	ARCHS4 Coexpression,1543;Enrichr Queries,585;GTEx Coexpression,1510	AURKB
gene_set_query	1537	MZF1	1214	ARCHS4 Coexpression,1161;Enrichr Queries,891;GTEx Coexpression,1591	AURKB
gene_set_query	1538	PRRX1	1215	ARCHS4 Coexpression,1387;Enrichr Queries,663;GTEx Coexpression,1595	AURKB
gene_set_query	1539	TIGD4	1218	ARCHS4 Coexpression,1372;Enrichr Queries,683;GTEx Coexpression,1599	AURKB
gene_set_query	1540	MEF2D	1219	ARCHS4 Coexpression,1163;Enrichr Queries,1257;GTEx Coexpression,1238	AURKB
gene_set_query	1541	TSHZ2	1220	ARCHS4 Coexpression,1277;Enrichr Queries,874;GTEx Coexpression,1509	AURKB
gene_set_query	1542	ZNF552	1221	ARCHS4 Coexpression,1609;Enrichr Queries,1240;GTEx Coexpression,813	AURKB
gene_set_query	1543	SOX18	1223	ARCHS4 Coexpression,1615;Enrichr Queries,1105;GTEx Coexpression,949	AURKB
gene_set_query	1544	OLIG1	1223	ARCHS4 Coexpression,1626;Enrichr Queries,676;GTEx Coexpression,1367	AURKB
gene_set_query	1545	FOXP4	1225	ARCHS4 Coexpression,1275;Enrichr Queries,1045;GTEx Coexpression,1354	AURKB
gene_set_query	1546	ZNF226	1236	ARCHS4 Coexpression,1419;Enrichr Queries,1299;GTEx Coexpression,989	AURKB
gene_set_query	1547	ZNF233	1236	ARCHS4 Coexpression,1258;Enrichr Queries,1086;GTEx Coexpression,1364	AURKB
gene_set_query	1548	RBCK1	1238	ARCHS4 Coexpression,894;GTEx Coexpression,1581
gene_set_query	1549	ZNF460	1240	ARCHS4 Coexpression,1574;Enrichr Queries,1067;GTEx Coexpression,1078	AURKB
gene_set_query	1550	DRGX	1240	ARCHS4 Coexpression,742;Enrichr Queries,1392;GTEx Coexpression,1587
gene_set_query	1551	FAM170A	1241	ARCHS4 Coexpression,1336;Enrichr Queries,1038;GTEx Coexpression,1349	AURKB
gene_set_query	1552	ZFP64	1241	ARCHS4 Coexpression,1471;Enrichr Queries,1250;GTEx Coexpression,1003	AURKB
gene_set_query	1553	CBLL2	1242	ARCHS4 Coexpression,763;Enrichr Queries,1368;GTEx Coexpression,1594
gene_set_query	1554	HEY1	1244	ARCHS4 Coexpression,1424;Enrichr Queries,759;GTEx Coexpression,1549	AURKB
gene_set_query	1555	ZNF260	1245	ARCHS4 Coexpression,1376;Enrichr Queries,1034;GTEx Coexpression,1324	AURKB
gene_set_query	1556	ZNF701	1251	ARCHS4 Coexpression,1621;Enrichr Queries,1188;GTEx Coexpression,945	AURKB
gene_set_query	1557	ZNF727	1255	ARCHS4 Coexpression,1392;GTEx Coexpression,1117
gene_set_query	1558	MYRF	1256	ARCHS4 Coexpression,1202;GTEx Coexpression,1309
gene_set_query	1559	ZNF800	1256	ARCHS4 Coexpression,1383;Enrichr Queries,1246;GTEx Coexpression,1138	AURKB
gene_set_query	1560	PROX2	1257	ARCHS4 Coexpression,1285;Enrichr Queries,1227;GTEx Coexpression,1260	AURKB
gene_set_query	1561	LCOR	1259	ARCHS4 Coexpression,1569;Enrichr Queries,1198;GTEx Coexpression,1009	AURKB
gene_set_query	1562	ZNF621	1260	ARCHS4 Coexpression,1308;Enrichr Queries,1311;GTEx Coexpression,1161	AURKB
gene_set_query	1563	ZNF33A	1263	ARCHS4 Coexpression,1495;Enrichr Queries,718;GTEx Coexpression,1576	AURKB
gene_set_query	1564	ZBTB44	1264	ARCHS4 Coexpression,1291;Enrichr Queries,1261;GTEx Coexpression,1239	AURKB
gene_set_query	1565	FOXC2	1266	ARCHS4 Coexpression,1398;Enrichr Queries,835;GTEx Coexpression,1566	AURKB
gene_set_query	1566	ZNF487	1268	ARCHS4 Coexpression,1302;Enrichr Queries,954;GTEx Coexpression,1547	AURKB
gene_set_query	1567	KLF12	1268	ARCHS4 Coexpression,1253;Enrichr Queries,1072;GTEx Coexpression,1480	AURKB
gene_set_query	1568	ZNF705D	1270	ARCHS4 Coexpression,1155;Enrichr Queries,1386;GTEx Coexpression,1269
gene_set_query	1569	TCF23	1274	ARCHS4 Coexpression,1481;Enrichr Queries,743;GTEx Coexpression,1597	AURKB
gene_set_query	1570	ZNF716	1279	ARCHS4 Coexpression,1363;Enrichr Queries,1328;GTEx Coexpression,1145	AURKB
gene_set_query	1571	ZNF700	1283	ARCHS4 Coexpression,1460;Enrichr Queries,1205;GTEx Coexpression,1184	AURKB
gene_set_query	1572	ZNF154	1284	ARCHS4 Coexpression,1170;Enrichr Queries,1178;GTEx Coexpression,1505	AURKB
gene_set_query	1573	BHLHA9	1287	ARCHS4 Coexpression,1236;GTEx Coexpression,1338
gene_set_query	1574	MTERF1	1289	ARCHS4 Coexpression,1611;GTEx Coexpression,967
gene_set_query	1575	MKX	1292	ARCHS4 Coexpression,1525;Enrichr Queries,754;GTEx Coexpression,1598	AURKB
gene_set_query	1576	SOX5	1294	ARCHS4 Coexpression,1309;Enrichr Queries,971;GTEx Coexpression,1603	AURKB
gene_set_query	1577	ZNF358	1296	ARCHS4 Coexpression,1483;Enrichr Queries,858;GTEx Coexpression,1548	AURKB
gene_set_query	1578	ZNF774	1297	ARCHS4 Coexpression,1489;Enrichr Queries,1179;GTEx Coexpression,1223	AURKB
gene_set_query	1579	ZBTB43	1301	ARCHS4 Coexpression,1382;Enrichr Queries,996;GTEx Coexpression,1526	AURKB
gene_set_query	1580	ZNF229	1302	ARCHS4 Coexpression,1366;Enrichr Queries,1237	AURKB
gene_set_query	1581	SKIL	1302	ARCHS4 Coexpression,1441;Enrichr Queries,1096;GTEx Coexpression,1369	AURKB
gene_set_query	1582	HDX	1305	ARCHS4 Coexpression,1368;Enrichr Queries,1151;GTEx Coexpression,1396	AURKB
gene_set_query	1583	KCNIP3	1310	ARCHS4 Coexpression,1343;GTEx Coexpression,1276
gene_set_query	1584	TBR1	1311	ARCHS4 Coexpression,1150;Enrichr Queries,1385;GTEx Coexpression,1398
gene_set_query	1585	RXRB	1314	ARCHS4 Coexpression,1217;Enrichr Queries,1147;GTEx Coexpression,1579	AURKB
gene_set_query	1586	ZNF140	1317	ARCHS4 Coexpression,1429;Enrichr Queries,980;GTEx Coexpression,1541	AURKB
gene_set_query	1587	PHF20	1319	ARCHS4 Coexpression,1405;Enrichr Queries,1351;GTEx Coexpression,1200	AURKB
gene_set_query	1588	MEIS3	1319	ARCHS4 Coexpression,1582;Enrichr Queries,1089;GTEx Coexpression,1287	AURKB
gene_set_query	1589	ZNF148	1321	ARCHS4 Coexpression,1501;Enrichr Queries,1177;GTEx Coexpression,1284	DLGAP5
gene_set_query	1590	ZNF880	1323	ARCHS4 Coexpression,1058;GTEx Coexpression,1588
gene_set_query	1591	SOHLH1	1325	ARCHS4 Coexpression,1305;Enrichr Queries,1196;GTEx Coexpression,1474	AURKB
gene_set_query	1592	NKX26	1326	ARCHS4 Coexpression,1503;GTEx Coexpression,1148
gene_set_query	1593	FOXL1	1328	ARCHS4 Coexpression,1487;Enrichr Queries,1110;GTEx Coexpression,1387	AURKB
gene_set_query	1594	ZNF76	1328	ARCHS4 Coexpression,1307;Enrichr Queries,1160;GTEx Coexpression,1518	AURKB
gene_set_query	1595	DBX2	1329	ARCHS4 Coexpression,1599;Enrichr Queries,975;GTEx Coexpression,1414	AURKB
gene_set_query	1596	LIN54	1330	ARCHS4 Coexpression,1458;GTEx Coexpression,1201
gene_set_query	1597	ZNF816	1331	ARCHS4 Coexpression,1606;GTEx Coexpression,1055
gene_set_query	1598	ZNF518A	1331	ARCHS4 Coexpression,1572;Enrichr Queries,829;GTEx Coexpression,1593	AURKB
gene_set_query	1599	PRRX2	1333	ARCHS4 Coexpression,1567;Enrichr Queries,842;GTEx Coexpression,1590	AURKB
gene_set_query	1600	OSR1	1335	ARCHS4 Coexpression,1583;GTEx Coexpression,1086
gene_set_query	1601	CREBL2	1345	ARCHS4 Coexpression,1374;Enrichr Queries,1156;GTEx Coexpression,1504	AURKB
gene_set_query	1602	NEUROD6	1346	ARCHS4 Coexpression,1276;Enrichr Queries,1381;GTEx Coexpression,1381
gene_set_query	1603	ZNF518B	1351	ARCHS4 Coexpression,1517;Enrichr Queries,1118;GTEx Coexpression,1419	AURKB
gene_set_query	1604	SKI	1358	ARCHS4 Coexpression,1466;GTEx Coexpression,1249
gene_set_query	1605	FLYWCH1	1358	ARCHS4 Coexpression,1580;GTEx Coexpression,1136
gene_set_query	1606	CXXC1	1364	ARCHS4 Coexpression,1303;Enrichr Queries,1266;GTEx Coexpression,1523	AURKB
gene_set_query	1607	ZNF211	1366	ARCHS4 Coexpression,1373;Enrichr Queries,1269;GTEx Coexpression,1457	AURKB
gene_set_query	1608	ZSCAN9	1369	ARCHS4 Coexpression,1480;GTEx Coexpression,1258
gene_set_query	1609	MSANTD1	1373	ARCHS4 Coexpression,1620;GTEx Coexpression,1125
gene_set_query	1610	ZNF322	1377	ARCHS4 Coexpression,1464;GTEx Coexpression,1290
gene_set_query	1611	AEBP1	1390	ARCHS4 Coexpression,1315;GTEx Coexpression,1465
gene_set_query	1612	HSF4	1407	ARCHS4 Coexpression,1519;Enrichr Queries,1145;GTEx Coexpression,1557	AURKB
gene_set_query	1613	TIGD6	1410	ARCHS4 Coexpression,1628;Enrichr Queries,1233;GTEx Coexpression,1368	AURKB
gene_set_query	1614	ZNF28	1419	ARCHS4 Coexpression,1447;Enrichr Queries,1255;GTEx Coexpression,1555	AURKB
gene_set_query	1615	GLI4	1424	ARCHS4 Coexpression,1273;GTEx Coexpression,1575
gene_set_query	1616	SCRT1	1425	ARCHS4 Coexpression,1486;Enrichr Queries,1364
gene_set_query	1617	SOX8	1433	ARCHS4 Coexpression,1598;Enrichr Queries,1115;GTEx Coexpression,1586	AURKB
gene_set_query	1618	ZBTB8A	1433	ARCHS4 Coexpression,1536;GTEx Coexpression,1330
gene_set_query	1619	ZNF853	1437	ARCHS4 Coexpression,1371;GTEx Coexpression,1503
gene_set_query	1620	ANKZF1	1448	ARCHS4 Coexpression,1418;Enrichr Queries,1357;GTEx Coexpression,1569	AURKB
gene_set_query	1621	NKX25	1457	ARCHS4 Coexpression,1581;GTEx Coexpression,1333
gene_set_query	1622	NKX62	1465	ARCHS4 Coexpression,1564;GTEx Coexpression,1366
gene_set_query	1623	ZNF814	1488	ARCHS4 Coexpression,1602;GTEx Coexpression,1374
gene_set_query	1624	TWIST2	1497	ARCHS4 Coexpression,1408;GTEx Coexpression,1585
gene_set_query	1625	ZBED6	1498	ARCHS4 Coexpression,1498
gene_set_query	1626	MSANTD3	1501	ARCHS4 Coexpression,1555;GTEx Coexpression,1447
gene_set_query	1627	MYPOP	1515	ARCHS4 Coexpression,1530;GTEx Coexpression,1499
gene_set_query	1628	NACC2	1517	ARCHS4 Coexpression,1514;GTEx Coexpression,1519
gene_set_query	1629	ZNF469	1525	ARCHS4 Coexpression,1524;GTEx Coexpression,1525
gene_set_query	1630	CC2D1A	1527	ARCHS4 Coexpression,1494;GTEx Coexpression,1559
gene_set_query	1631	L3MBTL3	1529	ARCHS4 Coexpression,1604;GTEx Coexpression,1454
gene_set_query	1632	ZNF883	1549	ARCHS4 Coexpression,1521;GTEx Coexpression,1577
