# Supplementary material for: Bioinformatics and System Biology Approach to Reveal the Interaction Network and the Therapeutic Implications for Non-Small Cell Lung Cancer Patients With COVID-19
Source: Front Pharmacol. 2022 Jun 2;13:857730. doi: 10.3389/fphar.2022.857730 (PMC9201692; doi:10.3389/fphar.2022.857730)
Supplement: Supplementary file 5 [file DataSheet3.xlsx]

## Sheet: Sheet 1
gene	source	Disease
PARP1	DisGeNET	NSCLC
AGER	DisGeNET	NSCLC
AKT1	DisGeNET	NSCLC
ALCAM	DisGeNET	NSCLC
ALDH1A1	DisGeNET	NSCLC
ALK	DisGeNET	NSCLC
ANXA1	DisGeNET	NSCLC
APC	DisGeNET	NSCLC
FAS	DisGeNET	NSCLC
FASLG	DisGeNET	NSCLC
ATM	DisGeNET	NSCLC
CCND1	DisGeNET	NSCLC
BCL2	DisGeNET	NSCLC
CXCR5	DisGeNET	NSCLC
BRCA1	DisGeNET	NSCLC
BRAF	DisGeNET	NSCLC
CA9	DisGeNET	NSCLC
CALCR	DisGeNET	NSCLC
CALR	DisGeNET	NSCLC
CASP3	DisGeNET	NSCLC
CCNB1	DisGeNET	NSCLC
CCND2	DisGeNET	NSCLC
CD14	DisGeNET	NSCLC
CD33	DisGeNET	NSCLC
CD44	DisGeNET	NSCLC
CDH1	DisGeNET	NSCLC
CDH13	DisGeNET	NSCLC
CDK2	DisGeNET	NSCLC
CDKN2A	DisGeNET	NSCLC
CDKN2B	DisGeNET	NSCLC
CDO1	DisGeNET	NSCLC
CEACAM5	DisGeNET	NSCLC
CEACAM3	DisGeNET	NSCLC
CEACAM7	DisGeNET	NSCLC
CHEK1	DisGeNET	NSCLC
CHKA	DisGeNET	NSCLC
CHRNA3	DisGeNET	NSCLC
CHRNA4	DisGeNET	NSCLC
CCR7	DisGeNET	NSCLC
ABCC2	DisGeNET	NSCLC
COL4A3	DisGeNET	NSCLC
COL11A1	DisGeNET	NSCLC
MAP3K8	DisGeNET	NSCLC
CREB1	DisGeNET	NSCLC
CRP	DisGeNET	NSCLC
CSF2	DisGeNET	NSCLC
CTAG1B	DisGeNET	NSCLC
CTLA4	DisGeNET	NSCLC
CTNNB1	DisGeNET	NSCLC
CUX1	DisGeNET	NSCLC
CYP2C19	DisGeNET	NSCLC
CYP2C9	DisGeNET	NSCLC
DAP	DisGeNET	NSCLC
DCN	DisGeNET	NSCLC
DCX	DisGeNET	NSCLC
DLX4	DisGeNET	NSCLC
DRG2	DisGeNET	NSCLC
E2F1	DisGeNET	NSCLC
EFNA1	DisGeNET	NSCLC
EGF	DisGeNET	NSCLC
EGFR	DisGeNET	NSCLC
EPHA2	DisGeNET	NSCLC
EIF5A	DisGeNET	NSCLC
ENO2	DisGeNET	NSCLC
EPHB2	DisGeNET	NSCLC
EPHB6	DisGeNET	NSCLC
ERBB2	DisGeNET	NSCLC
ERCC1	DisGeNET	NSCLC
ERCC2	DisGeNET	NSCLC
ESR1	DisGeNET	NSCLC
ESR2	DisGeNET	NSCLC
ETFA	DisGeNET	NSCLC
ETV4	DisGeNET	NSCLC
EZH2	DisGeNET	NSCLC
FGF2	DisGeNET	NSCLC
FGF9	DisGeNET	NSCLC
FGFR1	DisGeNET	NSCLC
FGG	DisGeNET	NSCLC
FHIT	DisGeNET	NSCLC
FOXF2	DisGeNET	NSCLC
FOXC2	DisGeNET	NSCLC
FOXM1	DisGeNET	NSCLC
FUT4	DisGeNET	NSCLC
GABPA	DisGeNET	NSCLC
GAPDH	DisGeNET	NSCLC
NIPSNAP2	DisGeNET	NSCLC
GDNF	DisGeNET	NSCLC
GLDC	DisGeNET	NSCLC
GSTM1	DisGeNET	NSCLC
GSTT1	DisGeNET	NSCLC
GTF2B	DisGeNET	NSCLC
GYPA	DisGeNET	NSCLC
HDAC1	DisGeNET	NSCLC
HGF	DisGeNET	NSCLC
HIC1	DisGeNET	NSCLC
HIF1A	DisGeNET	NSCLC
FOXA2	DisGeNET	NSCLC
HOXA5	DisGeNET	NSCLC
HOXA9	DisGeNET	NSCLC
HOXA11	DisGeNET	NSCLC
HOXB5	DisGeNET	NSCLC
HOXC9	DisGeNET	NSCLC
HOXD10	DisGeNET	NSCLC
HSPA5	DisGeNET	NSCLC
HSPB1	DisGeNET	NSCLC
HSPB2	DisGeNET	NSCLC
TNC	DisGeNET	NSCLC
IGF1	DisGeNET	NSCLC
IGFBP3	DisGeNET	NSCLC
IKBKB	DisGeNET	NSCLC
IL2	DisGeNET	NSCLC
IL6	DisGeNET	NSCLC
IL6R	DisGeNET	NSCLC
IL10	DisGeNET	NSCLC
IL12RB2	DisGeNET	NSCLC
ILF2	DisGeNET	NSCLC
ILF3	DisGeNET	NSCLC
EIF3E	DisGeNET	NSCLC
ITGA2B	DisGeNET	NSCLC
ITGAM	DisGeNET	NSCLC
ITGAV	DisGeNET	NSCLC
JUN	DisGeNET	NSCLC
KCNJ3	DisGeNET	NSCLC
KDR	DisGeNET	NSCLC
KISS1	DisGeNET	NSCLC
KRAS	DisGeNET	NSCLC
KRT19	DisGeNET	NSCLC
KRT81	DisGeNET	NSCLC
LEP	DisGeNET	NSCLC
EPCAM	DisGeNET	NSCLC
SMAD3	DisGeNET	NSCLC
SMAD7	DisGeNET	NSCLC
MDK	DisGeNET	NSCLC
MDM2	DisGeNET	NSCLC
MET	DisGeNET	NSCLC
MMP2	DisGeNET	NSCLC
MMP7	DisGeNET	NSCLC
MMP9	DisGeNET	NSCLC
MMP12	DisGeNET	NSCLC
MMP19	DisGeNET	NSCLC
MT1E	DisGeNET	NSCLC
MT1G	DisGeNET	NSCLC
MTHFR	DisGeNET	NSCLC
MUC1	DisGeNET	NSCLC
MVD	DisGeNET	NSCLC
MYC	DisGeNET	NSCLC
NEU1	DisGeNET	NSCLC
NFATC1	DisGeNET	NSCLC
NFE2L2	DisGeNET	NSCLC
NKTR	DisGeNET	NSCLC
NME1	DisGeNET	NSCLC
NOS3	DisGeNET	NSCLC
NTRK1	DisGeNET	NSCLC
NTRK2	DisGeNET	NSCLC
NTS	DisGeNET	NSCLC
NTSR1	DisGeNET	NSCLC
PRDX1	DisGeNET	NSCLC
PAK1	DisGeNET	NSCLC
PC	DisGeNET	NSCLC
PCNA	DisGeNET	NSCLC
PDCD1	DisGeNET	NSCLC
PDGFRB	DisGeNET	NSCLC
PDK1	DisGeNET	NSCLC
CDK14	DisGeNET	NSCLC
PGR	DisGeNET	NSCLC
ABCB1	DisGeNET	NSCLC
PHB	DisGeNET	NSCLC
PIK3C2B	DisGeNET	NSCLC
PIK3CA	DisGeNET	NSCLC
PIK3CB	DisGeNET	NSCLC
PIM1	DisGeNET	NSCLC
PIK3CD	DisGeNET	NSCLC
PIK3CG	DisGeNET	NSCLC
PIK3R1	DisGeNET	NSCLC
PIK3R2	DisGeNET	NSCLC
PITX2	DisGeNET	NSCLC
PKM	DisGeNET	NSCLC
PLG	DisGeNET	NSCLC
PLK1	DisGeNET	NSCLC
PRRX1	DisGeNET	NSCLC
PRH1	DisGeNET	NSCLC
PRH2	DisGeNET	NSCLC
MAPK1	DisGeNET	NSCLC
MAPK3	DisGeNET	NSCLC
MAPK11	DisGeNET	NSCLC
MAP2K1	DisGeNET	NSCLC
PRL	DisGeNET	NSCLC
PSG2	DisGeNET	NSCLC
PTEN	DisGeNET	NSCLC
PTGDR	DisGeNET	NSCLC
PTGS2	DisGeNET	NSCLC
PTK2	DisGeNET	NSCLC
PTPN6	DisGeNET	NSCLC
PVT1	DisGeNET	NSCLC
PYCR1	DisGeNET	NSCLC
RARA	DisGeNET	NSCLC
RARB	DisGeNET	NSCLC
KDM5A	DisGeNET	NSCLC
RET	DisGeNET	NSCLC
SNORD15A	DisGeNET	NSCLC
ROS1	DisGeNET	NSCLC
RRM1	DisGeNET	NSCLC
S100A1	DisGeNET	NSCLC
S100A2	DisGeNET	NSCLC
S100A6	DisGeNET	NSCLC
S100A13	DisGeNET	NSCLC
S100B	DisGeNET	NSCLC
TSPAN31	DisGeNET	NSCLC
CXCL5	DisGeNET	NSCLC
CXCL12	DisGeNET	NSCLC
SELE	DisGeNET	NSCLC
SFTPC	DisGeNET	NSCLC
SLC1A5	DisGeNET	NSCLC
SLC2A1	DisGeNET	NSCLC
SLC5A5	DisGeNET	NSCLC
SLC6A8	DisGeNET	NSCLC
SNAI2	DisGeNET	NSCLC
SOS2	DisGeNET	NSCLC
SOX2	DisGeNET	NSCLC
SPP1	DisGeNET	NSCLC
SREBF2	DisGeNET	NSCLC
SSX2	DisGeNET	NSCLC
STAT3	DisGeNET	NSCLC
STK11	DisGeNET	NSCLC
ZEB1	DisGeNET	NSCLC
TERT	DisGeNET	NSCLC
TGFA	DisGeNET	NSCLC
TGFBI	DisGeNET	NSCLC
THBS1	DisGeNET	NSCLC
THBS2	DisGeNET	NSCLC
NKX2-1	DisGeNET	NSCLC
TLR3	DisGeNET	NSCLC
TSPAN7	DisGeNET	NSCLC
TMPO	DisGeNET	NSCLC
TMSB4X	DisGeNET	NSCLC
TNF	DisGeNET	NSCLC
TNFAIP6	DisGeNET	NSCLC
TP53	DisGeNET	NSCLC
CRISP2	DisGeNET	NSCLC
TTF1	DisGeNET	NSCLC
TWIST1	DisGeNET	NSCLC
TYMS	DisGeNET	NSCLC
VDAC1	DisGeNET	NSCLC
VDR	DisGeNET	NSCLC
VEGFA	DisGeNET	NSCLC
VIM	DisGeNET	NSCLC
YY1	DisGeNET	NSCLC
BTG2	DisGeNET	NSCLC
PAX8	DisGeNET	NSCLC
CXCR4	DisGeNET	NSCLC
H4C9	DisGeNET	NSCLC
H4C1	DisGeNET	NSCLC
H4C4	DisGeNET	NSCLC
H4C6	DisGeNET	NSCLC
H4C12	DisGeNET	NSCLC
H4C11	DisGeNET	NSCLC
H4C3	DisGeNET	NSCLC
H4C8	DisGeNET	NSCLC
H4C2	DisGeNET	NSCLC
H4C5	DisGeNET	NSCLC
H4C13	DisGeNET	NSCLC
H4C14	DisGeNET	NSCLC
NR0B2	DisGeNET	NSCLC
DYRK2	DisGeNET	NSCLC
FOXN1	DisGeNET	NSCLC
IFITM1	DisGeNET	NSCLC
TNFSF14	DisGeNET	NSCLC
TNFRSF18	DisGeNET	NSCLC
ARHGEF7	DisGeNET	NSCLC
HSPB3	DisGeNET	NSCLC
MTA1	DisGeNET	NSCLC
CBFA2T2	DisGeNET	NSCLC
NEURL1	DisGeNET	NSCLC
DCLK1	DisGeNET	NSCLC
KLF4	DisGeNET	NSCLC
LONP1	DisGeNET	NSCLC
ABCG2	DisGeNET	NSCLC
CYTIP	DisGeNET	NSCLC
IKBKE	DisGeNET	NSCLC
BCL2L11	DisGeNET	NSCLC
TRIM28	DisGeNET	NSCLC
TOPORS	DisGeNET	NSCLC
FLOT1	DisGeNET	NSCLC
DLEU1	DisGeNET	NSCLC
KLF2	DisGeNET	NSCLC
RACK1	DisGeNET	NSCLC
CRTAP	DisGeNET	NSCLC
LAMTOR5	DisGeNET	NSCLC
CXCL13	DisGeNET	NSCLC
CCT2	DisGeNET	NSCLC
PDPN	DisGeNET	NSCLC
CELF1	DisGeNET	NSCLC
NES	DisGeNET	NSCLC
LILRB1	DisGeNET	NSCLC
PPARGC1A	DisGeNET	NSCLC
CKAP4	DisGeNET	NSCLC
KCNQ1OT1	DisGeNET	NSCLC
KLK11	DisGeNET	NSCLC
UBE2C	DisGeNET	NSCLC
RASSF1	DisGeNET	NSCLC
CD300A	DisGeNET	NSCLC
ITGA11	DisGeNET	NSCLC
DKK1	DisGeNET	NSCLC
USP22	DisGeNET	NSCLC
PPP1R13B	DisGeNET	NSCLC
CRTC1	DisGeNET	NSCLC
SMUG1	DisGeNET	NSCLC
SNHG1	DisGeNET	NSCLC
PART1	DisGeNET	NSCLC
CHD5	DisGeNET	NSCLC
INTS6	DisGeNET	NSCLC
LATS2	DisGeNET	NSCLC
SNORA71A	DisGeNET	NSCLC
HPGDS	DisGeNET	NSCLC
EML4	DisGeNET	NSCLC
SETD2	DisGeNET	NSCLC
PYCARD	DisGeNET	NSCLC
TBK1	DisGeNET	NSCLC
CD274	DisGeNET	NSCLC
NOX4	DisGeNET	NSCLC
BPIFA1	DisGeNET	NSCLC
ZFR	DisGeNET	NSCLC
WWOX	DisGeNET	NSCLC
SIX4	DisGeNET	NSCLC
NANS	DisGeNET	NSCLC
PRR13	DisGeNET	NSCLC
DLL4	DisGeNET	NSCLC
PPP1R12C	DisGeNET	NSCLC
CMTM6	DisGeNET	NSCLC
CHFR	DisGeNET	NSCLC
AJAP1	DisGeNET	NSCLC
EIF5A2	DisGeNET	NSCLC
ACKR3	DisGeNET	NSCLC
CASS4	DisGeNET	NSCLC
MCOLN1	DisGeNET	NSCLC
DANCR	DisGeNET	NSCLC
S100A14	DisGeNET	NSCLC
PCDH10	DisGeNET	NSCLC
ZSWIM5	DisGeNET	NSCLC
GAS5	DisGeNET	NSCLC
PRDM14	DisGeNET	NSCLC
GOLPH3	DisGeNET	NSCLC
CHPF	DisGeNET	NSCLC
CBLL1	DisGeNET	NSCLC
PDCD1LG2	DisGeNET	NSCLC
LIMD2	DisGeNET	NSCLC
CLPTM1L	DisGeNET	NSCLC
VANGL1	DisGeNET	NSCLC
TCHP	DisGeNET	NSCLC
AKT1S1	DisGeNET	NSCLC
HOPX	DisGeNET	NSCLC
SNORD35B	DisGeNET	NSCLC
KISS1R	DisGeNET	NSCLC
SPZ1	DisGeNET	NSCLC
SNORD14B	DisGeNET	NSCLC
SNORD14C	DisGeNET	NSCLC
SNORD14D	DisGeNET	NSCLC
SNORD14E	DisGeNET	NSCLC
UCN2	DisGeNET	NSCLC
MTDH	DisGeNET	NSCLC
AZIN2	DisGeNET	NSCLC
FAM83F	DisGeNET	NSCLC
ANKRD22	DisGeNET	NSCLC
H4-16	DisGeNET	NSCLC
SLC5A10	DisGeNET	NSCLC
SLCO6A1	DisGeNET	NSCLC
ROMO1	DisGeNET	NSCLC
LINC00261	DisGeNET	NSCLC
DAB2IP	DisGeNET	NSCLC
RDM1	DisGeNET	NSCLC
TIGIT	DisGeNET	NSCLC
PRSS55	DisGeNET	NSCLC
HEPACAM	DisGeNET	NSCLC
CTAG1A	DisGeNET	NSCLC
COPD	DisGeNET	NSCLC
NEAT1	DisGeNET	NSCLC
LYPD5	DisGeNET	NSCLC
HOXA-AS2	DisGeNET	NSCLC
SNHG15	DisGeNET	NSCLC
S100A7A	DisGeNET	NSCLC
GADL1	DisGeNET	NSCLC
GSTK1	DisGeNET	NSCLC
MALAT1	DisGeNET	NSCLC
OGFRP1	DisGeNET	NSCLC
LINC00511	DisGeNET	NSCLC
MIRLET7C	DisGeNET	NSCLC
MIR107	DisGeNET	NSCLC
MIR126	DisGeNET	NSCLC
MIR141	DisGeNET	NSCLC
MIR145	DisGeNET	NSCLC
MIR148A	DisGeNET	NSCLC
MIR150	DisGeNET	NSCLC
MIR17	DisGeNET	NSCLC
MIR183	DisGeNET	NSCLC
MIR185	DisGeNET	NSCLC
MIR193A	DisGeNET	NSCLC
MIR195	DisGeNET	NSCLC
MIR20A	DisGeNET	NSCLC
MIR200C	DisGeNET	NSCLC
MIR203A	DisGeNET	NSCLC
MIR205	DisGeNET	NSCLC
MIR21	DisGeNET	NSCLC
MIR210	DisGeNET	NSCLC
MIR216A	DisGeNET	NSCLC
MIR221	DisGeNET	NSCLC
MIR223	DisGeNET	NSCLC
MIR224	DisGeNET	NSCLC
MIR29B1	DisGeNET	NSCLC
MIR29B2	DisGeNET	NSCLC
MIR29C	DisGeNET	NSCLC
MIR33A	DisGeNET	NSCLC
MIR34B	DisGeNET	NSCLC
MIR96	DisGeNET	NSCLC
MIAT	DisGeNET	NSCLC
MARCHF11	DisGeNET	NSCLC
MIR370	DisGeNET	NSCLC
MIR374A	DisGeNET	NSCLC
PLF	DisGeNET	NSCLC
MIR375	DisGeNET	NSCLC
MIR383	DisGeNET	NSCLC
MIR384	DisGeNET	NSCLC
MIR429	DisGeNET	NSCLC
MIR448	DisGeNET	NSCLC
H4C15	DisGeNET	NSCLC
MIR409	DisGeNET	NSCLC
MIR488	DisGeNET	NSCLC
MIR495	DisGeNET	NSCLC
MIR497	DisGeNET	NSCLC
MIR499A	DisGeNET	NSCLC
MIR503	DisGeNET	NSCLC
SFTPA1	DisGeNET	NSCLC
SNORA80E	DisGeNET	NSCLC
MIR574	DisGeNET	NSCLC
MIR585	DisGeNET	NSCLC
MIR590	DisGeNET	NSCLC
MIR621	DisGeNET	NSCLC
MIR625	DisGeNET	NSCLC
SFTPA2	DisGeNET	NSCLC
MIR940	DisGeNET	NSCLC
MIR889	DisGeNET	NSCLC
TMPO-AS1	DisGeNET	NSCLC
MIR1305	DisGeNET	NSCLC
HOTTIP	DisGeNET	NSCLC
DSCAM-AS1	DisGeNET	NSCLC
MICA	DisGeNET	NSCLC
CDR1-AS	DisGeNET	NSCLC
H3P10	DisGeNET	NSCLC
EGFR	GeneCards	NSCLC
KRAS	GeneCards	NSCLC
ALK	GeneCards	NSCLC
ERBB2	GeneCards	NSCLC
BRAF	GeneCards	NSCLC
PIK3CA	GeneCards	NSCLC
EGFR-AS1	GeneCards	NSCLC
NRAS	GeneCards	NSCLC
AKT1	GeneCards	NSCLC
PTEN	GeneCards	NSCLC
MET	GeneCards	NSCLC
MAP2K1	GeneCards	NSCLC
ROS1	GeneCards	NSCLC
MIR21	GeneCards	NSCLC
BRCA1	GeneCards	NSCLC
CASP8	GeneCards	NSCLC
IRF1	GeneCards	NSCLC
TP53	GeneCards	NSCLC
MIR145	GeneCards	NSCLC
MIR34A	GeneCards	NSCLC
FASLG	GeneCards	NSCLC
MIR17	GeneCards	NSCLC
MIR126	GeneCards	NSCLC
MIR200C	GeneCards	NSCLC
MIR205	GeneCards	NSCLC
SLC22A18	GeneCards	NSCLC
MIR125A	GeneCards	NSCLC
MIR15A	GeneCards	NSCLC
MIR107	GeneCards	NSCLC
MIR200A	GeneCards	NSCLC
MIR486-1	GeneCards	NSCLC
MIR141	GeneCards	NSCLC
MIR200B	GeneCards	NSCLC
MIR30D	GeneCards	NSCLC
MIR185	GeneCards	NSCLC
MIR221	GeneCards	NSCLC
CYP2A6	GeneCards	NSCLC
MIR183	GeneCards	NSCLC
MIR133B	GeneCards	NSCLC
MIR29A	GeneCards	NSCLC
PRKN	GeneCards	NSCLC
MIR137	GeneCards	NSCLC
MIR98	GeneCards	NSCLC
MIR130A	GeneCards	NSCLC
MIR222	GeneCards	NSCLC
MIR34B	GeneCards	NSCLC
MIR93	GeneCards	NSCLC
MIR18A	GeneCards	NSCLC
MIR29C	GeneCards	NSCLC
PPP2R1B	GeneCards	NSCLC
MIR19A	GeneCards	NSCLC
MIRLET7B	GeneCards	NSCLC
MIR34C	GeneCards	NSCLC
MIR499A	GeneCards	NSCLC
MIR197	GeneCards	NSCLC
MIR20A	GeneCards	NSCLC
MXRA5	GeneCards	NSCLC
MIRLET7D	GeneCards	NSCLC
MIRLET7G	GeneCards	NSCLC
ERCC6	GeneCards	NSCLC
MIR128-2	GeneCards	NSCLC
MIR372	GeneCards	NSCLC
MIRLET7E	GeneCards	NSCLC
MIR429	GeneCards	NSCLC
MIRLET7C	GeneCards	NSCLC
MAP3K8	GeneCards	NSCLC
ERCC1	GeneCards	NSCLC
MIRLET7A3	GeneCards	NSCLC
CD274	GeneCards	NSCLC
SLMAP	GeneCards	NSCLC
PGBD3	GeneCards	NSCLC
ERCC2	GeneCards	NSCLC
XRCC1	GeneCards	NSCLC
VEGFA	GeneCards	NSCLC
CDKN2A	GeneCards	NSCLC
DDR2	GeneCards	NSCLC
ABCB1	GeneCards	NSCLC
STK11	GeneCards	NSCLC
STAT3	GeneCards	NSCLC
RRM1	GeneCards	NSCLC
EML4	GeneCards	NSCLC
NOTCH1	GeneCards	NSCLC
PDCD1	GeneCards	NSCLC
BCL2	GeneCards	NSCLC
PTGS2	GeneCards	NSCLC
RASSF1	GeneCards	NSCLC
BIRC5	GeneCards	NSCLC
CDH1	GeneCards	NSCLC
CCND1	GeneCards	NSCLC
MMP2	GeneCards	NSCLC
CSF3	GeneCards	NSCLC
HRAS	GeneCards	NSCLC
MMP9	GeneCards	NSCLC
EGF	GeneCards	NSCLC
TYMS	GeneCards	NSCLC
MLH1	GeneCards	NSCLC
GSTP1	GeneCards	NSCLC
SEMA3B	GeneCards	NSCLC
CDKN1A	GeneCards	NSCLC
CEACAM5	GeneCards	NSCLC
HIF1A	GeneCards	NSCLC
TGFB1	GeneCards	NSCLC
MAPK1	GeneCards	NSCLC
AKT2	GeneCards	NSCLC
IL6	GeneCards	NSCLC
BAX	GeneCards	NSCLC
CADM1	GeneCards	NSCLC
FHIT	GeneCards	NSCLC
KRT19	GeneCards	NSCLC
IGF1R	GeneCards	NSCLC
MYC	GeneCards	NSCLC
RARB	GeneCards	NSCLC
KIT	GeneCards	NSCLC
VEGFC	GeneCards	NSCLC
KDR	GeneCards	NSCLC
ARAF	GeneCards	NSCLC
NKX2-1	GeneCards	NSCLC
TERT	GeneCards	NSCLC
CASP3	GeneCards	NSCLC
RXRG	GeneCards	NSCLC
ENO2	GeneCards	NSCLC
MTOR	GeneCards	NSCLC
ABCC1	GeneCards	NSCLC
NFE2L2	GeneCards	NSCLC
MGMT	GeneCards	NSCLC
CXCR4	GeneCards	NSCLC
CTNNB1	GeneCards	NSCLC
TOP1	GeneCards	NSCLC
GSTM1	GeneCards	NSCLC
MALAT1	GeneCards	NSCLC
CASP9	GeneCards	NSCLC
E2F1	GeneCards	NSCLC
SPP1	GeneCards	NSCLC
NFKB1	GeneCards	NSCLC
CDK6	GeneCards	NSCLC
RB1	GeneCards	NSCLC
ZMYND10	GeneCards	NSCLC
PPARG	GeneCards	NSCLC
RET	GeneCards	NSCLC
FGFR1	GeneCards	NSCLC
MCL1	GeneCards	NSCLC
PCNA	GeneCards	NSCLC
EZH2	GeneCards	NSCLC
IL10	GeneCards	NSCLC
MDM2	GeneCards	NSCLC
APEX1	GeneCards	NSCLC
CHGA	GeneCards	NSCLC
ERBB3	GeneCards	NSCLC
ABCG2	GeneCards	NSCLC
HGF	GeneCards	NSCLC
PRKCI	GeneCards	NSCLC
BPIFA1	GeneCards	NSCLC
APC	GeneCards	NSCLC
CDK4	GeneCards	NSCLC
PRKCA	GeneCards	NSCLC
RAF1	GeneCards	NSCLC
TGFA	GeneCards	NSCLC
TNF	GeneCards	NSCLC
RXRB	GeneCards	NSCLC
MAPK3	GeneCards	NSCLC
FAS	GeneCards	NSCLC
MUC1	GeneCards	NSCLC
BAK1	GeneCards	NSCLC
PARP1	GeneCards	NSCLC
ESR2	GeneCards	NSCLC
CYP1A1	GeneCards	NSCLC
CXCL8	GeneCards	NSCLC
HSP90AA1	GeneCards	NSCLC
IGFBP3	GeneCards	NSCLC
TKT	GeneCards	NSCLC
SRC	GeneCards	NSCLC
CD44	GeneCards	NSCLC
FLT4	GeneCards	NSCLC
DAPK1	GeneCards	NSCLC
YAP1	GeneCards	NSCLC
MVP	GeneCards	NSCLC
MKI67	GeneCards	NSCLC
MSH3	GeneCards	NSCLC
XIST	GeneCards	NSCLC
ESR1	GeneCards	NSCLC
ID1	GeneCards	NSCLC
TNFSF10	GeneCards	NSCLC
UCHL1	GeneCards	NSCLC
BCL2L11	GeneCards	NSCLC
IL1B	GeneCards	NSCLC
KEAP1	GeneCards	NSCLC
XRCC3	GeneCards	NSCLC
ERCC5	GeneCards	NSCLC
ENO1	GeneCards	NSCLC
TNFRSF10B	GeneCards	NSCLC
TYMP	GeneCards	NSCLC
MMP7	GeneCards	NSCLC
BCL2L1	GeneCards	NSCLC
NBN	GeneCards	NSCLC
HOTAIR	GeneCards	NSCLC
BAD	GeneCards	NSCLC
FGF2	GeneCards	NSCLC
MIR30A	GeneCards	NSCLC
UGT1A1	GeneCards	NSCLC
CCNB1	GeneCards	NSCLC
CA9	GeneCards	NSCLC
CDA	GeneCards	NSCLC
NME1	GeneCards	NSCLC
LRP1B	GeneCards	NSCLC
RAD51	GeneCards	NSCLC
PROM1	GeneCards	NSCLC
DPYD	GeneCards	NSCLC
MUC16	GeneCards	NSCLC
IL2	GeneCards	NSCLC
GRP	GeneCards	NSCLC
SLC2A1	GeneCards	NSCLC
CDKN1B	GeneCards	NSCLC
IGF1	GeneCards	NSCLC
JUN	GeneCards	NSCLC
TUBB	GeneCards	NSCLC
API5	GeneCards	NSCLC
DCK	GeneCards	NSCLC
NQO1	GeneCards	NSCLC
CCNA2	GeneCards	NSCLC
PPIEL	GeneCards	NSCLC
RXRA	GeneCards	NSCLC
RHOA	GeneCards	NSCLC
RBM6	GeneCards	NSCLC
AURKB	GeneCards	NSCLC
ANGPT1	GeneCards	NSCLC
MAPK8	GeneCards	NSCLC
CAV1	GeneCards	NSCLC
FOXP3	GeneCards	NSCLC
PCLAF	GeneCards	NSCLC
HMGB1	GeneCards	NSCLC
PTK2	GeneCards	NSCLC
TP73	GeneCards	NSCLC
TIMP1	GeneCards	NSCLC
HSD17B1	GeneCards	NSCLC
ATM	GeneCards	NSCLC
CYP3A4	GeneCards	NSCLC
SP1	GeneCards	NSCLC
FOXO3	GeneCards	NSCLC
OGG1	GeneCards	NSCLC
ING1	GeneCards	NSCLC
ABCC2	GeneCards	NSCLC
PIK3R1	GeneCards	NSCLC
GADD45A	GeneCards	NSCLC
CYP1B1	GeneCards	NSCLC
PVT1	GeneCards	NSCLC
NEAT1	GeneCards	NSCLC
CCND3	GeneCards	NSCLC
PLAUR	GeneCards	NSCLC
HDGF	GeneCards	NSCLC
ANGPT2	GeneCards	NSCLC
NAA80	GeneCards	NSCLC
MAPK14	GeneCards	NSCLC
RELA	GeneCards	NSCLC
PDPK1	GeneCards	NSCLC
GATA2	GeneCards	NSCLC
EPHX1	GeneCards	NSCLC
CDH13	GeneCards	NSCLC
COL18A1	GeneCards	NSCLC
DMTF1	GeneCards	NSCLC
CYCS	GeneCards	NSCLC
POSTN	GeneCards	NSCLC
CTLA4	GeneCards	NSCLC
MIR203A	GeneCards	NSCLC
MIR155	GeneCards	NSCLC
CDK1	GeneCards	NSCLC
AREG	GeneCards	NSCLC
GJB5	GeneCards	NSCLC
SIRT3	GeneCards	NSCLC
TP63	GeneCards	NSCLC
GAS5	GeneCards	NSCLC
MIR124-1	GeneCards	NSCLC
SKP2	GeneCards	NSCLC
S100A2	GeneCards	NSCLC
TRIP13	GeneCards	NSCLC
TGFBR1	GeneCards	NSCLC
HSPB1	GeneCards	NSCLC
MMP1	GeneCards	NSCLC
AXL	GeneCards	NSCLC
SYP	GeneCards	NSCLC
XPA	GeneCards	NSCLC
FGFR3	GeneCards	NSCLC
XIAP	GeneCards	NSCLC
CDK5	GeneCards	NSCLC
CYP2E1	GeneCards	NSCLC
SNAI1	GeneCards	NSCLC
SERPINB5	GeneCards	NSCLC
FBXW7	GeneCards	NSCLC
PLAU	GeneCards	NSCLC
RAC1	GeneCards	NSCLC
ZEB1	GeneCards	NSCLC
IFI27	GeneCards	NSCLC
FOXM1	GeneCards	NSCLC
TWIST1	GeneCards	NSCLC
CXCL12	GeneCards	NSCLC
IL4	GeneCards	NSCLC
TOP2A	GeneCards	NSCLC
ALB	GeneCards	NSCLC
MIF	GeneCards	NSCLC
DIABLO	GeneCards	NSCLC
MMP12	GeneCards	NSCLC
CSF2	GeneCards	NSCLC
CTAG1B	GeneCards	NSCLC
FGFR2	GeneCards	NSCLC
DHFR	GeneCards	NSCLC
PEBP1	GeneCards	NSCLC
EXO1	GeneCards	NSCLC
TIMP2	GeneCards	NSCLC
STMN1	GeneCards	NSCLC
DLEC1	GeneCards	NSCLC
SPARC	GeneCards	NSCLC
PLK1	GeneCards	NSCLC
TGFBR2	GeneCards	NSCLC
H19	GeneCards	NSCLC
GRB2	GeneCards	NSCLC
CCNA1	GeneCards	NSCLC
MIR150	GeneCards	NSCLC
SNAI2	GeneCards	NSCLC
MIR138-1	GeneCards	NSCLC
FSCN1	GeneCards	NSCLC
PDGFRB	GeneCards	NSCLC
DNMT1	GeneCards	NSCLC
HSPA5	GeneCards	NSCLC
DNMT3B	GeneCards	NSCLC
ALDH1A1	GeneCards	NSCLC
PRKAA1	GeneCards	NSCLC
AFAP1-AS1	GeneCards	NSCLC
BSG	GeneCards	NSCLC
NRP1	GeneCards	NSCLC
USP8	GeneCards	NSCLC
FASN	GeneCards	NSCLC
SLC19A1	GeneCards	NSCLC
TIMP3	GeneCards	NSCLC
TNFRSF10A	GeneCards	NSCLC
BIRC7	GeneCards	NSCLC
CDK2	GeneCards	NSCLC
RRM2	GeneCards	NSCLC
AKR1C1	GeneCards	NSCLC
S100A4	GeneCards	NSCLC
MIR146A	GeneCards	NSCLC
MAP2K4	GeneCards	NSCLC
MIR497	GeneCards	NSCLC
ERBB4	GeneCards	NSCLC
EPHA2	GeneCards	NSCLC
BECN1	GeneCards	NSCLC
THBS1	GeneCards	NSCLC
UCA1	GeneCards	NSCLC
CASP1	GeneCards	NSCLC
MYB	GeneCards	NSCLC
BCL6	GeneCards	NSCLC
NCOR1	GeneCards	NSCLC
PIK3CB	GeneCards	NSCLC
SOX2	GeneCards	NSCLC
MIR148A	GeneCards	NSCLC
LGALS3	GeneCards	NSCLC
AKT3	GeneCards	NSCLC
PTPN11	GeneCards	NSCLC
TTK	GeneCards	NSCLC
IFNAR1	GeneCards	NSCLC
PRDM14	GeneCards	NSCLC
ITGB1	GeneCards	NSCLC
CTNND1	GeneCards	NSCLC
SOD2	GeneCards	NSCLC
CDKN2B-AS1	GeneCards	NSCLC
MIR25	GeneCards	NSCLC
PRKCB	GeneCards	NSCLC
E2F3	GeneCards	NSCLC
CHEK1	GeneCards	NSCLC
FLT1	GeneCards	NSCLC
CCR7	GeneCards	NSCLC
PPP2R2A	GeneCards	NSCLC
PTPN13	GeneCards	NSCLC
CCL2	GeneCards	NSCLC
PIK3CG	GeneCards	NSCLC
SLC29A1	GeneCards	NSCLC
MIR140	GeneCards	NSCLC
MIR125B1	GeneCards	NSCLC
SNHG1	GeneCards	NSCLC
MIR186	GeneCards	NSCLC
STK4	GeneCards	NSCLC
KIF5B	GeneCards	NSCLC
MAGEA3	GeneCards	NSCLC
MIR143	GeneCards	NSCLC
MIR195	GeneCards	NSCLC
MIR139	GeneCards	NSCLC
SMAD4	GeneCards	NSCLC
RECK	GeneCards	NSCLC
HK2	GeneCards	NSCLC
TERF1	GeneCards	NSCLC
LINC00673	GeneCards	NSCLC
POU5F1	GeneCards	NSCLC
MIR375	GeneCards	NSCLC
PDGFRA	GeneCards	NSCLC
JAK2	GeneCards	NSCLC
TNFRSF1A	GeneCards	NSCLC
DUSP1	GeneCards	NSCLC
YBX1	GeneCards	NSCLC
ITGA5	GeneCards	NSCLC
FOS	GeneCards	NSCLC
HLA-A	GeneCards	NSCLC
MMP3	GeneCards	NSCLC
NCAM1	GeneCards	NSCLC
TUSC1	GeneCards	NSCLC
MEG3	GeneCards	NSCLC
HPGD	GeneCards	NSCLC
CCAT1	GeneCards	NSCLC
STAT1	GeneCards	NSCLC
IGF2	GeneCards	NSCLC
CFLAR	GeneCards	NSCLC
SETD2	GeneCards	NSCLC
MAGEA4	GeneCards	NSCLC
MIR16-1	GeneCards	NSCLC
RUNX3	GeneCards	NSCLC
EPB41L3	GeneCards	NSCLC
FGA	GeneCards	NSCLC
DROSHA	GeneCards	NSCLC
TLR4	GeneCards	NSCLC
CYP2D6	GeneCards	NSCLC
CHRNA5	GeneCards	NSCLC
MIR214	GeneCards	NSCLC
MIR124-3	GeneCards	NSCLC
HDAC9	GeneCards	NSCLC
IL3	GeneCards	NSCLC
CDH2	GeneCards	NSCLC
HDAC1	GeneCards	NSCLC
JUP	GeneCards	NSCLC
HLA-G	GeneCards	NSCLC
LGALS1	GeneCards	NSCLC
MIR26A1	GeneCards	NSCLC
SBF2-AS1	GeneCards	NSCLC
DDX5	GeneCards	NSCLC
VDAC1	GeneCards	NSCLC
PDGFB	GeneCards	NSCLC
TFPI2	GeneCards	NSCLC
MAGEA1	GeneCards	NSCLC
MIR193A	GeneCards	NSCLC
MPO	GeneCards	NSCLC
MIR182	GeneCards	NSCLC
HSF1	GeneCards	NSCLC
TRAF4	GeneCards	NSCLC
CD63	GeneCards	NSCLC
SMARCA4	GeneCards	NSCLC
CASC2	GeneCards	NSCLC
TUG1	GeneCards	NSCLC
SMAD3	GeneCards	NSCLC
PXN	GeneCards	NSCLC
CHRNA3	GeneCards	NSCLC
IL24	GeneCards	NSCLC
IDH2	GeneCards	NSCLC
PTPRC	GeneCards	NSCLC
MCM3	GeneCards	NSCLC
SRPK1	GeneCards	NSCLC
MAP3K2	GeneCards	NSCLC
SHC1	GeneCards	NSCLC
AOC3	GeneCards	NSCLC
SIX1	GeneCards	NSCLC
TNFRSF10D	GeneCards	NSCLC
CXCR5	GeneCards	NSCLC
FOXK2	GeneCards	NSCLC
BAP1	GeneCards	NSCLC
RIMS2	GeneCards	NSCLC
MMP13	GeneCards	NSCLC
ROCK1	GeneCards	NSCLC
RPS6KB1	GeneCards	NSCLC
TK1	GeneCards	NSCLC
MIAT	GeneCards	NSCLC
MIR218-1	GeneCards	NSCLC
PIK3R2	GeneCards	NSCLC
PIK3R3	GeneCards	NSCLC
GADD45G	GeneCards	NSCLC
VEGFD	GeneCards	NSCLC
GJA1	GeneCards	NSCLC
CXCR2	GeneCards	NSCLC
GSN	GeneCards	NSCLC
SSTR2	GeneCards	NSCLC
HAVCR2	GeneCards	NSCLC
MIRLET7A1	GeneCards	NSCLC
MIR424	GeneCards	NSCLC
CHEK2	GeneCards	NSCLC
PRDX1	GeneCards	NSCLC
NAT2	GeneCards	NSCLC
MIR204	GeneCards	NSCLC
MIR181A1	GeneCards	NSCLC
MIR340	GeneCards	NSCLC
CCAT2	GeneCards	NSCLC
MAP2K2	GeneCards	NSCLC
GADD45B	GeneCards	NSCLC
WIF1	GeneCards	NSCLC
PDCD4	GeneCards	NSCLC
DHDH	GeneCards	NSCLC
MIR92A1	GeneCards	NSCLC
MIR451A	GeneCards	NSCLC
MIR365A	GeneCards	NSCLC
MIR4435-2HG	GeneCards	NSCLC
TUBB3	GeneCards	NSCLC
ANPEP	GeneCards	NSCLC
NFKBIA	GeneCards	NSCLC
ERCC4	GeneCards	NSCLC
MIR330	GeneCards	NSCLC
CREB1	GeneCards	NSCLC
IL4R	GeneCards	NSCLC
HOXA11-AS	GeneCards	NSCLC
UBE2K	GeneCards	NSCLC
MIR142	GeneCards	NSCLC
MIR219A1	GeneCards	NSCLC
LINC00511	GeneCards	NSCLC
NAT1	GeneCards	NSCLC
RARA	GeneCards	NSCLC
BRCA2	GeneCards	NSCLC
EIF4E	GeneCards	NSCLC
KRT18	GeneCards	NSCLC
BIRC3	GeneCards	NSCLC
EPCAM	GeneCards	NSCLC
POLK	GeneCards	NSCLC
HMGA2	GeneCards	NSCLC
EGR1	GeneCards	NSCLC
MIR212	GeneCards	NSCLC
TRPM2-AS	GeneCards	NSCLC
HAGLR	GeneCards	NSCLC
HNF1A-AS1	GeneCards	NSCLC
GLI1	GeneCards	NSCLC
NRG1	GeneCards	NSCLC
PTGES	GeneCards	NSCLC
MIR106B	GeneCards	NSCLC
MIR223	GeneCards	NSCLC
APAF1	GeneCards	NSCLC
HSPA4	GeneCards	NSCLC
NPRL2	GeneCards	NSCLC
AGAP2-AS1	GeneCards	NSCLC
IRS1	GeneCards	NSCLC
ILK	GeneCards	NSCLC
BMP2	GeneCards	NSCLC
XRCC6	GeneCards	NSCLC
TLR9	GeneCards	NSCLC
XRCC5	GeneCards	NSCLC
RHOB	GeneCards	NSCLC
CCN1	GeneCards	NSCLC
MIR29B1	GeneCards	NSCLC
MIR100	GeneCards	NSCLC
SNHG15	GeneCards	NSCLC
MIR338	GeneCards	NSCLC
CTSB	GeneCards	NSCLC
PGF	GeneCards	NSCLC
PGR	GeneCards	NSCLC
PTK2B	GeneCards	NSCLC
ANXA5	GeneCards	NSCLC
ITGA11	GeneCards	NSCLC
HOTTIP	GeneCards	NSCLC
MIR32	GeneCards	NSCLC
MIR135A1	GeneCards	NSCLC
MIR216A	GeneCards	NSCLC
MIR218-2	GeneCards	NSCLC
BCAR4	GeneCards	NSCLC
SNHG20	GeneCards	NSCLC
TUSC2	GeneCards	NSCLC
MIR30C1	GeneCards	NSCLC
TERC	GeneCards	NSCLC
MIR27A	GeneCards	NSCLC
MUC4	GeneCards	NSCLC
MUC5AC	GeneCards	NSCLC
IDH1	GeneCards	NSCLC
FENDRR	GeneCards	NSCLC
KRT8	GeneCards	NSCLC
SAT1	GeneCards	NSCLC
MIR96	GeneCards	NSCLC
MIR361	GeneCards	NSCLC
AURKA	GeneCards	NSCLC
SMAD2	GeneCards	NSCLC
HNRNPA2B1	GeneCards	NSCLC
ABCC3	GeneCards	NSCLC
SOCS3	GeneCards	NSCLC
BAG1	GeneCards	NSCLC
SERPINB3	GeneCards	NSCLC
RACK1	GeneCards	NSCLC
RBM38	GeneCards	NSCLC
MIR23A	GeneCards	NSCLC
MIR135B	GeneCards	NSCLC
MIR503	GeneCards	NSCLC
GNAS	GeneCards	NSCLC
KCNQ1OT1	GeneCards	NSCLC
RGMB-AS1	GeneCards	NSCLC
LINC01852	GeneCards	NSCLC
MMP14	GeneCards	NSCLC
MIR125B2	GeneCards	NSCLC
MIR196A1	GeneCards	NSCLC
MIR33A	GeneCards	NSCLC
MIR335	GeneCards	NSCLC
MIR296	GeneCards	NSCLC
LINC00460	GeneCards	NSCLC
FOXD2-AS1	GeneCards	NSCLC
BANCR	GeneCards	NSCLC
CASP7	GeneCards	NSCLC
NOS2	GeneCards	NSCLC
ITGA3	GeneCards	NSCLC
DANCR	GeneCards	NSCLC
MIR22	GeneCards	NSCLC
MIR24-1	GeneCards	NSCLC
MIR485	GeneCards	NSCLC
MIR144	GeneCards	NSCLC
MIR625	GeneCards	NSCLC
LINC01433	GeneCards	NSCLC
LINC00968	GeneCards	NSCLC
CDC42	GeneCards	NSCLC
CDC25A	GeneCards	NSCLC
LOX	GeneCards	NSCLC
CCNE2	GeneCards	NSCLC
TATDN1	GeneCards	NSCLC
TINCR	GeneCards	NSCLC
MIR193B	GeneCards	NSCLC
MIR30B	GeneCards	NSCLC
TP73-AS1	GeneCards	NSCLC
MIR590	GeneCards	NSCLC
MIR154	GeneCards	NSCLC
MIR377	GeneCards	NSCLC
BCYRN1	GeneCards	NSCLC
LINC00342	GeneCards	NSCLC
LINC00858	GeneCards	NSCLC
KCNMB2-AS1	GeneCards	NSCLC
GHET1	GeneCards	NSCLC
GSTT1	GeneCards	NSCLC
IL2RA	GeneCards	NSCLC
CCNE1	GeneCards	NSCLC
TP53TG1	GeneCards	NSCLC
MIR30E	GeneCards	NSCLC
MIR101-1	GeneCards	NSCLC
SNHG16	GeneCards	NSCLC
TP53COR1	GeneCards	NSCLC
LNCRNA-ATB	GeneCards	NSCLC
KRT7	GeneCards	NSCLC
CTSL	GeneCards	NSCLC
YY1	GeneCards	NSCLC
ITGAV	GeneCards	NSCLC
MIR9-1	GeneCards	NSCLC
SAA1	GeneCards	NSCLC
TUBA4B	GeneCards	NSCLC
DNMT3A	GeneCards	NSCLC
CDC25C	GeneCards	NSCLC
GPRC5A	GeneCards	NSCLC
RBM5	GeneCards	NSCLC
CDR1-AS	GeneCards	NSCLC
BRDT	GeneCards	NSCLC
CUL5	GeneCards	NSCLC
USF2	GeneCards	NSCLC
CRP	GeneCards	NSCLC
EP300	GeneCards	NSCLC
AKR1B10	GeneCards	NSCLC
MIR149	GeneCards	NSCLC
MIR31HG	GeneCards	NSCLC
LINC-ROR	GeneCards	NSCLC
BLACAT1	GeneCards	NSCLC
MYCN	GeneCards	NSCLC
MIR192	GeneCards	NSCLC
MIR615	GeneCards	NSCLC
PCAT1	GeneCards	NSCLC
LINC01133	GeneCards	NSCLC
CDKN2C	GeneCards	NSCLC
ASCL1	GeneCards	NSCLC
ARHGAP5	GeneCards	NSCLC
THY1	GeneCards	NSCLC
FN1	GeneCards	NSCLC
TRAF2	GeneCards	NSCLC
TCIM	GeneCards	NSCLC
MIR210	GeneCards	NSCLC
LINC00312	GeneCards	NSCLC
MIR455	GeneCards	NSCLC
FEZF1-AS1	GeneCards	NSCLC
DDB2	GeneCards	NSCLC
HSPA8	GeneCards	NSCLC
DLK1	GeneCards	NSCLC
MYCL	GeneCards	NSCLC
RARS1	GeneCards	NSCLC
MIR373	GeneCards	NSCLC
MIR342	GeneCards	NSCLC
MIR106A	GeneCards	NSCLC
MIR425	GeneCards	NSCLC
LINC00210	GeneCards	NSCLC
MUC20-OT1	GeneCards	NSCLC
SFTPD	GeneCards	NSCLC
JAK3	GeneCards	NSCLC
PLCG1	GeneCards	NSCLC
E2F2	GeneCards	NSCLC
EIF2AK2	GeneCards	NSCLC
PTGER4	GeneCards	NSCLC
TCF7	GeneCards	NSCLC
CCL5	GeneCards	NSCLC
SERPINA3	GeneCards	NSCLC
GDF15	GeneCards	NSCLC
GNAS-AS1	GeneCards	NSCLC
SNHG12	GeneCards	NSCLC
MIR99A	GeneCards	NSCLC
SNHG7	GeneCards	NSCLC
MIR127	GeneCards	NSCLC
MIR199A1	GeneCards	NSCLC
MIR574	GeneCards	NSCLC
MIR582	GeneCards	NSCLC
MIR224	GeneCards	NSCLC
MIR532	GeneCards	NSCLC
MIR95	GeneCards	NSCLC
SLC16A1-AS1	GeneCards	NSCLC
GACAT2	GeneCards	NSCLC
SPAAR	GeneCards	NSCLC
PANDAR	GeneCards	NSCLC
NKILA	GeneCards	NSCLC
SOS1	GeneCards	NSCLC
CD22	GeneCards	NSCLC
IREB2	GeneCards	NSCLC
AIMP2	GeneCards	NSCLC
DPYSL5	GeneCards	NSCLC
FBXO5	GeneCards	NSCLC
NECTIN4	GeneCards	NSCLC
H1-0	GeneCards	NSCLC
NMBR	GeneCards	NSCLC
MIR199B	GeneCards	NSCLC
MIR133A1	GeneCards	NSCLC
KLF6	GeneCards	NSCLC
CEACAM7	GeneCards	NSCLC
RASSF5	GeneCards	NSCLC
SPRY4-IT1	GeneCards	NSCLC
MMP10	GeneCards	NSCLC
BIRC2	GeneCards	NSCLC
RALBP1	GeneCards	NSCLC
NAPSA	GeneCards	NSCLC
MIR31	GeneCards	NSCLC
TRAF6	GeneCards	NSCLC
TXN	GeneCards	NSCLC
SOX2-OT	GeneCards	NSCLC
MIR27B	GeneCards	NSCLC
MIR198	GeneCards	NSCLC
RIOX2	GeneCards	NSCLC
COTL1	GeneCards	NSCLC
MIR17HG	GeneCards	NSCLC
MIR542	GeneCards	NSCLC
B2M	GeneCards	NSCLC
PPP2R1A	GeneCards	NSCLC
PLAG1	GeneCards	NSCLC
DGCR5	GeneCards	NSCLC
MAFA-AS1	GeneCards	NSCLC
FAR2P1	GeneCards	NSCLC
LRRC56	GeneCards	NSCLC
ITGA2B	GeneCards	NSCLC
ALDOA	GeneCards	NSCLC
EPHA7	GeneCards	NSCLC
CDKN2B	GeneCards	NSCLC
PTHLH	GeneCards	NSCLC
VHL	GeneCards	NSCLC
COL4A3	GeneCards	NSCLC
CD9	GeneCards	NSCLC
GRPR	GeneCards	NSCLC
TRAF1	GeneCards	NSCLC
TP53BP2	GeneCards	NSCLC
NMB	GeneCards	NSCLC
RCVRN	GeneCards	NSCLC
CD24	GeneCards	NSCLC
MIRLET7A2	GeneCards	NSCLC
MIR345	GeneCards	NSCLC
MIR15B	GeneCards	NSCLC
MIR331	GeneCards	NSCLC
MIR130B	GeneCards	NSCLC
TUSC7	GeneCards	NSCLC
CASC9	GeneCards	NSCLC
GAS5-AS1	GeneCards	NSCLC
LINC01589	GeneCards	NSCLC
CHUK	GeneCards	NSCLC
ITGA6	GeneCards	NSCLC
LAMB3	GeneCards	NSCLC
LAMC2	GeneCards	NSCLC
LAMA4	GeneCards	NSCLC
CHRNB4	GeneCards	NSCLC
GGPS1	GeneCards	NSCLC
CLDN7	GeneCards	NSCLC
ELAVL4	GeneCards	NSCLC
MYEF2	GeneCards	NSCLC
SCUBE3	GeneCards	NSCLC
HJURP	GeneCards	NSCLC
HOPX	GeneCards	NSCLC
LY6K	GeneCards	NSCLC
ZNF461	GeneCards	NSCLC
GUCY1B2	GeneCards	NSCLC
ZNF793	GeneCards	NSCLC
C20orf85	GeneCards	NSCLC
RMRP	GeneCards	NSCLC
IGF2-AS	GeneCards	NSCLC
MIR339	GeneCards	NSCLC
ZEB2-AS1	GeneCards	NSCLC
MIR28	GeneCards	NSCLC
LINC00261	GeneCards	NSCLC
MIR92B	GeneCards	NSCLC
MIR873	GeneCards	NSCLC
MIR511	GeneCards	NSCLC
CACNA1G-AS1	GeneCards	NSCLC
ASAP1-IT1	GeneCards	NSCLC
HIF1A-AS1	GeneCards	NSCLC
PCAT6	GeneCards	NSCLC
IRAIN	GeneCards	NSCLC
LINC02042	GeneCards	NSCLC
PCBP2-OT1	GeneCards	NSCLC
NMRAL2P	GeneCards	NSCLC
ARHGAP27P1	GeneCards	NSCLC
PRAL	GeneCards	NSCLC
IKBKB	GeneCards	NSCLC
BARD1	GeneCards	NSCLC
F2RL3	GeneCards	NSCLC
NOVA1	GeneCards	NSCLC
MTHFR	GeneCards	NSCLC
IFNG	GeneCards	NSCLC
LNCR3	GeneCards	NSCLC
SCGB1A1	GeneCards	NSCLC
IL17A	GeneCards	NSCLC
MSLN	GeneCards	NSCLC
MSH2	GeneCards	NSCLC
XPC	GeneCards	NSCLC
CT83	GeneCards	NSCLC
CYP19A1	GeneCards	NSCLC
ACTA2	GeneCards	NSCLC
MIR708	GeneCards	NSCLC
MAX	GeneCards	NSCLC
ADAM12	GeneCards	NSCLC
CCR6	GeneCards	NSCLC
CCKBR	GeneCards	NSCLC
BRS3	GeneCards	NSCLC
GAS6-AS1	GeneCards	NSCLC
LUCAT1	GeneCards	NSCLC
LINC01628	GeneCards	NSCLC
LINC01627	GeneCards	NSCLC
EPHA5	GeneCards	NSCLC
MIR483	GeneCards	NSCLC
VIM	GeneCards	NSCLC
MTA1	GeneCards	NSCLC
GIMAP6	GeneCards	NSCLC
WWTR1	GeneCards	NSCLC
TFAP2A	GeneCards	NSCLC
DLGAP2	GeneCards	NSCLC
TIMELESS	GeneCards	NSCLC
SOX30	GeneCards	NSCLC
SLFN11	GeneCards	NSCLC
MIR10A	GeneCards	NSCLC
MIR146B	GeneCards	NSCLC
ZFAS1	GeneCards	NSCLC
CASC8	GeneCards	NSCLC
LOC730101	GeneCards	NSCLC
PCAT7	GeneCards	NSCLC
CAMKK2	GeneCards	NSCLC
WNT1	GeneCards	NSCLC
SOX4	GeneCards	NSCLC
YWHAE	GeneCards	NSCLC
TRAF3	GeneCards	NSCLC
PTPRT	GeneCards	NSCLC
CACNA2D2	GeneCards	NSCLC
HOXB9	GeneCards	NSCLC
DMBT1	GeneCards	NSCLC
SEZ6L2	GeneCards	NSCLC
MIR191	GeneCards	NSCLC
LINC00473	GeneCards	NSCLC
MIR129-1	GeneCards	NSCLC
MIR24-2	GeneCards	NSCLC
MTDH	GeneCards	NSCLC
CYP3A5	GeneCards	NSCLC
U2AF1	GeneCards	NSCLC
CDK12	GeneCards	NSCLC
H2AC18	GeneCards	NSCLC
IFNA1	GeneCards	NSCLC
SERPINE1	GeneCards	NSCLC
CD40	GeneCards	NSCLC
TAP1	GeneCards	NSCLC
ITGA2	GeneCards	NSCLC
COL4A2	GeneCards	NSCLC
ROBO1	GeneCards	NSCLC
RPSA	GeneCards	NSCLC
LAMC1	GeneCards	NSCLC
CYP2A13	GeneCards	NSCLC
GPSM2	GeneCards	NSCLC
SEMA3F	GeneCards	NSCLC
UBA7	GeneCards	NSCLC
CEACAM6	GeneCards	NSCLC
KDM4C	GeneCards	NSCLC
ICOSLG	GeneCards	NSCLC
MYO18B	GeneCards	NSCLC
CDCP1	GeneCards	NSCLC
AHRR	GeneCards	NSCLC
MIR22HG	GeneCards	NSCLC
RIOX1	GeneCards	NSCLC
C14orf132	GeneCards	NSCLC
NEXN-AS1	GeneCards	NSCLC
LINC00313	GeneCards	NSCLC
MIRLET7I	GeneCards	NSCLC
MIR181C	GeneCards	NSCLC
MIRLET7F1	GeneCards	NSCLC
MIR324	GeneCards	NSCLC
MIR29B2	GeneCards	NSCLC
MIR151A	GeneCards	NSCLC
MIR423	GeneCards	NSCLC
ADAMTS9-AS2	GeneCards	NSCLC
MIR628	GeneCards	NSCLC
CPS1-IT1	GeneCards	NSCLC
IQANK1	GeneCards	NSCLC
LINC00880	GeneCards	NSCLC
LINC01116	GeneCards	NSCLC
RNY1	GeneCards	NSCLC
EPB41L4A-DT	GeneCards	NSCLC
LINC01186	GeneCards	NSCLC
LINC00857	GeneCards	NSCLC
MIR513A1	GeneCards	NSCLC
RNY3	GeneCards	NSCLC
SGO1-AS1	GeneCards	NSCLC
ZNRD1ASP	GeneCards	NSCLC
MALINC1	GeneCards	NSCLC
LCAL1	GeneCards	NSCLC
LINC02412	GeneCards	NSCLC
LINC01502	GeneCards	NSCLC
ENSG00000266919	GeneCards	NSCLC
SIRT1	GeneCards	NSCLC
VDR	GeneCards	NSCLC
PKM	GeneCards	NSCLC
SIRT6	GeneCards	NSCLC
LEP	GeneCards	NSCLC
KLF4	GeneCards	NSCLC
BMI1	GeneCards	NSCLC
PECAM1	GeneCards	NSCLC
FOXO1	GeneCards	NSCLC
GGH	GeneCards	NSCLC
SFRP1	GeneCards	NSCLC
ADIPOQ	GeneCards	NSCLC
LATS2	GeneCards	NSCLC
NOB1	GeneCards	NSCLC
HTRA3	GeneCards	NSCLC
COMT	GeneCards	NSCLC
SLC7A5	GeneCards	NSCLC
MAGEC2	GeneCards	NSCLC
PIN1	GeneCards	NSCLC
CD276	GeneCards	NSCLC
KDM1A	GeneCards	NSCLC
DKK1	GeneCards	NSCLC
ECT2	GeneCards	NSCLC
PPP1R13L	GeneCards	NSCLC
DYRK1B	GeneCards	NSCLC
AHR	GeneCards	NSCLC
EPAS1	GeneCards	NSCLC
IL1A	GeneCards	NSCLC
FPGS	GeneCards	NSCLC
EPO	GeneCards	NSCLC
CLU	GeneCards	NSCLC
IFNA2	GeneCards	NSCLC
ACHE	GeneCards	NSCLC
TNC	GeneCards	NSCLC
FGF9	GeneCards	NSCLC
SOD1	GeneCards	NSCLC
LIG4	GeneCards	NSCLC
HPSE	GeneCards	NSCLC
NNMT	GeneCards	NSCLC
NOS3	GeneCards	NSCLC
WWOX	GeneCards	NSCLC
HOXA5	GeneCards	NSCLC
RAD18	GeneCards	NSCLC
KLF2	GeneCards	NSCLC
CBR1	GeneCards	NSCLC
FABP4	GeneCards	NSCLC
EPB41L1	GeneCards	NSCLC
MIR148B	GeneCards	NSCLC
GSK3B	GeneCards	NSCLC
NES	GeneCards	NSCLC
WNT7A	GeneCards	NSCLC
SOX9	GeneCards	NSCLC
NOTCH3	GeneCards	NSCLC
IL7R	GeneCards	NSCLC
NTN1	GeneCards	NSCLC
PLD1	GeneCards	NSCLC
SPTAN1	GeneCards	NSCLC
MMP19	GeneCards	NSCLC
CYP2R1	GeneCards	NSCLC
PSMA1	GeneCards	NSCLC
RELN	GeneCards	NSCLC
EFNB3	GeneCards	NSCLC
CAP1	GeneCards	NSCLC
CPSF6	GeneCards	NSCLC
CDH9	GeneCards	NSCLC
DMAP1	GeneCards	NSCLC
SIX5	GeneCards	NSCLC
SNIP1	GeneCards	NSCLC
IL25	GeneCards	NSCLC
FBXO6	GeneCards	NSCLC
S100A13	GeneCards	NSCLC
DEPDC1B	GeneCards	NSCLC
POLDIP2	GeneCards	NSCLC
SLC35D2	GeneCards	NSCLC
ZIC5	GeneCards	NSCLC
VWCE	GeneCards	NSCLC
IL6R	GeneCards	NSCLC
SHH	GeneCards	NSCLC
CLDN1	GeneCards	NSCLC
MIR378A	GeneCards	NSCLC
SOS2	GeneCards	NSCLC
TGM2	GeneCards	NSCLC
CHRNA7	GeneCards	NSCLC
F3	GeneCards	NSCLC
IL12B	GeneCards	NSCLC
MIR328	GeneCards	NSCLC
ENPP2	GeneCards	NSCLC
ATR	GeneCards	NSCLC
CCND2	GeneCards	NSCLC
IL13	GeneCards	NSCLC
HP	GeneCards	NSCLC
TNFRSF12A	GeneCards	NSCLC
LTA	GeneCards	NSCLC
LAG3	GeneCards	NSCLC
XAGE1A	GeneCards	NSCLC
JAK1	GeneCards	NSCLC
ADAM17	GeneCards	NSCLC
RRM2B	GeneCards	NSCLC
PAX6	GeneCards	NSCLC
EZR	GeneCards	NSCLC
CBLB	GeneCards	NSCLC
IL7	GeneCards	NSCLC
CXCL5	GeneCards	NSCLC
USP22	GeneCards	NSCLC
SRCIN1	GeneCards	NSCLC
MIR152	GeneCards	NSCLC
BBC3	GeneCards	NSCLC
HDAC2	GeneCards	NSCLC
DRD2	GeneCards	NSCLC
SIRT2	GeneCards	NSCLC
TNFRSF1B	GeneCards	NSCLC
IRS2	GeneCards	NSCLC
SRSF1	GeneCards	NSCLC
MIR206	GeneCards	NSCLC
MIR187	GeneCards	NSCLC
CDX2	GeneCards	NSCLC
GABRA3	GeneCards	NSCLC
ZBTB20	GeneCards	NSCLC
FGF21	GeneCards	NSCLC
CSNK2A1	GeneCards	NSCLC
KLF9	GeneCards	NSCLC
HMOX1	GeneCards	NSCLC
PLA2G4A	GeneCards	NSCLC
CASP10	GeneCards	NSCLC
IL10RA	GeneCards	NSCLC
COPS5	GeneCards	NSCLC
ELAVL1	GeneCards	NSCLC
CEACAM3	GeneCards	NSCLC
MIR494	GeneCards	NSCLC
ICAM1	GeneCards	NSCLC
WNT5A	GeneCards	NSCLC
IL1RN	GeneCards	NSCLC
GAPDH	GeneCards	NSCLC
CYP17A1	GeneCards	NSCLC
UGT1A9	GeneCards	NSCLC
CIP2A	GeneCards	NSCLC
ACE	GeneCards	NSCLC
PIM1	GeneCards	NSCLC
ADAM9	GeneCards	NSCLC
SERPINA1	GeneCards	NSCLC
PTGS1	GeneCards	NSCLC
IL18	GeneCards	NSCLC
CD82	GeneCards	NSCLC
VTCN1	GeneCards	NSCLC
BDNF	GeneCards	NSCLC
HDAC6	GeneCards	NSCLC
IFNAR2	GeneCards	NSCLC
MCM7	GeneCards	NSCLC
LYVE1	GeneCards	NSCLC
MACC1	GeneCards	NSCLC
MCM2	GeneCards	NSCLC
EDN1	GeneCards	NSCLC
UBE2C	GeneCards	NSCLC
ATF2	GeneCards	NSCLC
WEE1	GeneCards	NSCLC
FOXC2	GeneCards	NSCLC
SOCS1	GeneCards	NSCLC
EHD1	GeneCards	NSCLC
PMAIP1	GeneCards	NSCLC
HOXA9	GeneCards	NSCLC
CCL18	GeneCards	NSCLC
BRMS1	GeneCards	NSCLC
MIR124-2	GeneCards	NSCLC
MIR134	GeneCards	NSCLC
PPP2CA	GeneCards	NSCLC
RUNX2	GeneCards	NSCLC
GSTM3	GeneCards	NSCLC
SUMO1	GeneCards	NSCLC
CXCL1	GeneCards	NSCLC
IL12A	GeneCards	NSCLC
TDGF1	GeneCards	NSCLC
CHFR	GeneCards	NSCLC
MCC	GeneCards	NSCLC
IBSP	GeneCards	NSCLC
MIR23B	GeneCards	NSCLC
MIR211	GeneCards	NSCLC
MIR7-1	GeneCards	NSCLC
MIR92A2	GeneCards	NSCLC
NORAD	GeneCards	NSCLC
MIR1290	GeneCards	NSCLC
FGFR4	GeneCards	NSCLC
SMARCA2	GeneCards	NSCLC
MST1R	GeneCards	NSCLC
ANXA2	GeneCards	NSCLC
CYP1A2	GeneCards	NSCLC
FZD9	GeneCards	NSCLC
LIG3	GeneCards	NSCLC
VEGFB	GeneCards	NSCLC
CRABP2	GeneCards	NSCLC
COL11A1	GeneCards	NSCLC
CCL21	GeneCards	NSCLC
KISS1	GeneCards	NSCLC
NCL	GeneCards	NSCLC
SLC3A2	GeneCards	NSCLC
SIRT7	GeneCards	NSCLC
ELF1	GeneCards	NSCLC
HMGB3	GeneCards	NSCLC
TERF2	GeneCards	NSCLC
CCN2	GeneCards	NSCLC
LAPTM4B	GeneCards	NSCLC
MIR449A	GeneCards	NSCLC
MIR30C2	GeneCards	NSCLC
MIR520A	GeneCards	NSCLC
LINC00525	GeneCards	NSCLC
MIR153-2	GeneCards	NSCLC
CDKN3	GeneCards	NSCLC
MTAP	GeneCards	NSCLC
SERPINF1	GeneCards	NSCLC
SGK1	GeneCards	NSCLC
VWF	GeneCards	NSCLC
NAMPT	GeneCards	NSCLC
ENG	GeneCards	NSCLC
PDK1	GeneCards	NSCLC
CCR1	GeneCards	NSCLC
C4BPA	GeneCards	NSCLC
MMP26	GeneCards	NSCLC
MIR433	GeneCards	NSCLC
CLPTM1L	GeneCards	NSCLC
WT1	GeneCards	NSCLC
CSF1	GeneCards	NSCLC
IGF2R	GeneCards	NSCLC
FUT4	GeneCards	NSCLC
MINDY3	GeneCards	NSCLC
NTRK2	GeneCards	NSCLC
ITGB3	GeneCards	NSCLC
AIFM1	GeneCards	NSCLC
ODC1	GeneCards	NSCLC
SFTPB	GeneCards	NSCLC
ABL1	GeneCards	NSCLC
EIF2AK3	GeneCards	NSCLC
NR1H2	GeneCards	NSCLC
GPX1	GeneCards	NSCLC
IDO1	GeneCards	NSCLC
ULK1	GeneCards	NSCLC
MAP1LC3A	GeneCards	NSCLC
IGF2BP3	GeneCards	NSCLC
PDCD1LG2	GeneCards	NSCLC
MICA	GeneCards	NSCLC
MIR9-2	GeneCards	NSCLC
SLCO1B1	GeneCards	NSCLC
CAT	GeneCards	NSCLC
CYP2C19	GeneCards	NSCLC
PAK1	GeneCards	NSCLC
TFRC	GeneCards	NSCLC
PITX1	GeneCards	NSCLC
EPHB6	GeneCards	NSCLC
SELP	GeneCards	NSCLC
USP14	GeneCards	NSCLC
FOXF1	GeneCards	NSCLC
IGFBP2	GeneCards	NSCLC
IL15	GeneCards	NSCLC
EGFL7	GeneCards	NSCLC
NANOG	GeneCards	NSCLC
TMSB10	GeneCards	NSCLC
ROMO1	GeneCards	NSCLC
MIR196A2	GeneCards	NSCLC
MIR217	GeneCards	NSCLC
MIR495	GeneCards	NSCLC
ANXA1	GeneCards	NSCLC
EPOR	GeneCards	NSCLC
GLS	GeneCards	NSCLC
CFL1	GeneCards	NSCLC
NCOA3	GeneCards	NSCLC
AGER	GeneCards	NSCLC
BCAR1	GeneCards	NSCLC
KLF5	GeneCards	NSCLC
S100B	GeneCards	NSCLC
KITLG	GeneCards	NSCLC
CXCR1	GeneCards	NSCLC
ARRB1	GeneCards	NSCLC
SSTR5	GeneCards	NSCLC
XRCC2	GeneCards	NSCLC
LGALS3BP	GeneCards	NSCLC
PTP4A3	GeneCards	NSCLC
CRMP1	GeneCards	NSCLC
MTA2	GeneCards	NSCLC
BTG2	GeneCards	NSCLC
ZBTB7A	GeneCards	NSCLC
PSG2	GeneCards	NSCLC
XAGE1B	GeneCards	NSCLC
MIR26B	GeneCards	NSCLC
MIR675	GeneCards	NSCLC
NT5E	GeneCards	NSCLC
PRKDC	GeneCards	NSCLC
DUSP6	GeneCards	NSCLC
ACE2	GeneCards	NSCLC
LPL	GeneCards	NSCLC
PLG	GeneCards	NSCLC
PGK1	GeneCards	NSCLC
STIM1	GeneCards	NSCLC
ZEB2	GeneCards	NSCLC
FADD	GeneCards	NSCLC
PPARD	GeneCards	NSCLC
USP9X	GeneCards	NSCLC
THBS2	GeneCards	NSCLC
IL1R1	GeneCards	NSCLC
REV3L	GeneCards	NSCLC
WNT2	GeneCards	NSCLC
CD47	GeneCards	NSCLC
PGAM1	GeneCards	NSCLC
NEDD9	GeneCards	NSCLC
CEACAM1	GeneCards	NSCLC
FLOT1	GeneCards	NSCLC
LRIG1	GeneCards	NSCLC
EREG	GeneCards	NSCLC
MPG	GeneCards	NSCLC
MBD2	GeneCards	NSCLC
IGF2BP1	GeneCards	NSCLC
LILRB2	GeneCards	NSCLC
PTMA	GeneCards	NSCLC
CELF1	GeneCards	NSCLC
EFS	GeneCards	NSCLC
MIR9-3	GeneCards	NSCLC
MIR367	GeneCards	NSCLC
MIR498	GeneCards	NSCLC
MIR411	GeneCards	NSCLC
LEPQTL1	GeneCards	NSCLC
AQP3	GeneCards	NSCLC
EPHB4	GeneCards	NSCLC
STAT6	GeneCards	NSCLC
CD4	GeneCards	NSCLC
CHRM3	GeneCards	NSCLC
PTPN6	GeneCards	NSCLC
SLC2A3	GeneCards	NSCLC
YWHAG	GeneCards	NSCLC
CTNNA1	GeneCards	NSCLC
DVL1	GeneCards	NSCLC
DRD4	GeneCards	NSCLC
HLA-B	GeneCards	NSCLC
UBE2I	GeneCards	NSCLC
XDH	GeneCards	NSCLC
CD28	GeneCards	NSCLC
CFI	GeneCards	NSCLC
EPB41	GeneCards	NSCLC
NR5A2	GeneCards	NSCLC
POLB	GeneCards	NSCLC
SLC34A2	GeneCards	NSCLC
HOXA1	GeneCards	NSCLC
TDP1	GeneCards	NSCLC
GCLC	GeneCards	NSCLC
CBX3	GeneCards	NSCLC
KDM6B	GeneCards	NSCLC
PEA15	GeneCards	NSCLC
TRIM33	GeneCards	NSCLC
SPINT2	GeneCards	NSCLC
SPOP	GeneCards	NSCLC
PTTG1	GeneCards	NSCLC
ADAMTSL1	GeneCards	NSCLC
STYK1	GeneCards	NSCLC
S100A6	GeneCards	NSCLC
SETDB1	GeneCards	NSCLC
SFRP2	GeneCards	NSCLC
FOXD3	GeneCards	NSCLC
TMSB4X	GeneCards	NSCLC
TMPRSS4	GeneCards	NSCLC
MCAM	GeneCards	NSCLC
CTDSPL	GeneCards	NSCLC
HOXB5	GeneCards	NSCLC
LGALS9	GeneCards	NSCLC
SIX4	GeneCards	NSCLC
UGT1A7	GeneCards	NSCLC
SEMA4B	GeneCards	NSCLC
RSL1D1	GeneCards	NSCLC
DERL1	GeneCards	NSCLC
KMT5A	GeneCards	NSCLC
CBLL1	GeneCards	NSCLC
FOXF2	GeneCards	NSCLC
TNFAIP8	GeneCards	NSCLC
CTAG2	GeneCards	NSCLC
RSF1	GeneCards	NSCLC
JPT2	GeneCards	NSCLC
MIR326	GeneCards	NSCLC
MIR320A	GeneCards	NSCLC
HOXA-AS2	GeneCards	NSCLC
MIR202	GeneCards	NSCLC
MIR661	GeneCards	NSCLC
MIR135A2	GeneCards	NSCLC
MIR381	GeneCards	NSCLC
MIR488	GeneCards	NSCLC
MIR577	GeneCards	NSCLC
MIR379	GeneCards	NSCLC
MIR363	GeneCards	NSCLC
SNHG14	GeneCards	NSCLC
MIR421	GeneCards	NSCLC
MIR758	GeneCards	NSCLC
MIR153-1	GeneCards	NSCLC
MIR613	GeneCards	NSCLC
MIR448	GeneCards	NSCLC
TUBA1A	GeneCards	NSCLC
HELLS	GeneCards	NSCLC
NFKB2	GeneCards	NSCLC
TBXAS1	GeneCards	NSCLC
TLR5	GeneCards	NSCLC
SPRY2	GeneCards	NSCLC
DLC1	GeneCards	NSCLC
ACLY	GeneCards	NSCLC
CDC25B	GeneCards	NSCLC
CCR2	GeneCards	NSCLC
CXCR3	GeneCards	NSCLC
GHRL	GeneCards	NSCLC
CLDN4	GeneCards	NSCLC
IL16	GeneCards	NSCLC
KHSRP	GeneCards	NSCLC
ETS2	GeneCards	NSCLC
CLDN3	GeneCards	NSCLC
NCAPH	GeneCards	NSCLC
PHLPP2	GeneCards	NSCLC
YEATS4	GeneCards	NSCLC
MIR10B	GeneCards	NSCLC
SNHG6	GeneCards	NSCLC
USP7	GeneCards	NSCLC
HSPA9	GeneCards	NSCLC
MIR744	GeneCards	NSCLC
CASP2	GeneCards	NSCLC
BID	GeneCards	NSCLC
PRKCE	GeneCards	NSCLC
PAX2	GeneCards	NSCLC
PML	GeneCards	NSCLC
TP53AIP1	GeneCards	NSCLC
TMEM97	GeneCards	NSCLC
CDH3	GeneCards	NSCLC
BHLHE40	GeneCards	NSCLC
SCGB3A1	GeneCards	NSCLC
H4-16	GeneCards	NSCLC
SQSTM1	GeneCards	NSCLC
CUL3	GeneCards	NSCLC
CUL1	GeneCards	NSCLC
STUB1	GeneCards	NSCLC
DKK3	GeneCards	NSCLC
BAG6	GeneCards	NSCLC
SMO	GeneCards	NSCLC
NFIA	GeneCards	NSCLC
ADAM15	GeneCards	NSCLC
CBL	GeneCards	NSCLC
SNCA	GeneCards	NSCLC
ACTN4	GeneCards	NSCLC
HTR3A	GeneCards	NSCLC
MMP11	GeneCards	NSCLC
EGLN2	GeneCards	NSCLC
CSTA	GeneCards	NSCLC
CD74	GeneCards	NSCLC
TRIM28	GeneCards	NSCLC
CUL4A	GeneCards	NSCLC
TTF1	GeneCards	NSCLC
STAT5B	GeneCards	NSCLC
NR3C1	GeneCards	NSCLC
NTRK1	GeneCards	NSCLC
TF	GeneCards	NSCLC
CD55	GeneCards	NSCLC
YWHAZ	GeneCards	NSCLC
FOLR1	GeneCards	NSCLC
TGM1	GeneCards	NSCLC
HGS	GeneCards	NSCLC
EPHB3	GeneCards	NSCLC
NUDT1	GeneCards	NSCLC
TUSC3	GeneCards	NSCLC
KLK8	GeneCards	NSCLC
MAP1LC3B	GeneCards	NSCLC
WFDC2	GeneCards	NSCLC
ING4	GeneCards	NSCLC
TRIM59	GeneCards	NSCLC
CAVIN1	GeneCards	NSCLC
ATP2A2	GeneCards	NSCLC
PRKACA	GeneCards	NSCLC
PIK3C3	GeneCards	NSCLC
RYR2	GeneCards	NSCLC
ZBTB16	GeneCards	NSCLC
GLRA1	GeneCards	NSCLC
PAX9	GeneCards	NSCLC
NNT	GeneCards	NSCLC
CS	GeneCards	NSCLC
SLC6A6	GeneCards	NSCLC
CYB5A	GeneCards	NSCLC
CALM3	GeneCards	NSCLC
PTRH2	GeneCards	NSCLC
SRGAP1	GeneCards	NSCLC
PPP1R3A	GeneCards	NSCLC
RANBP9	GeneCards	NSCLC
RNF7	GeneCards	NSCLC
KDM3A	GeneCards	NSCLC
LPAR5	GeneCards	NSCLC
NEK4	GeneCards	NSCLC
PUM2	GeneCards	NSCLC
ADAM28	GeneCards	NSCLC
NCBP1	GeneCards	NSCLC
PITPNM3	GeneCards	NSCLC
CEACAM8	GeneCards	NSCLC
COPS2	GeneCards	NSCLC
RNF111	GeneCards	NSCLC
PYGO2	GeneCards	NSCLC
PPARGC1B	GeneCards	NSCLC
PLPP3	GeneCards	NSCLC
C1orf87	GeneCards	NSCLC
LDHA	GeneCards	NSCLC
NOTCH2	GeneCards	NSCLC
NF1	GeneCards	NSCLC
CA8	GeneCards	NSCLC
FER	GeneCards	NSCLC
RASA1	GeneCards	NSCLC
PINK1	GeneCards	NSCLC
DCN	GeneCards	NSCLC
DVL3	GeneCards	NSCLC
IKBKE	GeneCards	NSCLC
HSP90AB1	GeneCards	NSCLC
HMGA1	GeneCards	NSCLC
HRH4	GeneCards	NSCLC
IFNGR2	GeneCards	NSCLC
GAS6	GeneCards	NSCLC
TACC3	GeneCards	NSCLC
CTTN	GeneCards	NSCLC
IRF2	GeneCards	NSCLC
IL12RB2	GeneCards	NSCLC
HNRNPU	GeneCards	NSCLC
FOXA1	GeneCards	NSCLC
HYAL2	GeneCards	NSCLC
PDGFA	GeneCards	NSCLC
SLC31A1	GeneCards	NSCLC
CLDN2	GeneCards	NSCLC
HOXA11	GeneCards	NSCLC
MFN1	GeneCards	NSCLC
SYCP3	GeneCards	NSCLC
SRF	GeneCards	NSCLC
RING1	GeneCards	NSCLC
IL15RA	GeneCards	NSCLC
KDM4A	GeneCards	NSCLC
PIAS3	GeneCards	NSCLC
SNX1	GeneCards	NSCLC
ELF3	GeneCards	NSCLC
LRG1	GeneCards	NSCLC
PELP1	GeneCards	NSCLC
TNFRSF10C	GeneCards	NSCLC
DUSP23	GeneCards	NSCLC
BRF2	GeneCards	NSCLC
IL37	GeneCards	NSCLC
MIR1-1	GeneCards	NSCLC
MIR181B1	GeneCards	NSCLC
MIR103A1	GeneCards	NSCLC
MIR520B	GeneCards	NSCLC
LINC00970	GeneCards	NSCLC
INSR	GeneCards	NSCLC
AGTR1	GeneCards	NSCLC
CFTR	GeneCards	NSCLC
ACTG1	GeneCards	NSCLC
MERTK	GeneCards	NSCLC
MYH9	GeneCards	NSCLC
SYK	GeneCards	NSCLC
TSC2	GeneCards	NSCLC
TEK	GeneCards	NSCLC
LEPR	GeneCards	NSCLC
POLE	GeneCards	NSCLC
GLDC	GeneCards	NSCLC
GLI2	GeneCards	NSCLC
PAK4	GeneCards	NSCLC
FGF1	GeneCards	NSCLC
CDH5	GeneCards	NSCLC
GJB2	GeneCards	NSCLC
LIG1	GeneCards	NSCLC
MTR	GeneCards	NSCLC
PPIA	GeneCards	NSCLC
SPHK1	GeneCards	NSCLC
TNFRSF11B	GeneCards	NSCLC
EHMT2	GeneCards	NSCLC
CSTB	GeneCards	NSCLC
CR1	GeneCards	NSCLC
CD46	GeneCards	NSCLC
DDR1	GeneCards	NSCLC
HSP90B1	GeneCards	NSCLC
EIF4EBP1	GeneCards	NSCLC
PARK7	GeneCards	NSCLC
PPARA	GeneCards	NSCLC
TCF7L2	GeneCards	NSCLC
SFN	GeneCards	NSCLC
CD14	GeneCards	NSCLC
CRK	GeneCards	NSCLC
HLA-C	GeneCards	NSCLC
FUS	GeneCards	NSCLC
KPNA2	GeneCards	NSCLC
BCL2L2	GeneCards	NSCLC
CST3	GeneCards	NSCLC
COX5A	GeneCards	NSCLC
CUL4B	GeneCards	NSCLC
IL12RB1	GeneCards	NSCLC
CEBPB	GeneCards	NSCLC
SLC1A5	GeneCards	NSCLC
XRCC4	GeneCards	NSCLC
CHI3L1	GeneCards	NSCLC
CXADR	GeneCards	NSCLC
ATG7	GeneCards	NSCLC
FANCG	GeneCards	NSCLC
FOXC1	GeneCards	NSCLC
LAMA5	GeneCards	NSCLC
ITGA9	GeneCards	NSCLC
PBK	GeneCards	NSCLC
MDK	GeneCards	NSCLC
SMYD2	GeneCards	NSCLC
TAB1	GeneCards	NSCLC
TRIM24	GeneCards	NSCLC
SERPINB2	GeneCards	NSCLC
RBX1	GeneCards	NSCLC
PYCARD	GeneCards	NSCLC
SMAD7	GeneCards	NSCLC
ADAM8	GeneCards	NSCLC
AIM2	GeneCards	NSCLC
ICAM3	GeneCards	NSCLC
FLOT2	GeneCards	NSCLC
KDM5A	GeneCards	NSCLC
EIF3A	GeneCards	NSCLC
SFTPA1	GeneCards	NSCLC
RND3	GeneCards	NSCLC
ST8SIA2	GeneCards	NSCLC
NOX4	GeneCards	NSCLC
AGO2	GeneCards	NSCLC
CTHRC1	GeneCards	NSCLC
IL22	GeneCards	NSCLC
WRAP53	GeneCards	NSCLC
ORM1	GeneCards	NSCLC
PDLIM5	GeneCards	NSCLC
SOX18	GeneCards	NSCLC
BLZF1	GeneCards	NSCLC
IL33	GeneCards	NSCLC
TRIM44	GeneCards	NSCLC
SETD5	GeneCards	NSCLC
EYA2	GeneCards	NSCLC
IVL	GeneCards	NSCLC
PEBP4	GeneCards	NSCLC
SERBP1	GeneCards	NSCLC
AKIP1	GeneCards	NSCLC
TNFAIP8L2	GeneCards	NSCLC
KIAA1522	GeneCards	NSCLC
WT1-AS	GeneCards	NSCLC
MIR184	GeneCards	NSCLC
MIR370	GeneCards	NSCLC
HAND2-AS1	GeneCards	NSCLC
MIR196B	GeneCards	NSCLC
MIR1-2	GeneCards	NSCLC
SNHG3	GeneCards	NSCLC
MIR194-1	GeneCards	NSCLC
MIR374A	GeneCards	NSCLC
MIR20B	GeneCards	NSCLC
MIR506	GeneCards	NSCLC
MIR1179	GeneCards	NSCLC
MIR365B	GeneCards	NSCLC
WSPAR	GeneCards	NSCLC
[truncated: 3,310 more rows]
