# Supplementary material for: Bioinformatics and System Biology Approach to Reveal the Interaction Network and the Therapeutic Implications for Non-Small Cell Lung Cancer Patients With COVID-19
Source: Front Pharmacol. 2022 Jun 2;13:857730. doi: 10.3389/fphar.2022.857730 (PMC9201692; doi:10.3389/fphar.2022.857730)
Supplement: Supplementary file 6 [file DataSheet5.XLSX]

## Sheet: KEGG Term
ID	Description	GeneRatio	BgRatio	pvalue	p.adjust	qvalue	geneID	Count
hsa04110	Cell cycle	44723	126/8112	5.40392e-09	1.45906e-07	8.53251e-08	CDC20/PLK1/CCNB2/BUB1B/TTK/CCNA2	6
hsa05166	Human T-cell leukemia virus 1 infection	44662	222/8112	0.00015488	0.00209088	0.00122274	CDC20/CCNB2/BUB1B/CCNA2	4
hsa04914	Progesterone-mediated oocyte maturation	44631	102/8112	0.000295993	0.00266394	0.00155786	PLK1/CCNB2/CCNA2	3
hsa04114	Oocyte meiosis	44631	131/8112	0.000617719	0.0041696	0.00243836	CDC20/PLK1/CCNB2	3
hsa01524	Platinum drug resistance	44603	73/8112	0.00416865	0.0187589	0.0109701	TOP2A/BIRC5	2
hsa04115	p53 signaling pathway	44603	73/8112	0.00416865	0.0187589	0.0109701	RRM2/CCNB2	2
hsa04068	FoxO signaling pathway	44603	131/8112	0.0129395	0.0499093	0.0291867	PLK1/CCNB2	2
hsa04120	Ubiquitin mediated proteolysis	44603	142/8112	0.0150895	0.050927	0.0297819	CDC20/UBE2C	2
hsa04218	Cellular senescence	44603	156/8112	0.0180354	0.0522933	0.0305809	CCNB2/CCNA2	2
hsa05161	Hepatitis B	44603	162/8112	0.0193679	0.0522933	0.0305809	CCNA2/BIRC5	2
hsa05203	Viral carcinogenesis	44603	204/8112	0.029811	0.0731724	0.0427909	CDC20/CCNA2	2
hsa04215	Apoptosis - multiple species	44572	32/8112	0.0425724	0.0957879	0.0560163	BIRC5	1

## Sheet: GO Term
ID	Description	GeneRatio	BgRatio	pvalue	p.adjust	qvalue	geneID	Count
BP
GO:0007059	chromosome segregation	17/23	337/18862	1.17928e-25	5.63697e-23	2.42063e-23	KIF2C/NCAPH/KIF23/CDC20/PLK1/DLGAP5/UBE2C/HJURP/BUB1B/TOP2A/TTK/NEK2/KIF4A/NDC80/SPAG5/AURKB/BIRC5	17
GO:0000280	nuclear division	17/23	436/18862	1.0023e-23	9.58195e-22	4.11469e-22	KIF2C/NCAPH/KIF23/CDC20/PLK1/DLGAP5/CCNB2/UBE2C/BUB1B/TOP2A/TTK/NEK2/KIF4A/TPX2/NDC80/SPAG5/AURKB	17
GO:0048285	organelle fission	17/23	486/18862	6.45871e-23	5.14544e-21	2.20956e-21	KIF2C/NCAPH/KIF23/CDC20/PLK1/DLGAP5/CCNB2/UBE2C/BUB1B/TOP2A/TTK/NEK2/KIF4A/TPX2/NDC80/SPAG5/AURKB	17
GO:0140014	mitotic nuclear division	16/23	296/18862	2.00189e-24	3.18967e-22	1.36971e-22	KIF2C/NCAPH/KIF23/CDC20/PLK1/DLGAP5/CCNB2/UBE2C/BUB1B/TTK/NEK2/KIF4A/TPX2/NDC80/SPAG5/AURKB	16
GO:0000819	sister chromatid segregation	15/23	199/18862	5.95658e-25	1.42362e-22	6.11334e-23	KIF2C/NCAPH/KIF23/CDC20/PLK1/DLGAP5/UBE2C/BUB1B/TOP2A/TTK/NEK2/KIF4A/NDC80/SPAG5/AURKB	15
GO:0098813	nuclear chromosome segregation	15/23	273/18862	7.70131e-23	5.25889e-21	2.25828e-21	KIF2C/NCAPH/KIF23/CDC20/PLK1/DLGAP5/UBE2C/BUB1B/TOP2A/TTK/NEK2/KIF4A/NDC80/SPAG5/AURKB	15
GO:0000070	mitotic sister chromatid segregation	14/23	164/18862	6.12326e-24	7.31729e-22	3.1422e-22	KIF2C/NCAPH/KIF23/CDC20/PLK1/DLGAP5/UBE2C/BUB1B/TTK/NEK2/KIF4A/NDC80/SPAG5/AURKB	14
GO:0007051	spindle organization	44918	182/18862	5.56509e-19	3.32514e-17	1.42788e-17	KIF23/CDC20/PLK1/DLGAP5/CCNB2/TTK/NEK2/KIF4A/TPX2/NDC80/SPAG5/AURKB	12
GO:0007052	mitotic spindle organization	44857	118/18862	6.64807e-17	3.53087e-15	1.51623e-15	KIF23/CDC20/PLK1/DLGAP5/TTK/NEK2/KIF4A/TPX2/NDC80/AURKB	10
GO:1902850	microtubule cytoskeleton organization involved in mitosis	44857	143/18862	4.79566e-16	2.29232e-14	9.84371e-15	KIF23/CDC20/PLK1/DLGAP5/TTK/NEK2/KIF4A/TPX2/NDC80/AURKB	10
CC
GO:0005819	spindle	14/23	381/19520	6.40274e-19	3.2654e-17	8.08767e-18	KIF2C/KIF23/CDC20/PLK1/DLGAP5/BUB1B/TTK/NEK2/KIF4A/KIF15/TPX2/SPAG5/AURKB/BIRC5	14
GO:0000775	chromosome, centromeric region	44888	196/19520	9.59763e-17	2.44739e-15	6.06166e-16	KIF2C/PLK1/HJURP/BUB1B/TOP2A/TTK/NEK2/NDC80/SPAG5/AURKB/BIRC5	11
GO:0098687	chromosomal region	44888	345/19520	5.01883e-14	4.26601e-13	1.0566e-13	KIF2C/PLK1/HJURP/BUB1B/TOP2A/TTK/NEK2/NDC80/SPAG5/AURKB/BIRC5	11
GO:0000776	kinetochore	44857	137/19520	2.19929e-16	3.7388e-15	9.26018e-16	KIF2C/PLK1/HJURP/BUB1B/TTK/NEK2/NDC80/SPAG5/AURKB/BIRC5	10
GO:0000793	condensed chromosome	44857	217/19520	2.36123e-14	2.40845e-13	5.9652e-14	KIF2C/PLK1/HJURP/BUB1B/TOP2A/NEK2/NDC80/SPAG5/AURKB/BIRC5	10
GO:0005874	microtubule	44857	423/19520	1.82758e-11	1.16508e-10	2.88565e-11	KIF2C/KIF23/PLK1/NEK2/KIF4A/KIF15/TPX2/SPAG5/AURKB/BIRC5	10
GO:0000779	condensed chromosome, centromeric region	44827	117/19520	5.56066e-15	7.08984e-14	1.756e-14	KIF2C/PLK1/HJURP/BUB1B/NEK2/NDC80/SPAG5/AURKB/BIRC5	9
GO:0000777	condensed chromosome kinetochore	44796	106/19520	2.64871e-13	1.92978e-12	4.77963e-13	KIF2C/PLK1/HJURP/BUB1B/NEK2/NDC80/SPAG5/BIRC5	8
GO:0000922	spindle pole	44765	166/19520	6.19359e-10	3.5097e-09	8.69276e-10	CDC20/PLK1/DLGAP5/NEK2/TPX2/SPAG5/AURKB	7
GO:0030496	midbody	44765	193/19520	1.77623e-09	9.05877e-09	2.24366e-09	KIF23/PLK1/NEK2/KIF4A/SPAG5/AURKB/BIRC5	7
MF
GO:0008017	microtubule binding	44827	269/18337	1.88003e-11	1.01521e-09	5.73903e-10	KIF2C/KIF23/PLK1/DLGAP5/KIF4A/KIF15/TPX2/SPAG5/BIRC5	9
GO:0015631	tubulin binding	44827	368/18337	3.05485e-10	8.24808e-09	4.66266e-09	KIF2C/KIF23/PLK1/DLGAP5/KIF4A/KIF15/TPX2/SPAG5/BIRC5	9
GO:0004674	protein serine/threonine kinase activity	44735	430/18337	1.15528e-05	0.000155963	8.81659e-05	PLK1/BUB1B/TTK/NEK2/PBK/AURKB	6
GO:0003777	microtubule motor activity	44674	69/18337	1.54018e-06	2.77232e-05	1.5672e-05	KIF2C/KIF23/KIF4A/KIF15	4
GO:0003774	motor activity	44674	129/18337	1.8661e-05	0.000198677	0.000112312	KIF2C/KIF23/KIF4A/KIF15	4
GO:0016887	ATPase activity	44674	478/18337	0.00272361	0.0147075	0.00831418	KIF2C/KIF23/TOP2A/KIF15	4
GO:0004712	protein serine/threonine/tyrosine kinase activity	44643	44/18337	2.20752e-05	0.000198677	0.000112312	TTK/PBK/AURKB	3
GO:0019887	protein kinase regulator activity	44643	190/18337	0.00166449	0.0119965	0.00678165	CCNB2/CCNA2/TPX2	3
GO:0019207	kinase regulator activity	44643	220/18337	0.00252694	0.0147075	0.00831418	CCNB2/CCNA2/TPX2	3
GO:0106311	protein threonine kinase activity	44643	248/18337	0.0035435	0.016127	0.00911664	BUB1B/NEK2/AURKB	3
