# Supplementary material for: Bioinformatics and System Biology Approach to Reveal the Interaction Network and the Therapeutic Implications for Non-Small Cell Lung Cancer Patients With COVID-19
Source: Front Pharmacol. 2022 Jun 2;13:857730. doi: 10.3389/fphar.2022.857730 (PMC9201692; doi:10.3389/fphar.2022.857730)
Supplement: Supplementary file 7 [file DataSheet1.xlsx]

## Sheet: Sheet 1
Gene	Data source	Disease
CCL2	CTD	COVID-19
TNF	CTD	COVID-19
IL6	CTD	COVID-19
CXCL8	CTD	COVID-19
IL10	CTD	COVID-19
IL1B	CTD	COVID-19
IL2	CTD	COVID-19
AGT	CTD	COVID-19
CCL3	CTD	COVID-19
CXCL10	CTD	COVID-19
IL7	CTD	COVID-19
CSF3	CTD	COVID-19
BTK	CTD	COVID-19
CRP	CTD	COVID-19
LZTFL1	CTD	COVID-19
TMPRSS2	CTD	COVID-19
IL2RA	CTD	COVID-19
TMPRSS4	CTD	COVID-19
TMEM106B	CTD	COVID-19
ABO	CTD	COVID-19
ACE2	CTD	COVID-19
BSG	CTD	COVID-19
TP53	CTD	COVID-19
NFKBIA	CTD	COVID-19
RELA	CTD	COVID-19
CASP3	CTD	COVID-19
NFKB1	CTD	COVID-19
CASP8	CTD	COVID-19
ABCB1	CTD	COVID-19
AKT1	CTD	COVID-19
NOS2	CTD	COVID-19
CDKN1A	CTD	COVID-19
SOD2	CTD	COVID-19
ICAM1	CTD	COVID-19
TGFB1	CTD	COVID-19
CCND1	CTD	COVID-19
IL1A	CTD	COVID-19
BAX	CTD	COVID-19
CYP3A4	CTD	COVID-19
PCNA	CTD	COVID-19
HSPA5	CTD	COVID-19
COL1A1	CTD	COVID-19
BCL2	CTD	COVID-19
STAT3	CTD	COVID-19
HMOX1	CTD	COVID-19
BECN1	CTD	COVID-19
PARP1	CTD	COVID-19
CTSL	CTD	COVID-19
SRC	CTD	COVID-19
MAP1LC3B	CTD	COVID-19
MCL1	CTD	COVID-19
CDH1	CTD	COVID-19
VEGFA	CTD	COVID-19
BCL2L1	CTD	COVID-19
NR1H4	CTD	COVID-19
MYC	CTD	COVID-19
SQSTM1	CTD	COVID-19
STAT1	CTD	COVID-19
IFNG	CTD	COVID-19
FOS	CTD	COVID-19
GLB1	CTD	COVID-19
ESR1	CTD	COVID-19
NOS3	CTD	COVID-19
SERPINE1	CTD	COVID-19
GPT	CTD	COVID-19
ALB	CTD	COVID-19
BBC3	CTD	COVID-19
CS	CTD	COVID-19
MMP9	CTD	COVID-19
TLR4	CTD	COVID-19
RUNX2	CTD	COVID-19
MAP2K1	CTD	COVID-19
LEP	CTD	COVID-19
MT2A	CTD	COVID-19
CTSK	CTD	COVID-19
CASP9	CTD	COVID-19
RB1	CTD	COVID-19
CREB1	CTD	COVID-19
MAPK8	CTD	COVID-19
CYP27A1	CTD	COVID-19
CASP7	CTD	COVID-19
INS1	CTD	COVID-19
MYH7	CTD	COVID-19
MAP2	CTD	COVID-19
EDN1	CTD	COVID-19
PPARG	CTD	COVID-19
DDIT3	CTD	COVID-19
ABCC2	CTD	COVID-19
CTNNB1	CTD	COVID-19
ACTA2	CTD	COVID-19
APP	CTD	COVID-19
MAPK3	CTD	COVID-19
FAS	CTD	COVID-19
MAPK1	CTD	COVID-19
CASP12	CTD	COVID-19
CD36	CTD	COVID-19
NFE2L2	CTD	COVID-19
CYP2D6	CTD	COVID-19
ABCB11	CTD	COVID-19
IL4	CTD	COVID-19
MKI67	CTD	COVID-19
CYP2C9	CTD	COVID-19
JUN	CTD	COVID-19
HSF1	CTD	COVID-19
PTGS2	CTD	COVID-19
CYP3A23-3A1	CTD	COVID-19
ABCB1A	CTD	COVID-19
EGFR	CTD	COVID-19
BAK1	CTD	COVID-19
RAF1	CTD	COVID-19
CTSB	CTD	COVID-19
CCND2	CTD	COVID-19
TIMP2	CTD	COVID-19
MTOR	CTD	COVID-19
BDNF	CTD	COVID-19
NCF2	CTD	COVID-19
CXCL1	CTD	COVID-19
MMP2	CTD	COVID-19
COL3A1	CTD	COVID-19
MAPT	CTD	COVID-19
SPIRE1	CTD	COVID-19
COL1A2	CTD	COVID-19
TRIB3	CTD	COVID-19
SCD1	CTD	COVID-19
VIM	CTD	COVID-19
EIF4H	CTD	COVID-19
NR3C1	CTD	COVID-19
RO60	CTD	COVID-19
CYP1A2	CTD	COVID-19
CADPS	CTD	COVID-19
EEF1A1	CTD	COVID-19
FASN	CTD	COVID-19
HAVCR1	CTD	COVID-19
BIRC5	CTD	COVID-19
CYP2E1	CTD	COVID-19
CYP7A1	CTD	COVID-19
CD74	CTD	COVID-19
FASLG	CTD	COVID-19
GSK3B	CTD	COVID-19
PENK	CTD	COVID-19
ATF4	CTD	COVID-19
RCN2	CTD	COVID-19
GJA1	CTD	COVID-19
MYLK	CTD	COVID-19
MT1M	CTD	COVID-19
VDAC1	CTD	COVID-19
CAT	CTD	COVID-19
CPT1A	CTD	COVID-19
FABP5	CTD	COVID-19
HIF1A	CTD	COVID-19
ABCB1B	CTD	COVID-19
KRT19	CTD	COVID-19
HK2	CTD	COVID-19
NR1H3	CTD	COVID-19
PPT1	CTD	COVID-19
CSE1L	CTD	COVID-19
MBP	CTD	COVID-19
MPST	CTD	COVID-19
CEBPB	CTD	COVID-19
LMNA	CTD	COVID-19
MIR379	CTD	COVID-19
POLR2A	CTD	COVID-19
MYH11	CTD	COVID-19
BGLAP	CTD	COVID-19
ATP1A3	CTD	COVID-19
IGF2	CTD	COVID-19
PPM1B	CTD	COVID-19
MIR151	CTD	COVID-19
RHEB	CTD	COVID-19
SNAI1	CTD	COVID-19
REN	CTD	COVID-19
PDGFB	CTD	COVID-19
CCNA2	CTD	COVID-19
AR	CTD	COVID-19
PPARA	CTD	COVID-19
MAL	CTD	COVID-19
BNIP3	CTD	COVID-19
H2AX	CTD	COVID-19
NCF1	CTD	COVID-19
STAT4	CTD	COVID-19
CYP2B10	CTD	COVID-19
OPTN	CTD	COVID-19
CCL5	CTD	COVID-19
CXCL2	CTD	COVID-19
GLUL	CTD	COVID-19
CYP1A1	CTD	COVID-19
DYNC1H1	CTD	COVID-19
TNFAIP3	CTD	COVID-19
NPPB	CTD	COVID-19
CYBB	CTD	COVID-19
FOXO1	CTD	COVID-19
HSPA1B	CTD	COVID-19
NEDD4	CTD	COVID-19
EIF2S1	CTD	COVID-19
SLC39A10	CTD	COVID-19
MYH10	CTD	COVID-19
ACADS	CTD	COVID-19
HGF	CTD	COVID-19
HMGCR	CTD	COVID-19
MAP1LC3A	CTD	COVID-19
TYMS	CTD	COVID-19
NDRG1	CTD	COVID-19
GSR	CTD	COVID-19
CCL9	CTD	COVID-19
FN1	CTD	COVID-19
CYB5R3	CTD	COVID-19
PTPRD	CTD	COVID-19
SREBF1	CTD	COVID-19
ACTB	CTD	COVID-19
MT1	CTD	COVID-19
ITGAM	CTD	COVID-19
CYP4A10	CTD	COVID-19
HSPA1L	CTD	COVID-19
LAMB1	CTD	COVID-19
EIF4EBP1	CTD	COVID-19
ELK1	CTD	COVID-19
ALDH1B1	CTD	COVID-19
GPX1	CTD	COVID-19
POSTN	CTD	COVID-19
NQO2	CTD	COVID-19
KDR	CTD	COVID-19
ACADL	CTD	COVID-19
CTSD	CTD	COVID-19
TOP1	CTD	COVID-19
PRKCA	CTD	COVID-19
MYH6	CTD	COVID-19
HSP90AA1	CTD	COVID-19
TARDBP	CTD	COVID-19
MIR31	CTD	COVID-19
GEM	CTD	COVID-19
APOA1	CTD	COVID-19
AHCY	CTD	COVID-19
HNRNPA1	CTD	COVID-19
CEBPA	CTD	COVID-19
SOD1	CTD	COVID-19
ITGAV	CTD	COVID-19
PRPSAP2	CTD	COVID-19
PTK2B	CTD	COVID-19
PER3	CTD	COVID-19
ACACB	CTD	COVID-19
NFATC1	CTD	COVID-19
MIR10B	CTD	COVID-19
ABCC4	CTD	COVID-19
EGR1	CTD	COVID-19
COG1	CTD	COVID-19
CAMK2A	CTD	COVID-19
CCNB1	CTD	COVID-19
IGF1	CTD	COVID-19
MMP1	CTD	COVID-19
HK1	CTD	COVID-19
PINK1	CTD	COVID-19
INTS3	CTD	COVID-19
CLNS1A	CTD	COVID-19
ERGIC3	CTD	COVID-19
LAMC2	CTD	COVID-19
PDIA6	CTD	COVID-19
TPM4	CTD	COVID-19
RGS18	CTD	COVID-19
U2AF2	CTD	COVID-19
GOLGA3	CTD	COVID-19
ZMPSTE24	CTD	COVID-19
PRKN	CTD	COVID-19
PRL	CTD	COVID-19
SLC18A2	CTD	COVID-19
CAPN1	CTD	COVID-19
ANGPTL6	CTD	COVID-19
TFRC	CTD	COVID-19
ERCC1	CTD	COVID-19
LRP1	CTD	COVID-19
MARCKS	CTD	COVID-19
MTTP	CTD	COVID-19
FBXO32	CTD	COVID-19
SFN	CTD	COVID-19
GATA4	CTD	COVID-19
G6PD	CTD	COVID-19
CYP8B1	CTD	COVID-19
ACTA1	CTD	COVID-19
VIPR2	CTD	COVID-19
KIF20A	CTD	COVID-19
PLPBP	CTD	COVID-19
PRDX6	CTD	COVID-19
PRLR	CTD	COVID-19
PDCD4	CTD	COVID-19
CSF2	CTD	COVID-19
RAB7A	CTD	COVID-19
UCHL1	CTD	COVID-19
ATP1A1	CTD	COVID-19
MBOAT7	CTD	COVID-19
NOB1	CTD	COVID-19
PGD	CTD	COVID-19
DEF6	CTD	COVID-19
FTL	CTD	COVID-19
RPL35	CTD	COVID-19
VPS45	CTD	COVID-19
MIR29C	CTD	COVID-19
PTEN	CTD	COVID-19
ARID3A	CTD	COVID-19
GAK	CTD	COVID-19
HNF1BB	CTD	COVID-19
IL12B	CTD	COVID-19
SUR-7	CTD	COVID-19
CAMSAP2	CTD	COVID-19
LARP4B	CTD	COVID-19
RNY5	CTD	COVID-19
AQP1	CTD	COVID-19
ATF2	CTD	COVID-19
IGSF11	CTD	COVID-19
ARPC5L	CTD	COVID-19
CCNE1	CTD	COVID-19
CXCL5	CTD	COVID-19
FKBP3	CTD	COVID-19
MTMR6	CTD	COVID-19
ENO2	CTD	COVID-19
SCFD2	CTD	COVID-19
CSF1	CTD	COVID-19
MYEF2	CTD	COVID-19
TSC22D1	CTD	COVID-19
CKB	CTD	COVID-19
SCCPDH	CTD	COVID-19
SIN3A	CTD	COVID-19
MAP2K2	CTD	COVID-19
BID	CTD	COVID-19
RBM15	CTD	COVID-19
AANAT2	CTD	COVID-19
ARHGAP42A	CTD	COVID-19
CDF-1	CTD	COVID-19
ART3	CTD	COVID-19
ITPR1	CTD	COVID-19
SCHIP1	CTD	COVID-19
GATAD2A	CTD	COVID-19
ATP2C1	CTD	COVID-19
EHHADH	CTD	COVID-19
PTGES2	CTD	COVID-19
MCM2	CTD	COVID-19
CYP1B1	CTD	COVID-19
SEMA4B	CTD	COVID-19
DAP3	CTD	COVID-19
S100A4	CTD	COVID-19
SLC30A2	CTD	COVID-19
SNU13	CTD	COVID-19
EGF	CTD	COVID-19
IL12RB2	CTD	COVID-19
UPF1	CTD	COVID-19
RAC1	CTD	COVID-19
ABCC1	CTD	COVID-19
NPPC	CTD	COVID-19
PFKFB2	CTD	COVID-19
CASP1	CTD	COVID-19
FGF1	CTD	COVID-19
BAZ1B	CTD	COVID-19
ATG5	CTD	COVID-19
RNY3	CTD	COVID-19
DHCR7	CTD	COVID-19
NDC1	CTD	COVID-19
BRD8	CTD	COVID-19
EIF4G3	CTD	COVID-19
YPEL1	CTD	COVID-19
ATP6V1C1	CTD	COVID-19
ME2	CTD	COVID-19
AURKB	CTD	COVID-19
FLT1	CTD	COVID-19
PLA2G4A	CTD	COVID-19
EDNRB	CTD	COVID-19
IRF4	CTD	COVID-19
ACER2	CTD	COVID-19
CDK2	CTD	COVID-19
RGS19	CTD	COVID-19
EPN2	CTD	COVID-19
ETF1	CTD	COVID-19
WDR26	CTD	COVID-19
CSNK2B	CTD	COVID-19
NR4A2	CTD	COVID-19
ALPI	CTD	COVID-19
CELSR3	CTD	COVID-19
SESN2	CTD	COVID-19
ABCF2	CTD	COVID-19
EHD3	CTD	COVID-19
PSMD3	CTD	COVID-19
SLC2A2	CTD	COVID-19
COX8A	CTD	COVID-19
GLG1	CTD	COVID-19
PTK2	CTD	COVID-19
DDX6	CTD	COVID-19
EIF4G2	CTD	COVID-19
GPX4	CTD	COVID-19
LUC7L	CTD	COVID-19
OAS1	CTD	COVID-19
PDGFRB	CTD	COVID-19
RAB1A	CTD	COVID-19
TIMP3	CTD	COVID-19
NOTCH1	CTD	COVID-19
TPP2	CTD	COVID-19
ANO1	CTD	COVID-19
CALR	CTD	COVID-19
MICAL1	CTD	COVID-19
CHUK	CTD	COVID-19
GCNT1	CTD	COVID-19
PKIA	CTD	COVID-19
AHSA1	CTD	COVID-19
AP1G1	CTD	COVID-19
IMPA1	CTD	COVID-19
SLC12A5	CTD	COVID-19
GPX2	CTD	COVID-19
PPP2R1B	CTD	COVID-19
RBMX	CTD	COVID-19
CNBP	CTD	COVID-19
EHD1	CTD	COVID-19
GNG2	CTD	COVID-19
INTS6	CTD	COVID-19
SPP1	CTD	COVID-19
PRKCB	CTD	COVID-19
WNK1	CTD	COVID-19
FOXO4	CTD	COVID-19
PRMT5	CTD	COVID-19
TGM2	CTD	COVID-19
CYP3A5	CTD	COVID-19
TOMM40	CTD	COVID-19
ANXA2	CTD	COVID-19
AKT1S1	CTD	COVID-19
MYD88	CTD	COVID-19
PPARGC1A	CTD	COVID-19
IL17A	CTD	COVID-19
NUP153	CTD	COVID-19
E2F1	CTD	COVID-19
PTPRN	CTD	COVID-19
ADM	CTD	COVID-19
PZP	CTD	COVID-19
SEC23B	CTD	COVID-19
CYP3A11	CTD	COVID-19
APOB	CTD	COVID-19
KIF1A	CTD	COVID-19
DNM2	CTD	COVID-19
HBEGF	CTD	COVID-19
TRPV6	CTD	COVID-19
MMP13	CTD	COVID-19
LONP1	CTD	COVID-19
AOC1	CTD	COVID-19
CDKN1B	CTD	COVID-19
PDX1	CTD	COVID-19
APRT	CTD	COVID-19
COLEC12	CTD	COVID-19
OCLN	CTD	COVID-19
COX6A2	CTD	COVID-19
SPAG9	CTD	COVID-19
GSDME	CTD	COVID-19
PKM	CTD	COVID-19
IER3	CTD	COVID-19
CSNK1D	CTD	COVID-19
PEA15	CTD	COVID-19
MTF1	CTD	COVID-19
SLC3A2	CTD	COVID-19
GADD45A	CTD	COVID-19
GCLM	CTD	COVID-19
NR1I2	CTD	COVID-19
AGXT	CTD	COVID-19
CCNB2	CTD	COVID-19
GSTM3	CTD	COVID-19
MLEC	CTD	COVID-19
NR0B2	CTD	COVID-19
SPTLC2	CTD	COVID-19
TOMM20	CTD	COVID-19
LAMA4	CTD	COVID-19
RPS20	CTD	COVID-19
SOS1	CTD	COVID-19
CDK6	CTD	COVID-19
MIR34A	CTD	COVID-19
PPM1A	CTD	COVID-19
RPS6	CTD	COVID-19
CDK1	CTD	COVID-19
S100G	CTD	COVID-19
TIMP1	CTD	COVID-19
ARL4C	CTD	COVID-19
EIF3C	CTD	COVID-19
MIR155	CTD	COVID-19
PDK4	CTD	COVID-19
RNY4	CTD	COVID-19
TLR7	CTD	COVID-19
CCN1	CTD	COVID-19
IL4R	CTD	COVID-19
STX3	CTD	COVID-19
BAIAP2	CTD	COVID-19
CCT7	CTD	COVID-19
PDP1	CTD	COVID-19
STK39	CTD	COVID-19
SYN2	CTD	COVID-19
SCARB1	CTD	COVID-19
SYT1	CTD	COVID-19
ABCB4	CTD	COVID-19
CYLD	CTD	COVID-19
CALM3	CTD	COVID-19
ERN1	CTD	COVID-19
HSP70	CTD	COVID-19
DICER1	CTD	COVID-19
PRKCD	CTD	COVID-19
USP7	CTD	COVID-19
UBE2H	CTD	COVID-19
WIPF1	CTD	COVID-19
DDX3X	CTD	COVID-19
DRD4	CTD	COVID-19
VMP1	CTD	COVID-19
RGS1	CTD	COVID-19
ADRB2	CTD	COVID-19
CD14	CTD	COVID-19
MRPS6	CTD	COVID-19
ALDH2	CTD	COVID-19
MT1H	CTD	COVID-19
RPS7	CTD	COVID-19
IRS1	CTD	COVID-19
EIF2AK3	CTD	COVID-19
VCAM1	CTD	COVID-19
CSNK1A1	CTD	COVID-19
SLC15A1	CTD	COVID-19
TLR6	CTD	COVID-19
ACADSB	CTD	COVID-19
C3	CTD	COVID-19
PIK3C3	CTD	COVID-19
PPP2R1A	CTD	COVID-19
SNCA	CTD	COVID-19
SYNM	CTD	COVID-19
ADH5	CTD	COVID-19
PABPC1	CTD	COVID-19
TLN1	CTD	COVID-19
EEF1G	CTD	COVID-19
UCP3	CTD	COVID-19
CLCN3	CTD	COVID-19
FTH1	CTD	COVID-19
IL1RN	CTD	COVID-19
MTHFD1	CTD	COVID-19
ACOX1	CTD	COVID-19
COX17	CTD	COVID-19
PFKL	CTD	COVID-19
GSTA4	CTD	COVID-19
UBE2I	CTD	COVID-19
CXADR	CTD	COVID-19
MTNB	CTD	COVID-19
IRF3	CTD	COVID-19
SCN5A	CTD	COVID-19
TPD52	CTD	COVID-19
FLNC	CTD	COVID-19
IL3	CTD	COVID-19
TPT1	CTD	COVID-19
ACE	CTD	COVID-19
ATM	CTD	COVID-19
RNY1	CTD	COVID-19
AIFM1	CTD	COVID-19
MET	CTD	COVID-19
SPON1	CTD	COVID-19
EIF4B	CTD	COVID-19
GPC1	CTD	COVID-19
TRAF2	CTD	COVID-19
PDK2	CTD	COVID-19
RPS19	CTD	COVID-19
PRDM1	CTD	COVID-19
C9ORF78	CTD	COVID-19
INCENP	CTD	COVID-19
P4HA2	CTD	COVID-19
RAD23B	CTD	COVID-19
DEPTOR	CTD	COVID-19
PSMA1	CTD	COVID-19
PSMA4	CTD	COVID-19
CNN3	CTD	COVID-19
CP	CTD	COVID-19
NFKBIE	CTD	COVID-19
PPM1D	CTD	COVID-19
RRBP1	CTD	COVID-19
FGF7	CTD	COVID-19
NASP	CTD	COVID-19
TESTIN	CTD	COVID-19
NPHS1	CTD	COVID-19
SERPINA3	CTD	COVID-19
SEMA3C	CTD	COVID-19
PDLIM7	CTD	COVID-19
MIR216B	CTD	COVID-19
PPP1R10	CTD	COVID-19
KNL1	CTD	COVID-19
PA2G4	CTD	COVID-19
EGLN1	CTD	COVID-19
IGF1R	CTD	COVID-19
LMO7	CTD	COVID-19
CHIL4	CTD	COVID-19
DDX58	CTD	COVID-19
ACTC1	CTD	COVID-19
EEF2K	CTD	COVID-19
LCK	CTD	COVID-19
MBNL2	CTD	COVID-19
F3	CTD	COVID-19
GRB2	CTD	COVID-19
PSMC5	CTD	COVID-19
SRSF5	CTD	COVID-19
LIPE	CTD	COVID-19
SCARB2	CTD	COVID-19
ASNS	CTD	COVID-19
ITGA3	CTD	COVID-19
MT1G	CTD	COVID-19
ZFP617	CTD	COVID-19
CDCA5	CTD	COVID-19
PPIF	CTD	COVID-19
RYR1	CTD	COVID-19
MYOF	CTD	COVID-19
PSMC4	CTD	COVID-19
SLC27A1	CTD	COVID-19
KLF15	CTD	COVID-19
PCK1	CTD	COVID-19
PTMA	CTD	COVID-19
HSPD1	CTD	COVID-19
MTB	CTD	COVID-19
MTNA	CTD	COVID-19
CXCL12	CTD	COVID-19
IER5	CTD	COVID-19
TNFRSF10B	CTD	COVID-19
EIF4A1	CTD	COVID-19
ELN	CTD	COVID-19
HBP1	CTD	COVID-19
TRAPPC2B	CTD	COVID-19
EFNB2	CTD	COVID-19
WT1	CTD	COVID-19
SULT1A1	CTD	COVID-19
CSNK2A1	CTD	COVID-19
NPPA	CTD	COVID-19
PF4	CTD	COVID-19
RPS6KA3	CTD	COVID-19
C4B	CTD	COVID-19
PROCR	CTD	COVID-19
TWIST1	CTD	COVID-19
IL15	CTD	COVID-19
ABCA1	CTD	COVID-19
ALOX15	CTD	COVID-19
PLAT	CTD	COVID-19
GAPDH	CTD	COVID-19
HSPA8	CTD	COVID-19
MT1E	CTD	COVID-19
RRAD	CTD	COVID-19
SORT1	CTD	COVID-19
ZBTB20	CTD	COVID-19
ATP1A2	CTD	COVID-19
DRD2	CTD	COVID-19
SLC7A11	CTD	COVID-19
HYOU1	CTD	COVID-19
MXD1	CTD	COVID-19
APOC3	CTD	COVID-19
CACNA1C	CTD	COVID-19
NPC1	CTD	COVID-19
GFAP	CTD	COVID-19
L1CAM	CTD	COVID-19
TSC2	CTD	COVID-19
YAP1	CTD	COVID-19
GATA6	CTD	COVID-19
GCLC	CTD	COVID-19
NEFM	CTD	COVID-19
KIFC1	CTD	COVID-19
NOL3	CTD	COVID-19
SMARCA4	CTD	COVID-19
ACADVL	CTD	COVID-19
LUM	CTD	COVID-19
SLC5A1	CTD	COVID-19
DCLK1	CTD	COVID-19
RTN4	CTD	COVID-19
CTTN	CTD	COVID-19
SNAP25	CTD	COVID-19
CYP4B1	CTD	COVID-19
IFNB1	CTD	COVID-19
PAWR	CTD	COVID-19
COX4I1	CTD	COVID-19
NF1	CTD	COVID-19
PNPLA2	CTD	COVID-19
RPS6KB1	CTD	COVID-19
CALD1	CTD	COVID-19
CIDEC	CTD	COVID-19
ACACA	CTD	COVID-19
CD38	CTD	COVID-19
ULK1	CTD	COVID-19
CLIC4	CTD	COVID-19
OGDH	CTD	COVID-19
XBP1	CTD	COVID-19
NANOG	CTD	COVID-19
CYP2C29	CTD	COVID-19
MVP	CTD	COVID-19
MYH9	CTD	COVID-19
CA14	CTD	COVID-19
HMGA2	CTD	COVID-19
FABP4	CTD	COVID-19
MAP3K1	CTD	COVID-19
MIR101B	CTD	COVID-19
LDLR	CTD	COVID-19
ACSS2	CTD	COVID-19
BCL2A1	CTD	COVID-19
MUC1	CTD	COVID-19
STAT6	CTD	COVID-19
TOP2A	CTD	COVID-19
HSPB1	CTD	COVID-19
GLDC	CTD	COVID-19
APOE	CTD	COVID-19
GPR6	CTD	COVID-19
LAMP2	CTD	COVID-19
GSTP1	CTD	COVID-19
TGIF1	CTD	COVID-19
USP2	CTD	COVID-19
VCP	CTD	COVID-19
DGAT1	CTD	COVID-19
DUSP10	CTD	COVID-19
HSPA1A	CTD	COVID-19
ATF5	CTD	COVID-19
KRT5	CTD	COVID-19
MIR433	CTD	COVID-19
PML	CTD	COVID-19
WNT4	CTD	COVID-19
MIR21	CTD	COVID-19
RCAN1	CTD	COVID-19
TAP1	CTD	COVID-19
TH	CTD	COVID-19
FKBP4	CTD	COVID-19
GUCA2A	CTD	COVID-19
MAT2A	CTD	COVID-19
MIR217	CTD	COVID-19
NME1	CTD	COVID-19
PECAM1	CTD	COVID-19
HADHA	CTD	COVID-19
MIR497	CTD	COVID-19
AVP	CTD	COVID-19
HSPA4L	CTD	COVID-19
PLG	CTD	COVID-19
PROM1	CTD	COVID-19
ANPEP	CTD	COVID-19
FGF21	CTD	COVID-19
GNRH3	CTD	COVID-19
HRNR	CTD	COVID-19
ITGB4	CTD	COVID-19
RPSA	CTD	COVID-19
VRTN	CTD	COVID-19
LPL	CTD	COVID-19
MIR154	CTD	COVID-19
TUBA4A	CTD	COVID-19
POR	CTD	COVID-19
ZEB2	CTD	COVID-19
MITF	CTD	COVID-19
ENO3	CTD	COVID-19
ATG7	CTD	COVID-19
EIF4E	CTD	COVID-19
NRF1	CTD	COVID-19
TNNT2	CTD	COVID-19
ADIPOQ	CTD	COVID-19
CDK4	CTD	COVID-19
MMP7	CTD	COVID-19
HEXB	CTD	COVID-19
PLPP3	CTD	COVID-19
SLC22A2	CTD	COVID-19
FOXE3	CTD	COVID-19
MPO	CTD	COVID-19
REN1	CTD	COVID-19
SDC4	CTD	COVID-19
ITGA6	CTD	COVID-19
STIP1	CTD	COVID-19
C3ORF14	CTD	COVID-19
CCN2	CTD	COVID-19
NES	CTD	COVID-19
EGLN3	CTD	COVID-19
HBB	CTD	COVID-19
TPX2	CTD	COVID-19
SPTBN1	CTD	COVID-19
ACOT1	CTD	COVID-19
CALM1	CTD	COVID-19
UGT1A1	CTD	COVID-19
CYP2F1	CTD	COVID-19
DCD	CTD	COVID-19
MCM7	CTD	COVID-19
ACO2	CTD	COVID-19
DIABLO	CTD	COVID-19
SIRT1	CTD	COVID-19
ART1	CTD	COVID-19
HSPA4	CTD	COVID-19
NT5E	CTD	COVID-19
EMP1	CTD	COVID-19
MIR451A	CTD	COVID-19
NR1D2	CTD	COVID-19
ACP5	CTD	COVID-19
AGER	CTD	COVID-19
GSTA5	CTD	COVID-19
SOX2	CTD	COVID-19
SYP	CTD	COVID-19
TNFRSF17	CTD	COVID-19
FADS1	CTD	COVID-19
KIF23	CTD	COVID-19
CPT1B	CTD	COVID-19
VEGFC	CTD	COVID-19
POU5F1	CTD	COVID-19
MIR195	CTD	COVID-19
IL24	CTD	COVID-19
RASD1	CTD	COVID-19
FADD	CTD	COVID-19
NCOA2	CTD	COVID-19
TYR	CTD	COVID-19
EFNA1	CTD	COVID-19
STC2	CTD	COVID-19
SLC30A1	CTD	COVID-19
E2F8	CTD	COVID-19
NPM1	CTD	COVID-19
ARNTL	CTD	COVID-19
AKT2	CTD	COVID-19
ALX3	CTD	COVID-19
MFN2	CTD	COVID-19
SLC20A1	CTD	COVID-19
IL23R	CTD	COVID-19
PTPN1	CTD	COVID-19
TRP63	CTD	COVID-19
CCL11	CTD	COVID-19
TUBB3	CTD	COVID-19
APOA4	CTD	COVID-19
MIR137	CTD	COVID-19
MIR382	CTD	COVID-19
CYP2C11	CTD	COVID-19
CD9	CTD	COVID-19
MTHFD2	CTD	COVID-19
BUB1	CTD	COVID-19
GHR	CTD	COVID-19
HSPB8	CTD	COVID-19
FOXB1	CTD	COVID-19
IL1RAPL2	CTD	COVID-19
MIR330	CTD	COVID-19
NTN3	CTD	COVID-19
BAG3	CTD	COVID-19
MGP	CTD	COVID-19
GPNMB	CTD	COVID-19
DNAJA1	CTD	COVID-19
GH1	CTD	COVID-19
ISG15	CTD	COVID-19
TXNRD1	CTD	COVID-19
UHRF1	CTD	COVID-19
CKMT1A	CTD	COVID-19
EXOSC1	CTD	COVID-19
SELP	CTD	COVID-19
CCR2	CTD	COVID-19
FOXL1	CTD	COVID-19
GUCA2B	CTD	COVID-19
PTTG1	CTD	COVID-19
SLC35D3	CTD	COVID-19
SPIC	CTD	COVID-19
HNF4A	CTD	COVID-19
ECH1	CTD	COVID-19
IDH1	CTD	COVID-19
SLC22A8	CTD	COVID-19
MCPT8	CTD	COVID-19
ABCG1	CTD	COVID-19
MIR542	CTD	COVID-19
CCDC9	CTD	COVID-19
THBD	CTD	COVID-19
MIR324	CTD	COVID-19
SOCS2	CTD	COVID-19
TRP53	CTD	COVID-19
TUBAL3	CTD	COVID-19
GRK1	CTD	COVID-19
NKX6-2	CTD	COVID-19
ABCG2	CTD	COVID-19
CDKN1C	CTD	COVID-19
CYP2B2	CTD	COVID-19
HMGB2	CTD	COVID-19
LRRC24	CTD	COVID-19
S100A6	CTD	COVID-19
TTC22	CTD	COVID-19
CXCL9	CTD	COVID-19
ITK	CTD	COVID-19
CLEC4N	CTD	COVID-19
IRS2	CTD	COVID-19
NELFB	CTD	COVID-19
NRBP1	CTD	COVID-19
ALAS1	CTD	COVID-19
BRK1	CTD	COVID-19
C18ORF25	CTD	COVID-19
COL4A1	CTD	COVID-19
NEFL	CTD	COVID-19
CYP2C8	CTD	COVID-19
AICDA	CTD	COVID-19
MIR1224	CTD	COVID-19
MIR139	CTD	COVID-19
NRP1	CTD	COVID-19
PDE12	CTD	COVID-19
SLC22A1	CTD	COVID-19
CPT2	CTD	COVID-19
KLF9	CTD	COVID-19
TBCC	CTD	COVID-19
THRSP	CTD	COVID-19
PDIA3	CTD	COVID-19
CHTOP	CTD	COVID-19
FBXO43	CTD	COVID-19
HMG20A	CTD	COVID-19
IRF2BP1	CTD	COVID-19
KNG1	CTD	COVID-19
MAPK9	CTD	COVID-19
MIR196B	CTD	COVID-19
TAF4	CTD	COVID-19
ASS1	CTD	COVID-19
DCAF12L1	CTD	COVID-19
MMP14	CTD	COVID-19
PGK1	CTD	COVID-19
WDR13	CTD	COVID-19
ATF3	CTD	COVID-19
CFAP53	CTD	COVID-19
CSN2	CTD	COVID-19
SLCO1C1	CTD	COVID-19
BCORL1	CTD	COVID-19
CD68	CTD	COVID-19
CYP26A1	CTD	COVID-19
RHOB	CTD	COVID-19
FBH1	CTD	COVID-19
HDAC1	CTD	COVID-19
KCNH2	CTD	COVID-19
ACADM	CTD	COVID-19
CYP3A2	CTD	COVID-19
NUDT15	CTD	COVID-19
SLC16A1	CTD	COVID-19
SLC39A3	CTD	COVID-19
MCM5	CTD	COVID-19
PER2	CTD	COVID-19
SLC1A2	CTD	COVID-19
SMAD2	CTD	COVID-19
CCL20	CTD	COVID-19
DHFR	CTD	COVID-19
MMP23	CTD	COVID-19
NFATC2IP	CTD	COVID-19
ZCCHC3	CTD	COVID-19
KRT9	CTD	COVID-19
LEMD3	CTD	COVID-19
PANK4	CTD	COVID-19
VTA1	CTD	COVID-19
CD19	CTD	COVID-19
JUND	CTD	COVID-19
TXNDC12	CTD	COVID-19
AAK1	CTD	COVID-19
ANXA3	CTD	COVID-19
PNMT	CTD	COVID-19
FADS2	CTD	COVID-19
MIR212	CTD	COVID-19
OXA1L	CTD	COVID-19
CLDN1	CTD	COVID-19
DDX49	CTD	COVID-19
DNAJB1	CTD	COVID-19
GRIN2B	CTD	COVID-19
MIR503	CTD	COVID-19
NAMPT	CTD	COVID-19
MIR107	CTD	COVID-19
MIR191	CTD	COVID-19
MIR425	CTD	COVID-19
MS4A6B	CTD	COVID-19
TNC	CTD	COVID-19
UBE2C	CTD	COVID-19
AFP	CTD	COVID-19
CA2	CTD	COVID-19
FCER1A	CTD	COVID-19
MCM6	CTD	COVID-19
WIPF2	CTD	COVID-19
CA5A	CTD	COVID-19
SLC10A1	CTD	COVID-19
FOSB	CTD	COVID-19
HSD11B1	CTD	COVID-19
PIK3R4	CTD	COVID-19
RETNLG	CTD	COVID-19
TAF1C	CTD	COVID-19
TNPO3	CTD	COVID-19
COL20A1	CTD	COVID-19
OTUD5	CTD	COVID-19
AMMECR1L	CTD	COVID-19
ATP2A2	CTD	COVID-19
CCNE2	CTD	COVID-19
MIR142	CTD	COVID-19
MLST8	CTD	COVID-19
EIF2B1	CTD	COVID-19
TEX10	CTD	COVID-19
TP53I11	CTD	COVID-19
EMID1	CTD	COVID-19
GGT7	CTD	COVID-19
KAT8	CTD	COVID-19
MRPL53	CTD	COVID-19
PSMG3	CTD	COVID-19
STYX	CTD	COVID-19
UBE2Q1	CTD	COVID-19
GZF1	CTD	COVID-19
GZMK	CTD	COVID-19
METTL27	CTD	COVID-19
NTRK2	CTD	COVID-19
NXPH1	CTD	COVID-19
PYGO1	CTD	COVID-19
CYBA	CTD	COVID-19
RAD51	CTD	COVID-19
SPINK5	CTD	COVID-19
APEX1	CTD	COVID-19
CNMD	CTD	COVID-19
HSPH1	CTD	COVID-19
RARA	CTD	COVID-19
CHRD	CTD	COVID-19
EBF2	CTD	COVID-19
LNPK	CTD	COVID-19
MRPS9	CTD	COVID-19
SPATS2	CTD	COVID-19
CYP4A3	CTD	COVID-19
JAK2	CTD	COVID-19
CFLAR	CTD	COVID-19
CLEC4A3	CTD	COVID-19
LGALS3	CTD	COVID-19
PHGDH	CTD	COVID-19
PSAT1	CTD	COVID-19
CYCS	CTD	COVID-19
FTO	CTD	COVID-19
HES1	CTD	COVID-19
KCNK12	CTD	COVID-19
TRIM21	CTD	COVID-19
CCDC124	CTD	COVID-19
CHAMP1	CTD	COVID-19
COMMD8	CTD	COVID-19
MIR134	CTD	COVID-19
TMEM192	CTD	COVID-19
IL1R1	CTD	COVID-19
PLIN2	CTD	COVID-19
CDC20	CTD	COVID-19
KLF6	CTD	COVID-19
SLC12A9	CTD	COVID-19
CUBN	CTD	COVID-19
INSR	CTD	COVID-19
MTCL1	CTD	COVID-19
ADNP2	CTD	COVID-19
AP3B1	CTD	COVID-19
AVL9	CTD	COVID-19
CCR9	CTD	COVID-19
DNAJC11	CTD	COVID-19
FHIP2A	CTD	COVID-19
KRI1	CTD	COVID-19
MIR130A	CTD	COVID-19
NACC1	CTD	COVID-19
ACLY	CTD	COVID-19
ARHGAP27	CTD	COVID-19
BLK	CTD	COVID-19
PDE1B	CTD	COVID-19
SLAMF7	CTD	COVID-19
TNFSF11	CTD	COVID-19
DOLK	CTD	COVID-19
EXOSC7	CTD	COVID-19
ISLR2	CTD	COVID-19
CIP2A	CTD	COVID-19
FABP1	CTD	COVID-19
FAF2	CTD	COVID-19
GCN1	CTD	COVID-19
GRIPAP1	CTD	COVID-19
KLRD1	CTD	COVID-19
LRWD1	CTD	COVID-19
MIR203	CTD	COVID-19
NPY	CTD	COVID-19
POLR2E	CTD	COVID-19
RAP2C	CTD	COVID-19
TMEM11	CTD	COVID-19
TTC9C	CTD	COVID-19
CCL25	CTD	COVID-19
KCNA3	CTD	COVID-19
MS4A1	CTD	COVID-19
TPM1	CTD	COVID-19
CRLF3	CTD	COVID-19
NHS	CTD	COVID-19
PALM	CTD	COVID-19
SLC6A3	CTD	COVID-19
SLC9A6	CTD	COVID-19
ISL1	CTD	COVID-19
RPS6KB2	CTD	COVID-19
AP5Z1	CTD	COVID-19
ARMC1	CTD	COVID-19
CEP95	CTD	COVID-19
ISY1	CTD	COVID-19
LRRC8E	CTD	COVID-19
MAP1S	CTD	COVID-19
MT1L	CTD	COVID-19
RIPPLY3	CTD	COVID-19
SPG21	CTD	COVID-19
STX4	CTD	COVID-19
UNC119	CTD	COVID-19
DTX3	CTD	COVID-19
MT2	CTD	COVID-19
NODAL	CTD	COVID-19
SAE1	CTD	COVID-19
TERT	CTD	COVID-19
TXNIP	CTD	COVID-19
MIR145	CTD	COVID-19
PAX8	CTD	COVID-19
ZC3H7B	CTD	COVID-19
NOS1	CTD	COVID-19
TICAM2	CTD	COVID-19
EDC3	CTD	COVID-19
EMC3	CTD	COVID-19
ERI1	CTD	COVID-19
MINK1	CTD	COVID-19
OCRL	CTD	COVID-19
SLC30A9	CTD	COVID-19
SOX12	CTD	COVID-19
TOE1	CTD	COVID-19
ATF6	CTD	COVID-19
S100A9	CTD	COVID-19
STRAP	CTD	COVID-19
TMEM184C	CTD	COVID-19
USP28	CTD	COVID-19
CEBPD	CTD	COVID-19
MUC4	CTD	COVID-19
EDA	CTD	COVID-19
MIR132	CTD	COVID-19
SLC12A1	CTD	COVID-19
ZIC3	CTD	COVID-19
GST-4	CTD	COVID-19
MTCH1	CTD	COVID-19
MZF1	CTD	COVID-19
PIP4P1	CTD	COVID-19
PTPN23	CTD	COVID-19
RANBP6	CTD	COVID-19
SH3BP1	CTD	COVID-19
SRSF9	CTD	COVID-19
VTI1B	CTD	COVID-19
IDI1	CTD	COVID-19
NCLN	CTD	COVID-19
BAG5	CTD	COVID-19
BTC	CTD	COVID-19
M6PR	CTD	COVID-19
PACC1	CTD	COVID-19
PACSIN1	CTD	COVID-19
POFUT2	CTD	COVID-19
RASIP1	CTD	COVID-19
TMEM214	CTD	COVID-19
VPS8	CTD	COVID-19
DNAAF1	CTD	COVID-19
DTD1	CTD	COVID-19
FUBP3	CTD	COVID-19
MT1A	CTD	COVID-19
TJP1	CTD	COVID-19
TMEM160	CTD	COVID-19
TXNDC9	CTD	COVID-19
VPS33B	CTD	COVID-19
COPS5	CTD	COVID-19
SYT4	CTD	COVID-19
MAVS	CTD	COVID-19
NLRP3	CTD	COVID-19
ARHGAP31	CTD	COVID-19
BMP8B	CTD	COVID-19
FAM120C	CTD	COVID-19
ID1	CTD	COVID-19
ID2	CTD	COVID-19
KRT2	CTD	COVID-19
MAGOHB	CTD	COVID-19
MIR15B	CTD	COVID-19
MIR183	CTD	COVID-19
MRPS36	CTD	COVID-19
NIPA1	CTD	COVID-19
PAX2	CTD	COVID-19
TSR1	CTD	COVID-19
TXN	CTD	COVID-19
ARL2	CTD	COVID-19
CHMP4B	CTD	COVID-19
CPSF1	CTD	COVID-19
DHX29	CTD	COVID-19
LRSAM1	CTD	COVID-19
LSM12	CTD	COVID-19
MORF4L1	CTD	COVID-19
MT1B	CTD	COVID-19
RAB11FIP5	CTD	COVID-19
SAFB2	CTD	COVID-19
SSH2	CTD	COVID-19
AQP2	CTD	COVID-19
GOLGA2	CTD	COVID-19
KRT8	CTD	COVID-19
MAB21L2	CTD	COVID-19
NOX4	CTD	COVID-19
STMN3	CTD	COVID-19
GFER	CTD	COVID-19
MAML1	CTD	COVID-19
MYL7	CTD	COVID-19
SAMD8	CTD	COVID-19
TREM1	CTD	COVID-19
HBA2	CTD	COVID-19
KRAS	CTD	COVID-19
MPHOSPH8	CTD	COVID-19
SUPV3L1	CTD	COVID-19
TF	CTD	COVID-19
ARCN1	CTD	COVID-19
ARL8A	CTD	COVID-19
EXOC8	CTD	COVID-19
MRPL58	CTD	COVID-19
NPHS2	CTD	COVID-19
PARN	CTD	COVID-19
PHPT1	CTD	COVID-19
POGZ	CTD	COVID-19
RRP1	CTD	COVID-19
SEC11A	CTD	COVID-19
ADAMTSL2	CTD	COVID-19
LGALS7	CTD	COVID-19
TLR9	CTD	COVID-19
TMEM100	CTD	COVID-19
AASDHPPT	CTD	COVID-19
ARG1	CTD	COVID-19
ATP6V1E1	CTD	COVID-19
CSRNP2	CTD	COVID-19
INSM1	CTD	COVID-19
KCNG3	CTD	COVID-19
MED23	CTD	COVID-19
MIR30E	CTD	COVID-19
SULT2A2	CTD	COVID-19
TRHDE	CTD	COVID-19
TTR	CTD	COVID-19
ARL6IP4	CTD	COVID-19
CDX2	CTD	COVID-19
IGSF8	CTD	COVID-19
PPP6R3	CTD	COVID-19
RHOT1	CTD	COVID-19
RIC8A	CTD	COVID-19
SNW1	CTD	COVID-19
TMEM165	CTD	COVID-19
HOXB2	CTD	COVID-19
IL32	CTD	COVID-19
MGMT	CTD	COVID-19
CRIPT	CTD	COVID-19
FAU	CTD	COVID-19
FRS2	CTD	COVID-19
MIR214	CTD	COVID-19
MYDGF	CTD	COVID-19
OXSR1	CTD	COVID-19
PTS	CTD	COVID-19
SP1	CTD	COVID-19
SULT4A1	CTD	COVID-19
THAP1	CTD	COVID-19
TOM1	CTD	COVID-19
ANXA1	CTD	COVID-19
PIK3R1	CTD	COVID-19
SFMBT2	CTD	COVID-19
CLEC4D	CTD	COVID-19
CRYZL1	CTD	COVID-19
CXCL6	CTD	COVID-19
DYNLT1	CTD	COVID-19
GSPT2	CTD	COVID-19
IGFBP1	CTD	COVID-19
POU4F2	CTD	COVID-19
RAB12	CTD	COVID-19
TSNAX	CTD	COVID-19
CANT1	CTD	COVID-19
MOB4	CTD	COVID-19
MOG	CTD	COVID-19
PPP1R3G	CTD	COVID-19
SLC14A2	CTD	COVID-19
WAS	CTD	COVID-19
GRSF1	CTD	COVID-19
HPS5	CTD	COVID-19
PPHLN1	CTD	COVID-19
PSMD9	CTD	COVID-19
SLC30A5	CTD	COVID-19
DDX20	CTD	COVID-19
DDX23	CTD	COVID-19
IWS1	CTD	COVID-19
NUDT19	CTD	COVID-19
PFDN4	CTD	COVID-19
PLVAP	CTD	COVID-19
STXBP5	CTD	COVID-19
TSPAN14	CTD	COVID-19
YLPM1	CTD	COVID-19
ACSL1	CTD	COVID-19
CTH	CTD	COVID-19
IL5	CTD	COVID-19
ARFGEF2	CTD	COVID-19
BCAS2	CTD	COVID-19
CD84	CTD	COVID-19
CLPTM1L	CTD	COVID-19
CYP2D9	CTD	COVID-19
GMPPA	CTD	COVID-19
ISL2	CTD	COVID-19
MMP3	CTD	COVID-19
MYOM2	CTD	COVID-19
NEDD8	CTD	COVID-19
RAB21	CTD	COVID-19
SCAMP5	CTD	COVID-19
TM9SF2	CTD	COVID-19
TRIM11	CTD	COVID-19
WNT2B	CTD	COVID-19
ACTR1A	CTD	COVID-19
ALPL	CTD	COVID-19
CHMP2A	CTD	COVID-19
DDX50	CTD	COVID-19
DYM	CTD	COVID-19
EIF3M	CTD	COVID-19
EXOC7	CTD	COVID-19
SCYL1	CTD	COVID-19
SLC30A4	CTD	COVID-19
TAGLN3	CTD	COVID-19
CD28	CTD	COVID-19
DCAF8	CTD	COVID-19
LEPROTL1	CTD	COVID-19
MRPS17	CTD	COVID-19
POLD2	CTD	COVID-19
STX6	CTD	COVID-19
TMEM14C	CTD	COVID-19
WAPL	CTD	COVID-19
APPL1	CTD	COVID-19
ERBB2	CTD	COVID-19
KRT80	CTD	COVID-19
PTPN22	CTD	COVID-19
S100A16	CTD	COVID-19
SATB1	CTD	COVID-19
SYNGR3	CTD	COVID-19
WDR46	CTD	COVID-19
ZDHHC14	CTD	COVID-19
CEP170	CTD	COVID-19
CUL4B	CTD	COVID-19
LCN2	CTD	COVID-19
LRRC1	CTD	COVID-19
NAPA	CTD	COVID-19
NCOA5	CTD	COVID-19
PCNP	CTD	COVID-19
TRIM29	CTD	COVID-19
CLASP1	CTD	COVID-19
CLIC6	CTD	COVID-19
MAGT1	CTD	COVID-19
MIB1	CTD	COVID-19
MIR146A	CTD	COVID-19
MIR99A	CTD	COVID-19
MPHOSPH6	CTD	COVID-19
NUDT16L1	CTD	COVID-19
PEG3	CTD	COVID-19
PYCR2	CTD	COVID-19
RORB	CTD	COVID-19
TMEM39A	CTD	COVID-19
BSPRY	CTD	COVID-19
IL13	CTD	COVID-19
PXK	CTD	COVID-19
BTG2	CTD	COVID-19
CFDP1	CTD	COVID-19
COQ9	CTD	COVID-19
ENO1	CTD	COVID-19
GET1	CTD	COVID-19
JAK3	CTD	COVID-19
MFAP3L	CTD	COVID-19
PGAM5	CTD	COVID-19
TWF2	CTD	COVID-19
WDR45B	CTD	COVID-19
XRN1	CTD	COVID-19
ESYT2	CTD	COVID-19
ITCH	CTD	COVID-19
MIR150	CTD	COVID-19
MIR200B	CTD	COVID-19
MRE11	CTD	COVID-19
NUFIP2	CTD	COVID-19
RGS11	CTD	COVID-19
RPL38	CTD	COVID-19
RRM2	CTD	COVID-19
SDF4	CTD	COVID-19
SEC24A	CTD	COVID-19
SLCO2B1	CTD	COVID-19
SOCS3	CTD	COVID-19
TGFB2	CTD	COVID-19
TMC4	CTD	COVID-19
UBE2M	CTD	COVID-19
CXCR4	CTD	COVID-19
TEAD1	CTD	COVID-19
BATF	CTD	COVID-19
CGGBP1	CTD	COVID-19
DOCK6	CTD	COVID-19
GTPBP1	CTD	COVID-19
IFT57	CTD	COVID-19
MINPP1	CTD	COVID-19
PRDX1	CTD	COVID-19
UBXN1	CTD	COVID-19
CORO6	CTD	COVID-19
COX7A2L	CTD	COVID-19
DPP8	CTD	COVID-19
EHBP1L1	CTD	COVID-19
FEM1C	CTD	COVID-19
HACD3	CTD	COVID-19
MAS1	CTD	COVID-19
MFF	CTD	COVID-19
MNT	CTD	COVID-19
MUC2	CTD	COVID-19
NDUFB10	CTD	COVID-19
RBM22	CTD	COVID-19
SRPRA	CTD	COVID-19
BCL2L11	CTD	COVID-19
ITPA	CTD	COVID-19
SENP6	CTD	COVID-19
SLC2A4	CTD	COVID-19
CNOT7	CTD	COVID-19
EIF3F	CTD	COVID-19
ERGIC1	CTD	COVID-19
IARS2	CTD	COVID-19
KMT2B	CTD	COVID-19
NFYC	CTD	COVID-19
PDGFD	CTD	COVID-19
POLR1A	CTD	COVID-19
TBCB	CTD	COVID-19
TNKS1BP1	CTD	COVID-19
UBR1	CTD	COVID-19
VPS33A	CTD	COVID-19
XPO7	CTD	COVID-19
DIAPH1	CTD	COVID-19
FKBP2	CTD	COVID-19
GTF2A1	CTD	COVID-19
HBS1L	CTD	COVID-19
IL9	CTD	COVID-19
JMY	CTD	COVID-19
RHO	CTD	COVID-19
RPL34	CTD	COVID-19
SMAD3	CTD	COVID-19
STX16	CTD	COVID-19
TMEM117	CTD	COVID-19
CBX3	CTD	COVID-19
CFTR	CTD	COVID-19
RPL19	CTD	COVID-19
ALOX5	CTD	COVID-19
BMS1	CTD	COVID-19
CDYL	CTD	COVID-19
CLINT1	CTD	COVID-19
CLN6	CTD	COVID-19
GXYLT1	CTD	COVID-19
JCHAIN	CTD	COVID-19
LECT2	CTD	COVID-19
MIR192	CTD	COVID-19
MMGT1	CTD	COVID-19
NQO1	CTD	COVID-19
NUTF2	CTD	COVID-19
PDAP1	CTD	COVID-19
PHC3	CTD	COVID-19
PPP1R9B	CTD	COVID-19
SAP30BP	CTD	COVID-19
SLC35E1	CTD	COVID-19
SLC38A5	CTD	COVID-19
SLC39A1	CTD	COVID-19
TOR1AIP1	CTD	COVID-19
UBE2A	CTD	COVID-19
VPS26A	CTD	COVID-19
AFDN	CTD	COVID-19
DCTN1	CTD	COVID-19
GNPAT	CTD	COVID-19
LRRC8A	CTD	COVID-19
MTA2	CTD	COVID-19
PRSS1	CTD	COVID-19
SAP30	CTD	COVID-19
SIL1	CTD	COVID-19
SNRNP70	CTD	COVID-19
STK26	CTD	COVID-19
SUGT1	CTD	COVID-19
TAOK3	CTD	COVID-19
XCL1	CTD	COVID-19
DNMT1	CTD	COVID-19
HTRA3	CTD	COVID-19
KLK8	CTD	COVID-19
AGO1	CTD	COVID-19
B3GALT6	CTD	COVID-19
DCAF7	CTD	COVID-19
DNPEP	CTD	COVID-19
MIR200C	CTD	COVID-19
MIR221	CTD	COVID-19
NELFA	CTD	COVID-19
PATL1	CTD	COVID-19
RANBP2	CTD	COVID-19
SOX3	CTD	COVID-19
STT3B	CTD	COVID-19
UBE2G1	CTD	COVID-19
WDR72	CTD	COVID-19
COPG1	CTD	COVID-19
SORCS2	CTD	COVID-19
UPF2	CTD	COVID-19
CIITA	CTD	COVID-19
IGHM	CTD	COVID-19
ATE1	CTD	COVID-19
CCNY	CTD	COVID-19
CYFIP1	CTD	COVID-19
DYNC1LI2	CTD	COVID-19
FUCA2	CTD	COVID-19
HIF1AN	CTD	COVID-19
IFNA1	CTD	COVID-19
KRTCAP2	CTD	COVID-19
MAGEE1	CTD	COVID-19
PAK4	CTD	COVID-19
RAB5B	CTD	COVID-19
RLIM	CTD	COVID-19
RNH1	CTD	COVID-19
SART1	CTD	COVID-19
SERINC1	CTD	COVID-19
SPG7	CTD	COVID-19
SPR	CTD	COVID-19
SUMF1	CTD	COVID-19
UBA2	CTD	COVID-19
UBR2	CTD	COVID-19
WNT10B	CTD	COVID-19
YIPF5	CTD	COVID-19
CDC42BPB	CTD	COVID-19
RMND5A	CTD	COVID-19
SLC33A1	CTD	COVID-19
TOR1B	CTD	COVID-19
SF3B1	CTD	COVID-19
SFTPC	CTD	COVID-19
ATG4B	CTD	COVID-19
DENR	CTD	COVID-19
FOSL1	CTD	COVID-19
GFM1	CTD	COVID-19
MANSC1	CTD	COVID-19
NLRX1	CTD	COVID-19
PIP4K2B	CTD	COVID-19
RSF1	CTD	COVID-19
SAMM50	CTD	COVID-19
VPS29	CTD	COVID-19
ATP5PO	CTD	COVID-19
BLMH	CTD	COVID-19
CA9	CTD	COVID-19
COMP	CTD	COVID-19
ILF2	CTD	COVID-19
L2HGDH	CTD	COVID-19
MIR22	CTD	COVID-19
NGF	CTD	COVID-19
PPP1R18	CTD	COVID-19
RAB3A	CTD	COVID-19
UBE2L3	CTD	COVID-19
ASAH2	CTD	COVID-19
BAG6	CTD	COVID-19
GLT8D1	CTD	COVID-19
HLA-C	CTD	COVID-19
LRATD1	CTD	COVID-19
MRPL38	CTD	COVID-19
MTRR	CTD	COVID-19
PES1	CTD	COVID-19
PMAIP1	CTD	COVID-19
RAB15	CTD	COVID-19
SNX9	CTD	COVID-19
SSB	CTD	COVID-19
TRAM2	CTD	COVID-19
TUBGCP3	CTD	COVID-19
WDFY1	CTD	COVID-19
GJC1	CTD	COVID-19
HERC4	CTD	COVID-19
IBSP	CTD	COVID-19
ITM2C	CTD	COVID-19
KEAP1	CTD	COVID-19
VPS37B	CTD	COVID-19
SCG5	CTD	COVID-19
ANKHD1	CTD	COVID-19
CD2BP2	CTD	COVID-19
CYP2A4	CTD	COVID-19
CYRIA	CTD	COVID-19
DDX56	CTD	COVID-19
FNIP1	CTD	COVID-19
GABRP	CTD	COVID-19
GOLPH3	CTD	COVID-19
ING1	CTD	COVID-19
LARP1	CTD	COVID-19
MN1	CTD	COVID-19
MPC2	CTD	COVID-19
NAE1	CTD	COVID-19
P3H3	CTD	COVID-19
PRF1	CTD	COVID-19
PRKAG1	CTD	COVID-19
SCN1A	CTD	COVID-19
TRIAP1	CTD	COVID-19
LAPTM5	CTD	COVID-19
OGN	CTD	COVID-19
RABEP1	CTD	COVID-19
AQP5	CTD	COVID-19
FOXD1	CTD	COVID-19
FOXJ1	CTD	COVID-19
ISCA1	CTD	COVID-19
MAP4K1	CTD	COVID-19
NARF	CTD	COVID-19
PRCP	CTD	COVID-19
RNF213	CTD	COVID-19
SETX	CTD	COVID-19
TBX2	CTD	COVID-19
CAMK1	CTD	COVID-19
CELA1	CTD	COVID-19
DCTD	CTD	COVID-19
ESYT1	CTD	COVID-19
GFUS	CTD	COVID-19
MEOX2	CTD	COVID-19
PIMREG	CTD	COVID-19
SCFD1	CTD	COVID-19
SSRP1	CTD	COVID-19
DDIT4	CTD	COVID-19
MRPL18	CTD	COVID-19
NMNAT1	CTD	COVID-19
S100A3	CTD	COVID-19
SLC30A7	CTD	COVID-19
TBL1X	CTD	COVID-19
TXNDC5	CTD	COVID-19
CDH4	CTD	COVID-19
GPM6B	CTD	COVID-19
KITL	CTD	COVID-19
MIR30A	CTD	COVID-19
NCF4	CTD	COVID-19
TXNRD3	CTD	COVID-19
ACBD5	CTD	COVID-19
BCAM	CTD	COVID-19
BPNT2	CTD	COVID-19
CA1	CTD	COVID-19
CCL1	CTD	COVID-19
CHD1L	CTD	COVID-19
EXOSC4	CTD	COVID-19
IPO9	CTD	COVID-19
MICALL1	CTD	COVID-19
MRPL17	CTD	COVID-19
PLCB3	CTD	COVID-19
POLE3	CTD	COVID-19
RIN1	CTD	COVID-19
SEC13	CTD	COVID-19
TMEM33	CTD	COVID-19
FADS3	CTD	COVID-19
LEPR	CTD	COVID-19
NAA15	CTD	COVID-19
WNT7B	CTD	COVID-19
AP2B1	CTD	COVID-19
CLU	CTD	COVID-19
CMTM6	CTD	COVID-19
GLTP	CTD	COVID-19
IGFBP3	CTD	COVID-19
MAP7D1	CTD	COVID-19
NFASC	CTD	COVID-19
NHSL1	CTD	COVID-19
PCBP1	CTD	COVID-19
RPS4X	CTD	COVID-19
RTKN	CTD	COVID-19
SPAG1	CTD	COVID-19
SRPK1	CTD	COVID-19
THRAP3	CTD	COVID-19
XRN2	CTD	COVID-19
CD22	CTD	COVID-19
CHGB	CTD	COVID-19
DDX18	CTD	COVID-19
HPGDS	CTD	COVID-19
KCNJ5	CTD	COVID-19
KCTD5	CTD	COVID-19
NUDC	CTD	COVID-19
SNRPE	CTD	COVID-19
ABCC8	CTD	COVID-19
DKK2	CTD	COVID-19
DLL4	CTD	COVID-19
GALNT7	CTD	COVID-19
CIAPIN1	CTD	COVID-19
CSDE1	CTD	COVID-19
GABPA	CTD	COVID-19
GALM	CTD	COVID-19
GRAMD1B	CTD	COVID-19
GRIK3	CTD	COVID-19
HINT3	CTD	COVID-19
ISOC1	CTD	COVID-19
MPP2	CTD	COVID-19
PABPN1	CTD	COVID-19
PGLS	CTD	COVID-19
SAR1A	CTD	COVID-19
SNRK	CTD	COVID-19
STT3A	CTD	COVID-19
SURF1	CTD	COVID-19
TRIM25	CTD	COVID-19
TRMT1	CTD	COVID-19
EEA1	CTD	COVID-19
HILPDA	CTD	COVID-19
RFX4	CTD	COVID-19
SLCO1A2	CTD	COVID-19
TRPV2	CTD	COVID-19
USPL1	CTD	COVID-19
ABHD11	CTD	COVID-19
DYNLL2	CTD	COVID-19
GALNT12	CTD	COVID-19
IMPDH1	CTD	COVID-19
RPS26	CTD	COVID-19
SNRPG	CTD	COVID-19
TBC1D5	CTD	COVID-19
TIAL1	CTD	COVID-19
TNK2	CTD	COVID-19
TRIP12	CTD	COVID-19
TYRP1	CTD	COVID-19
DAGLB	CTD	COVID-19
FNTA	CTD	COVID-19
GPR137B	CTD	COVID-19
IFNA2	CTD	COVID-19
PCYT1A	CTD	COVID-19
CES2C	CTD	COVID-19
NLRP12	CTD	COVID-19
PDP2	CTD	COVID-19
PLAU	CTD	COVID-19
POU2F1	CTD	COVID-19
RBM39	CTD	COVID-19
SMOC2	CTD	COVID-19
SMURF2	CTD	COVID-19
EML1	CTD	COVID-19
GANAB	CTD	COVID-19
LLGL2	CTD	COVID-19
PDLIM3	CTD	COVID-19
SEPHS1	CTD	COVID-19
SLC25A24	CTD	COVID-19
SPCS2	CTD	COVID-19
BEX2	CTD	COVID-19
CAMTA1	CTD	COVID-19
NEUROD1	CTD	COVID-19
RBPJ	CTD	COVID-19
SEPTIN11	CTD	COVID-19
AARS1	CTD	COVID-19
APBB1IP	CTD	COVID-19
APPL2	CTD	COVID-19
FBXO3	CTD	COVID-19
IGF2BP2	CTD	COVID-19
NIP7	CTD	COVID-19
NXN	CTD	COVID-19
ODC1	CTD	COVID-19
PRPF8	CTD	COVID-19
PTGFRN	CTD	COVID-19
SH3GL2	CTD	COVID-19
SMYD2	CTD	COVID-19
TAF15	CTD	COVID-19
UBE2S	CTD	COVID-19
CCT4	CTD	COVID-19
CDKAL1	CTD	COVID-19
EVI2A	CTD	COVID-19
EWSR1	CTD	COVID-19
RPTOR	CTD	COVID-19
SLC39A4	CTD	COVID-19
SLC9A3	CTD	COVID-19
TCEAL9	CTD	COVID-19
DPYSL4	CTD	COVID-19
KCNQ2	CTD	COVID-19
ALG2	CTD	COVID-19
ANP32B	CTD	COVID-19
CAPZB	CTD	COVID-19
CTSA	CTD	COVID-19
DSTN	CTD	COVID-19
GCNT2	CTD	COVID-19
GOLT1B	CTD	COVID-19
GPR183	CTD	COVID-19
HEPH	CTD	COVID-19
MACROH2A1	CTD	COVID-19
MYO1C	CTD	COVID-19
NANS	CTD	COVID-19
NUP155	CTD	COVID-19
RPS6KA2	CTD	COVID-19
TCERG1	CTD	COVID-19
TWF1	CTD	COVID-19
UBE4B	CTD	COVID-19
USP10	CTD	COVID-19
ZFYVE16	CTD	COVID-19
ADAM9	CTD	COVID-19
FBL	CTD	COVID-19
ITIH5	CTD	COVID-19
NAB1	CTD	COVID-19
YY1	CTD	COVID-19
ABR	CTD	COVID-19
ACTG2	CTD	COVID-19
ANTXR1	CTD	COVID-19
DHTKD1	CTD	COVID-19
EI24	CTD	COVID-19
GOLM1	CTD	COVID-19
GTPBP4	CTD	COVID-19
GZMB	CTD	COVID-19
HCFC1	CTD	COVID-19
HIP1R	CTD	COVID-19
IGSF1	CTD	COVID-19
KANK2	CTD	COVID-19
MACF1	CTD	COVID-19
NUP98	CTD	COVID-19
PCMT1	CTD	COVID-19
PITPNA	CTD	COVID-19
PPP2R5E	CTD	COVID-19
RBL1	CTD	COVID-19
RPIA	CTD	COVID-19
RPL30	CTD	COVID-19
TUBB4A	CTD	COVID-19
YRDC	CTD	COVID-19
CAPN6	CTD	COVID-19
CKLF	CTD	COVID-19
P2RY6	CTD	COVID-19
POU2F2	CTD	COVID-19
RGS17	CTD	COVID-19
CRKL	CTD	COVID-19
CUL1	CTD	COVID-19
DCAF11	CTD	COVID-19
FPGS	CTD	COVID-19
GHITM	CTD	COVID-19
GMPPB	CTD	COVID-19
H2AZ2	CTD	COVID-19
H4C8	CTD	COVID-19
MCU	CTD	COVID-19
MXRA7	CTD	COVID-19
NPM3	CTD	COVID-19
PDCD5	CTD	COVID-19
PITPNM1	CTD	COVID-19
PTRH1	CTD	COVID-19
S100A13	CTD	COVID-19
SRR	CTD	COVID-19
TET2	CTD	COVID-19
CCL24	CTD	COVID-19
IL10RA	CTD	COVID-19
ARIH1	CTD	COVID-19
CD34	CTD	COVID-19
ELOVL3	CTD	COVID-19
FKBP1B	CTD	COVID-19
HJURP	CTD	COVID-19
JAK1	CTD	COVID-19
MRAS	CTD	COVID-19
NCOA4	CTD	COVID-19
PIM3	CTD	COVID-19
RCC2	CTD	COVID-19
RPL32	CTD	COVID-19
SEPTIN8	CTD	COVID-19
SRPK2	CTD	COVID-19
TSC22D2	CTD	COVID-19
XIAP	CTD	COVID-19
ABHD12	CTD	COVID-19
DDB1	CTD	COVID-19
ERMP1	CTD	COVID-19
FAR1	CTD	COVID-19
HHEX	CTD	COVID-19
KPNA4	CTD	COVID-19
PDHX	CTD	COVID-19
RSAD2	CTD	COVID-19
SLC10A2	CTD	COVID-19
SLTM	CTD	COVID-19
SNRPB	CTD	COVID-19
TNFSF10	CTD	COVID-19
TRIM27	CTD	COVID-19
TUSC3	CTD	COVID-19
COX6B1	CTD	COVID-19
NFATC2	CTD	COVID-19
CD109	CTD	COVID-19
FLOT2	CTD	COVID-19
FXN	CTD	COVID-19
GNB2	CTD	COVID-19
KLC1	CTD	COVID-19
LIPA	CTD	COVID-19
MLLT11	CTD	COVID-19
MYO6	CTD	COVID-19
PSMD4	CTD	COVID-19
RPS13	CTD	COVID-19
SHISA2	CTD	COVID-19
TBC1D2	CTD	COVID-19
DDAH2	CTD	COVID-19
HMGCS1	CTD	COVID-19
LY86	CTD	COVID-19
PRKCG	CTD	COVID-19
PTHLH	CTD	COVID-19
ATF7IP	CTD	COVID-19
B3GNT2	CTD	COVID-19
BCL2L13	CTD	COVID-19
CHSY1	CTD	COVID-19
CTPS2	CTD	COVID-19
DCUN1D4	CTD	COVID-19
EPS15	CTD	COVID-19
FGF2	CTD	COVID-19
GBP1	CTD	COVID-19
GLRA1	CTD	COVID-19
HKDC1	CTD	COVID-19
LACTB	CTD	COVID-19
MIR122	CTD	COVID-19
MYCL	CTD	COVID-19
PTBP3	CTD	COVID-19
RIPK4	CTD	COVID-19
RPL21	CTD	COVID-19
RPL37A	CTD	COVID-19
SALL1	CTD	COVID-19
SAP18	CTD	COVID-19
SFXN3	CTD	COVID-19
TSPAN13	CTD	COVID-19
UQCRFS1	CTD	COVID-19
CYP2C19	CTD	COVID-19
GRM5	CTD	COVID-19
MRPL12	CTD	COVID-19
TDO2	CTD	COVID-19
TPMT	CTD	COVID-19
APOBEC3B	CTD	COVID-19
ARMCX3	CTD	COVID-19
COX7A2	CTD	COVID-19
CSF2RA	CTD	COVID-19
CYP2D22	CTD	COVID-19
ECHDC1	CTD	COVID-19
HNRNPF	CTD	COVID-19
IL17RB	CTD	COVID-19
INPP1	CTD	COVID-19
MAGED2	CTD	COVID-19
NF2	CTD	COVID-19
PARVA	CTD	COVID-19
PIK3R5	CTD	COVID-19
PLEK	CTD	COVID-19
PLOD3	CTD	COVID-19
PPA2	CTD	COVID-19
PSMD11	CTD	COVID-19
RASGRP1	CTD	COVID-19
SLC23A2	CTD	COVID-19
SORBS3	CTD	COVID-19
VAV2	CTD	COVID-19
XDH	CTD	COVID-19
MAGI1	CTD	COVID-19
ROBO2	CTD	COVID-19
ARHGEF7	CTD	COVID-19
CDS2	CTD	COVID-19
CRY2	CTD	COVID-19
CYP2C55	CTD	COVID-19
GCA	CTD	COVID-19
LAD1	CTD	COVID-19
PCBP2	CTD	COVID-19
PLCD1	CTD	COVID-19
PLEKHA2	CTD	COVID-19
PMM2	CTD	COVID-19
PTPN6	CTD	COVID-19
RRAS	CTD	COVID-19
SMARCE1	CTD	COVID-19
ZRANB2	CTD	COVID-19
RBL2	CTD	COVID-19
APEH	CTD	COVID-19
CEL	CTD	COVID-19
CHTF18	CTD	COVID-19
CSTF3	CTD	COVID-19
EMP3	CTD	COVID-19
ENAH	CTD	COVID-19
HNRNPR	CTD	COVID-19
LRBA	CTD	COVID-19
MAPK10	CTD	COVID-19
MAPRE1	CTD	COVID-19
REL	CTD	COVID-19
RSL1D1	CTD	COVID-19
SELENOM	CTD	COVID-19
SIRT3	CTD	COVID-19
TIMM9	CTD	COVID-19
CD274	CTD	COVID-19
CDK5	CTD	COVID-19
COX2	CTD	COVID-19
DHRS9	CTD	COVID-19
FOXP3	CTD	COVID-19
JARID2	CTD	COVID-19
MIA2	CTD	COVID-19
NACC2	CTD	COVID-19
VGF	CTD	COVID-19
DAD1	CTD	COVID-19
GNAI3	CTD	COVID-19
HEBP2	CTD	COVID-19
HPD	CTD	COVID-19
PURA	CTD	COVID-19
XRCC4	CTD	COVID-19
ASIC5	CTD	COVID-19
AVPI1	CTD	COVID-19
BAG1	CTD	COVID-19
BZW2	CTD	COVID-19
CREBRF	CTD	COVID-19
CYP2S1	CTD	COVID-19
GDI2	CTD	COVID-19
MTAP	CTD	COVID-19
RPL23	CTD	COVID-19
SLC12A4	CTD	COVID-19
SRSF11	CTD	COVID-19
TNNI2	CTD	COVID-19
AKR1B7	CTD	COVID-19
CACNA1H	CTD	COVID-19
DSG2	CTD	COVID-19
HINT1	CTD	COVID-19
LYPLA1	CTD	COVID-19
PSMB3	CTD	COVID-19
RBM25	CTD	COVID-19
SEC24D	CTD	COVID-19
TSHZ1	CTD	COVID-19
ACKR3	CTD	COVID-19
ATG3	CTD	COVID-19
CUL4A	CTD	COVID-19
HADHB	CTD	COVID-19
HLCS	CTD	COVID-19
MAPK14	CTD	COVID-19
MPZL1	CTD	COVID-19
PIP4K2A	CTD	COVID-19
PLIN3	CTD	COVID-19
PRPF4B	CTD	COVID-19
RNPEP	CTD	COVID-19
STAMBPL1	CTD	COVID-19
TAOK1	CTD	COVID-19
GRHL1	CTD	COVID-19
IRAK3	CTD	COVID-19
KRT23	CTD	COVID-19
SEMA3E	CTD	COVID-19
UBE2B	CTD	COVID-19
ANP32A	CTD	COVID-19
JPT1	CTD	COVID-19
NAB2	CTD	COVID-19
RAB14	CTD	COVID-19
RDH10	CTD	COVID-19
SH3BGRL3	CTD	COVID-19
USP15	CTD	COVID-19
ADAM12	CTD	COVID-19
ADGRG2	CTD	COVID-19
FEZ1	CTD	COVID-19
FLI1	CTD	COVID-19
FXR1	CTD	COVID-19
IMPDH2	CTD	COVID-19
LATS2	CTD	COVID-19
MID1	CTD	COVID-19
PEMT	CTD	COVID-19
PSME3	CTD	COVID-19
RALGDS	CTD	COVID-19
SERPINC1	CTD	COVID-19
SIVA1	CTD	COVID-19
SPRED2	CTD	COVID-19
BRD4	CTD	COVID-19
KDM1A	CTD	COVID-19
RCC1	CTD	COVID-19
SESN3	CTD	COVID-19
TIA1	CTD	COVID-19
WFDC2	CTD	COVID-19
ARL6IP5	CTD	COVID-19
DDIT4L	CTD	COVID-19
IL7R	CTD	COVID-19
KRT16	CTD	COVID-19
LARP1B	CTD	COVID-19
NXF1	CTD	COVID-19
PCYOX1	CTD	COVID-19
RPL3	CTD	COVID-19
[truncated: 12,973 more rows]
