# Supplementary material for: Bioinformatics and System Biology Approach to Reveal the Interaction Network and the Therapeutic Implications for Non-Small Cell Lung Cancer Patients With COVID-19
Source: Front Pharmacol. 2022 Jun 2;13:857730. doi: 10.3389/fphar.2022.857730 (PMC9201692; doi:10.3389/fphar.2022.857730)
Supplement: Supplementary file 8 [file DataSheet2.xlsx]

## Sheet: GSE147507
gene_id	baseMean	log2FoldChange	lfcSE	stat	pvalue	padj	group
LINC00115	40.3248	3.46587	0.307937	11.2551	2.18473e-29	4.40075e-27	A549-ACE2_SARS-CoV-2vs.A549-ACE2_Mock
HES4	39.7122	1.5377	0.453967	3.38725	0.000705982	0.00318697	A549-ACE2_SARS-CoV-2vs.A549-ACE2_Mock
ISG15	155.398	3.71962	0.856711	4.34174	1.41356e-05	0.000103643	A549-ACE2_SARS-CoV-2vs.A549-ACE2_Mock
MXRA8	6.5294	1.54398	0.537338	2.87338	0.00406104	0.0141138	A549-ACE2_SARS-CoV-2vs.A549-ACE2_Mock
FAM213B	35.3263	-1.21294	0.284322	-4.26608	1.98942e-05	0.000140519	A549-ACE2_SARS-CoV-2vs.A549-ACE2_Mock
PRDM16	3.8331	2.485	0.635154	3.91244	9.13683e-05	0.000536618	A549-ACE2_SARS-CoV-2vs.A549-ACE2_Mock
KCNAB2	83.5181	-1.23033	0.471036	-2.61197	0.00900222	0.0272406	A549-ACE2_SARS-CoV-2vs.A549-ACE2_Mock
ACOT7	155.195	-1.05384	0.18601	-5.66549	1.46604e-08	2.20959e-07	A549-ACE2_SARS-CoV-2vs.A549-ACE2_Mock
ZBTB48	43.1066	1.11623	0.217979	5.12082	3.04212e-07	3.38654e-06	A549-ACE2_SARS-CoV-2vs.A549-ACE2_Mock
PHF13	78.2778	1.02597	0.358411	2.86254	0.00420262	0.0145212	A549-ACE2_SARS-CoV-2vs.A549-ACE2_Mock
THAP3	68.7249	1.32314	0.256212	5.16423	2.41434e-07	2.77686e-06	A549-ACE2_SARS-CoV-2vs.A549-ACE2_Mock
PER3	98.3954	3.0129	0.389694	7.73147	1.06315e-14	4.5933e-13	A549-ACE2_SARS-CoV-2vs.A549-ACE2_Mock
TNFRSF9	152.049	1.74977	0.467999	3.73883	0.000184882	0.00100359	A549-ACE2_SARS-CoV-2vs.A549-ACE2_Mock
ERRFI1	1966.82	1.25303	0.477213	2.62572	0.00864655	0.0264372	A549-ACE2_SARS-CoV-2vs.A549-ACE2_Mock
ENO1	8721.35	-1.02325	0.127991	-7.99471	1.29882e-15	6.24521e-14	A549-ACE2_SARS-CoV-2vs.A549-ACE2_Mock
SLC25A33	26.9898	1.13753	0.216106	5.26378	1.41123e-07	1.70709e-06	A549-ACE2_SARS-CoV-2vs.A549-ACE2_Mock
FBXO6	15.5348	1.14118	0.445389	2.56221	0.0104008	0.0308098	A549-ACE2_SARS-CoV-2vs.A549-ACE2_Mock
PLOD1	662.527	-1.27408	0.390601	-3.26184	0.0011069	0.00469803	A549-ACE2_SARS-CoV-2vs.A549-ACE2_Mock
PLEKHM2	246.295	1.03965	0.157198	6.61361	3.75049e-11	9.52381e-10	A549-ACE2_SARS-CoV-2vs.A549-ACE2_Mock
ZBTB17	132.787	1.3839	0.253404	5.46126	4.72774e-08	6.3488e-07	A549-ACE2_SARS-CoV-2vs.A549-ACE2_Mock
CAPZB	566.465	-1.21939	0.108288	-11.2606	2.05321e-29	4.25072e-27	A549-ACE2_SARS-CoV-2vs.A549-ACE2_Mock
OTUD3	64.6386	2.01783	0.328149	6.14915	7.79004e-10	1.46061e-08	A549-ACE2_SARS-CoV-2vs.A549-ACE2_Mock
DDOST	984.388	-1.03068	0.211937	-4.86314	1.15536e-06	1.12919e-05	A549-ACE2_SARS-CoV-2vs.A549-ACE2_Mock
SH2D5	59.7868	1.09942	0.279985	3.92672	8.61122e-05	0.000509968	A549-ACE2_SARS-CoV-2vs.A549-ACE2_Mock
RAP1GAP	131.741	-1.15507	0.413859	-2.79097	0.00525502	0.0174535	A549-ACE2_SARS-CoV-2vs.A549-ACE2_Mock
HSPG2	1405.1	-1.43675	0.554979	-2.58884	0.0096299	0.028882	A549-ACE2_SARS-CoV-2vs.A549-ACE2_Mock
EPHA8	1.92111	3.19979	0.981748	3.25928	0.00111695	0.00473656	A549-ACE2_SARS-CoV-2vs.A549-ACE2_Mock
ZNF436	293.146	2.77562	0.217988	12.7329	3.88174e-37	1.28581e-34	A549-ACE2_SARS-CoV-2vs.A549-ACE2_Mock
PNRC2	153.018	1.70571	0.179005	9.52887	1.59001e-21	1.52907e-19	A549-ACE2_SARS-CoV-2vs.A549-ACE2_Mock
IL22RA1	13.0925	2.14192	0.816042	2.62476	0.00867094	0.0264855	A549-ACE2_SARS-CoV-2vs.A549-ACE2_Mock
IFNLR1	14.6285	1.12647	0.369983	3.04465	0.00232954	0.00881098	A549-ACE2_SARS-CoV-2vs.A549-ACE2_Mock
GRHL3	22.3119	1.29659	0.289222	4.48303	7.35912e-06	5.89125e-05	A549-ACE2_SARS-CoV-2vs.A549-ACE2_Mock
NIPAL3	64.0006	-1.50207	0.180978	-8.2997	1.04377e-16	5.67826e-15	A549-ACE2_SARS-CoV-2vs.A549-ACE2_Mock
PDIK1L	33.7011	1.19315	0.23604	5.05487	4.30694e-07	4.63198e-06	A549-ACE2_SARS-CoV-2vs.A549-ACE2_Mock
CNKSR1	3.52426	3.17444	0.770513	4.11991	3.79027e-05	0.000245642	A549-ACE2_SARS-CoV-2vs.A549-ACE2_Mock
HMGN2	149.865	1.3607	0.179258	7.59072	3.18134e-14	1.27134e-12	A549-ACE2_SARS-CoV-2vs.A549-ACE2_Mock
SFN	529.594	-1.04403	0.344153	-3.03362	0.00241636	0.00909784	A549-ACE2_SARS-CoV-2vs.A549-ACE2_Mock
TRNP1	535.373	-1.01882	0.316243	-3.22162	0.00127466	0.00529694	A549-ACE2_SARS-CoV-2vs.A549-ACE2_Mock
GPR3	25.5926	2.5976	0.324455	8.00605	1.18449e-15	5.71391e-14	A549-ACE2_SARS-CoV-2vs.A549-ACE2_Mock
IFI6	332.816	3.27048	1.01136	3.23375	0.00122174	0.0051141	A549-ACE2_SARS-CoV-2vs.A549-ACE2_Mock
THEMIS2	24.2837	5.51453	1.4664	3.76059	0.000169516	0.000931712	A549-ACE2_SARS-CoV-2vs.A549-ACE2_Mock
EYA3	85.4869	1.27885	0.253477	5.04524	4.52962e-07	4.84003e-06	A549-ACE2_SARS-CoV-2vs.A549-ACE2_Mock
SNHG12	90.3784	1.35175	0.254687	5.30749	1.11142e-07	1.38635e-06	A549-ACE2_SARS-CoV-2vs.A549-ACE2_Mock
MATN1-AS1	9.37905	1.88823	0.458726	4.11624	3.85108e-05	0.000249042	A549-ACE2_SARS-CoV-2vs.A549-ACE2_Mock
NKAIN1	14.5885	1.57471	0.466364	3.37658	0.000733942	0.00329027	A549-ACE2_SARS-CoV-2vs.A549-ACE2_Mock
HCRTR1	1.91319	2.51504	0.826777	3.04198	0.00235028	0.00887143	A549-ACE2_SARS-CoV-2vs.A549-ACE2_Mock
HPCA	2.03939	2.53626	0.930321	2.72623	0.00640632	0.0206114	A549-ACE2_SARS-CoV-2vs.A549-ACE2_Mock
RNF19B	242.641	1.38021	0.287714	4.79716	1.6093e-06	1.51537e-05	A549-ACE2_SARS-CoV-2vs.A549-ACE2_Mock
PHC2	162.218	1.1432	0.351035	3.25667	0.00112729	0.00477232	A549-ACE2_SARS-CoV-2vs.A549-ACE2_Mock
GJB4	3.44174	-2.89078	1.03571	-2.79111	0.00525279	0.01745	A549-ACE2_SARS-CoV-2vs.A549-ACE2_Mock
ZC3H12A	454.601	2.84955	0.23799	11.9734	4.89661e-33	1.35165e-30	A549-ACE2_SARS-CoV-2vs.A549-ACE2_Mock
SNIP1	209.486	2.82535	0.323772	8.72636	2.62993e-18	1.75792e-16	A549-ACE2_SARS-CoV-2vs.A549-ACE2_Mock
YRDC	194.577	1.1737	0.183124	6.40932	1.46166e-10	3.25673e-09	A549-ACE2_SARS-CoV-2vs.A549-ACE2_Mock
AKIRIN1	365.218	1.1223	0.146872	7.64132	2.15001e-14	8.90225e-13	A549-ACE2_SARS-CoV-2vs.A549-ACE2_Mock
KIAA0754	65.3757	-1.36001	0.273058	-4.98066	6.33684e-07	6.57778e-06	A549-ACE2_SARS-CoV-2vs.A549-ACE2_Mock
TRIT1	110.497	1.14753	0.301104	3.81107	0.000138367	0.000779183	A549-ACE2_SARS-CoV-2vs.A549-ACE2_Mock
PPT1	226.161	-1.16562	0.183528	-6.35117	2.13688e-10	4.56992e-09	A549-ACE2_SARS-CoV-2vs.A549-ACE2_Mock
RLF	668.184	3.33522	0.543157	6.14044	8.22943e-10	1.53335e-08	A549-ACE2_SARS-CoV-2vs.A549-ACE2_Mock
KCNQ4	7.63756	2.45019	0.440628	5.56067	2.68734e-08	3.84428e-07	A549-ACE2_SARS-CoV-2vs.A549-ACE2_Mock
FOXJ3	303.428	1.35782	0.212558	6.38803	1.68035e-10	3.70521e-09	A549-ACE2_SARS-CoV-2vs.A549-ACE2_Mock
ERI3	98.4534	-1.00064	0.215672	-4.63963	3.49031e-06	3.03894e-05	A549-ACE2_SARS-CoV-2vs.A549-ACE2_Mock
SNORD46	2.86524	2.21711	0.887036	2.49946	0.0124383	0.0358323	A549-ACE2_SARS-CoV-2vs.A549-ACE2_Mock
SNORD38B	7.56221	2.87251	0.65341	4.39618	1.10172e-05	8.33192e-05	A549-ACE2_SARS-CoV-2vs.A549-ACE2_Mock
PLK3	168.868	1.02795	0.257747	3.98822	6.65715e-05	0.000405689	A549-ACE2_SARS-CoV-2vs.A549-ACE2_Mock
PRDX1	2753.52	-1.34641	0.268638	-5.012	5.38663e-07	5.65444e-06	A549-ACE2_SARS-CoV-2vs.A549-ACE2_Mock
AKR1A1	184.267	-1.03914	0.322454	-3.22261	0.00127027	0.00528458	A549-ACE2_SARS-CoV-2vs.A549-ACE2_Mock
GPBP1L1	410.949	1.43594	0.251635	5.70642	1.15376e-08	1.78587e-07	A549-ACE2_SARS-CoV-2vs.A549-ACE2_Mock
TSPAN1	10.3407	-1.67085	0.409501	-4.08022	4.49933e-05	0.000286	A549-ACE2_SARS-CoV-2vs.A549-ACE2_Mock
DMBX1	5.17813	2.40864	0.757046	3.18163	0.0014645	0.00594173	A549-ACE2_SARS-CoV-2vs.A549-ACE2_Mock
MOB3C	26.8214	1.37565	0.481162	2.85901	0.00424964	0.0146564	A549-ACE2_SARS-CoV-2vs.A549-ACE2_Mock
TRABD2B	10.1449	1.01865	0.393795	2.58674	0.00968887	0.0290238	A549-ACE2_SARS-CoV-2vs.A549-ACE2_Mock
RNF11	291.512	1.06475	0.20519	5.18911	2.11303e-07	2.45685e-06	A549-ACE2_SARS-CoV-2vs.A549-ACE2_Mock
PRPF38A	208.397	1.24154	0.184457	6.73081	1.68726e-11	4.49112e-10	A549-ACE2_SARS-CoV-2vs.A549-ACE2_Mock
SCP2	171.43	-1.0823	0.237024	-4.56621	4.96624e-06	4.15647e-05	A549-ACE2_SARS-CoV-2vs.A549-ACE2_Mock
HSPB11	48.3731	-1.13915	0.404909	-2.81336	0.0049027	0.0165114	A549-ACE2_SARS-CoV-2vs.A549-ACE2_Mock
TMEM59	432.283	-1.11788	0.162223	-6.89102	5.53942e-12	1.59096e-10	A549-ACE2_SARS-CoV-2vs.A549-ACE2_Mock
DHCR24	667.712	-1.59155	0.357643	-4.45012	8.58228e-06	6.73303e-05	A549-ACE2_SARS-CoV-2vs.A549-ACE2_Mock
MYSM1	240.547	2.08005	0.182342	11.4074	3.83841e-30	8.66899e-28	A549-ACE2_SARS-CoV-2vs.A549-ACE2_Mock
JUN	1540.6	2.44956	0.293259	8.35291	6.66012e-17	3.71819e-15	A549-ACE2_SARS-CoV-2vs.A549-ACE2_Mock
FOXD3	17.8901	2.11327	0.378229	5.58727	2.30672e-08	3.34149e-07	A549-ACE2_SARS-CoV-2vs.A549-ACE2_Mock
PDE4B	325.229	2.00454	0.347025	5.77634	7.63423e-09	1.20674e-07	A549-ACE2_SARS-CoV-2vs.A549-ACE2_Mock
MIER1	403.401	2.06181	0.191076	10.7905	3.8158e-27	6.05089e-25	A549-ACE2_SARS-CoV-2vs.A549-ACE2_Mock
GADD45A	643.26	1.51168	0.203625	7.42386	1.13757e-13	4.0761e-12	A549-ACE2_SARS-CoV-2vs.A549-ACE2_Mock
WLS	65.8068	-1.03997	0.186778	-5.56797	2.57727e-08	3.70461e-07	A549-ACE2_SARS-CoV-2vs.A549-ACE2_Mock
PTGER3	2.17949	5.14567	1.11706	4.60642	4.09663e-06	3.5014e-05	A549-ACE2_SARS-CoV-2vs.A549-ACE2_Mock
ZRANB2	451.372	1.18609	0.101106	11.7312	8.82386e-32	2.26773e-29	A549-ACE2_SARS-CoV-2vs.A549-ACE2_Mock
PIGK	74.8304	-1.26916	0.232279	-5.46393	4.65698e-08	6.26506e-07	A549-ACE2_SARS-CoV-2vs.A549-ACE2_Mock
AK5	10.2162	-1.44396	0.508659	-2.83877	0.00452882	0.0154654	A549-ACE2_SARS-CoV-2vs.A549-ACE2_Mock
IFI44L	32.1932	6.05339	2.37565	2.5481	0.0108312	0.0318692	A549-ACE2_SARS-CoV-2vs.A549-ACE2_Mock
IFI44	71.7928	6.13576	1.62263	3.78137	0.000155965	0.000862958	A549-ACE2_SARS-CoV-2vs.A549-ACE2_Mock
C1orf52	127.569	1.35806	0.216	6.28729	3.23049e-10	6.72538e-09	A549-ACE2_SARS-CoV-2vs.A549-ACE2_Mock
BCL10	280.096	2.19473	0.303407	7.23363	4.70255e-13	1.56116e-11	A549-ACE2_SARS-CoV-2vs.A549-ACE2_Mock
GTF2B	199.28	1.63471	0.338637	4.82733	1.38376e-06	1.3222e-05	A549-ACE2_SARS-CoV-2vs.A549-ACE2_Mock
RBMXL1	66.0574	1.08444	0.226503	4.78776	1.68652e-06	1.58208e-05	A549-ACE2_SARS-CoV-2vs.A549-ACE2_Mock
GBP1	109.916	2.04569	0.6715	3.04644	0.00231566	0.0087674	A549-ACE2_SARS-CoV-2vs.A549-ACE2_Mock
LRRC8C	59.6634	1.46573	0.39533	3.70762	0.000209213	0.00111775	A549-ACE2_SARS-CoV-2vs.A549-ACE2_Mock
SNORD21	2.14288	2.87332	1.06965	2.68623	0.00722634	0.0228163	A549-ACE2_SARS-CoV-2vs.A549-ACE2_Mock
SNORA66	2.91761	1.84361	0.693222	2.65948	0.00782612	0.0243643	A549-ACE2_SARS-CoV-2vs.A549-ACE2_Mock
DNTTIP2	698.279	1.11106	0.316485	3.51063	0.000447048	0.00215166	A549-ACE2_SARS-CoV-2vs.A549-ACE2_Mock
ALG14	42.7598	-1.07081	0.199236	-5.37456	7.67689e-08	9.9075e-07	A549-ACE2_SARS-CoV-2vs.A549-ACE2_Mock
TMEM56	56.1691	-1.04797	0.262415	-3.99354	6.50935e-05	0.000397657	A549-ACE2_SARS-CoV-2vs.A549-ACE2_Mock
PTBP2	115.406	1.54631	0.288696	5.3562	8.49916e-08	1.08839e-06	A549-ACE2_SARS-CoV-2vs.A549-ACE2_Mock
SASS6	33.1942	1.39531	0.361574	3.859	0.000113854	0.000655508	A549-ACE2_SARS-CoV-2vs.A549-ACE2_Mock
LRRC39	3.69489	2.72603	0.839392	3.24763	0.00116372	0.00490152	A549-ACE2_SARS-CoV-2vs.A549-ACE2_Mock
CDC14A	20.5753	1.79898	0.382527	4.7029	2.56494e-06	2.30319e-05	A549-ACE2_SARS-CoV-2vs.A549-ACE2_Mock
SLC30A7	203.536	1.20906	0.271476	4.45364	8.44249e-06	6.63034e-05	A549-ACE2_SARS-CoV-2vs.A549-ACE2_Mock
RNPC3	67.4225	1.43851	0.274417	5.24204	1.58811e-07	1.9014e-06	A549-ACE2_SARS-CoV-2vs.A549-ACE2_Mock
PRPF38B	363.849	1.53258	0.292276	5.24361	1.57463e-07	1.88829e-06	A549-ACE2_SARS-CoV-2vs.A549-ACE2_Mock
FNDC7	1.72826	3.18408	1.00349	3.17301	0.00150868	0.00609772	A549-ACE2_SARS-CoV-2vs.A549-ACE2_Mock
CLCC1	114.856	-1.07163	0.185796	-5.76778	8.03203e-09	1.26426e-07	A549-ACE2_SARS-CoV-2vs.A549-ACE2_Mock
TAF13	67.699	1.1904	0.202599	5.87565	4.21181e-09	6.95253e-08	A549-ACE2_SARS-CoV-2vs.A549-ACE2_Mock
SCARNA2	4.97094	3.73661	1.35629	2.75503	0.00586863	0.0191501	A549-ACE2_SARS-CoV-2vs.A549-ACE2_Mock
KIAA1324	39.7451	-1.55008	0.458772	-3.37877	0.000728114	0.00326512	A549-ACE2_SARS-CoV-2vs.A549-ACE2_Mock
SORT1	152.963	-1.28818	0.315298	-4.08559	4.39658e-05	0.000280186	A549-ACE2_SARS-CoV-2vs.A549-ACE2_Mock
GSTM4	21.7056	-1.28499	0.450887	-2.84993	0.00437292	0.0150156	A549-ACE2_SARS-CoV-2vs.A549-ACE2_Mock
CSF1	398.233	1.56329	0.160505	9.73983	2.03902e-22	2.28523e-20	A549-ACE2_SARS-CoV-2vs.A549-ACE2_Mock
RBM15	166.509	1.61671	0.211973	7.62698	2.40326e-14	9.84147e-13	A549-ACE2_SARS-CoV-2vs.A549-ACE2_Mock
LRIF1	269.684	1.16365	0.298885	3.8933	9.88909e-05	0.000577839	A549-ACE2_SARS-CoV-2vs.A549-ACE2_Mock
OVGP1	23.5124	1.6687	0.34352	4.85766	1.1878e-06	1.1557e-05	A549-ACE2_SARS-CoV-2vs.A549-ACE2_Mock
C1orf162	2.44974	2.95897	1.09347	2.70603	0.0068093	0.0217013	A549-ACE2_SARS-CoV-2vs.A549-ACE2_Mock
DDX20	105.009	1.10254	0.12958	8.5086	1.76048e-17	1.04967e-15	A549-ACE2_SARS-CoV-2vs.A549-ACE2_Mock
CTTNBP2NL	180.067	1.02066	0.230768	4.42289	9.73886e-06	7.49832e-05	A549-ACE2_SARS-CoV-2vs.A549-ACE2_Mock
ST7L	44.483	1.07865	0.226755	4.75692	1.96573e-06	1.81431e-05	A549-ACE2_SARS-CoV-2vs.A549-ACE2_Mock
LRIG2	39.1492	1.00923	0.248382	4.0632	4.84044e-05	0.000305081	A549-ACE2_SARS-CoV-2vs.A549-ACE2_Mock
RSBN1	90.0648	2.24207	0.461486	4.85837	1.18357e-06	1.15233e-05	A549-ACE2_SARS-CoV-2vs.A549-ACE2_Mock
ATP1A1	763.607	-1.01152	0.222784	-4.54034	5.61626e-06	4.64058e-05	A549-ACE2_SARS-CoV-2vs.A549-ACE2_Mock
TRIM45	19.3182	-1.33393	0.311103	-4.28775	1.80495e-05	0.000128668	A549-ACE2_SARS-CoV-2vs.A549-ACE2_Mock
VTCN1	6.25866	-2.30533	0.64611	-3.56802	0.000359684	0.00178596	A549-ACE2_SARS-CoV-2vs.A549-ACE2_Mock
TBX15	4.75003	1.42566	0.570463	2.49913	0.01245	0.0358539	A549-ACE2_SARS-CoV-2vs.A549-ACE2_Mock
LINC00622	2.87567	3.22818	1.13403	2.84663	0.00441843	0.0151335	A549-ACE2_SARS-CoV-2vs.A549-ACE2_Mock
ZNF697	34.4538	1.1104	0.32937	3.37128	0.000748189	0.00335011	A549-ACE2_SARS-CoV-2vs.A549-ACE2_Mock
PHGDH	64.8245	-1.40398	0.463374	-3.0299	0.00244631	0.00918737	A549-ACE2_SARS-CoV-2vs.A549-ACE2_Mock
FAM72B	4.43606	1.4348	0.517126	2.77457	0.00552753	0.0182112	A549-ACE2_SARS-CoV-2vs.A549-ACE2_Mock
NBPF10	95.0268	2.01147	0.283187	7.10298	1.22092e-12	3.83945e-11	A549-ACE2_SARS-CoV-2vs.A549-ACE2_Mock
NUDT17	25.2175	1.22808	0.277831	4.42025	9.85845e-06	7.57186e-05	A549-ACE2_SARS-CoV-2vs.A549-ACE2_Mock
HIST2H2BF	30.7194	3.86012	0.462431	8.34745	6.97516e-17	3.86512e-15	A549-ACE2_SARS-CoV-2vs.A549-ACE2_Mock
HIST2H2BC	10.8061	3.17038	0.447244	7.08872	1.35361e-12	4.2211e-11	A549-ACE2_SARS-CoV-2vs.A549-ACE2_Mock
HIST2H2BE	545.675	3.78189	0.164079	23.0492	1.4985e-117	1.11683e-113	A549-ACE2_SARS-CoV-2vs.A549-ACE2_Mock
MCL1	3126.99	1.51211	0.230589	6.55759	5.46832e-11	1.34285e-09	A549-ACE2_SARS-CoV-2vs.A549-ACE2_Mock
ANXA9	29.3087	-1.45983	0.514856	-2.83542	0.00457651	0.015614	A549-ACE2_SARS-CoV-2vs.A549-ACE2_Mock
POGZ	389.884	1.40391	0.257042	5.46181	4.71303e-08	6.33475e-07	A549-ACE2_SARS-CoV-2vs.A549-ACE2_Mock
TDRKH	25.1064	-1.18029	0.347758	-3.39399	0.00068882	0.00311989	A549-ACE2_SARS-CoV-2vs.A549-ACE2_Mock
S100A10	2660.96	-1.05894	0.123895	-8.5471	1.26222e-17	7.61726e-16	A549-ACE2_SARS-CoV-2vs.A549-ACE2_Mock
S100A11	1862.03	-1.10583	0.117127	-9.44134	3.68043e-21	3.30485e-19	A549-ACE2_SARS-CoV-2vs.A549-ACE2_Mock
S100A3	123.133	-1.32727	0.458251	-2.89639	0.00377486	0.0132739	A549-ACE2_SARS-CoV-2vs.A549-ACE2_Mock
NPR1	15.2177	-1.3099	0.371602	-3.52501	0.000423473	0.00205011	A549-ACE2_SARS-CoV-2vs.A549-ACE2_Mock
GATAD2B	200.499	1.00313	0.199634	5.02486	5.03806e-07	5.32983e-06	A549-ACE2_SARS-CoV-2vs.A549-ACE2_Mock
CRTC2	354.883	1.76806	0.245381	7.20539	5.78765e-13	1.89606e-11	A549-ACE2_SARS-CoV-2vs.A549-ACE2_Mock
PBXIP1	210.269	-1.29954	0.28402	-4.57554	4.74995e-06	4.00015e-05	A549-ACE2_SARS-CoV-2vs.A549-ACE2_Mock
ADAM15	315.626	-1.10431	0.217931	-5.06725	4.03599e-07	4.38487e-06	A549-ACE2_SARS-CoV-2vs.A549-ACE2_Mock
EFNA3	78.0688	3.06734	0.618613	4.95841	7.10713e-07	7.28103e-06	A549-ACE2_SARS-CoV-2vs.A549-ACE2_Mock
EFNA1	1240.42	4.62786	0.647233	7.15023	8.66351e-13	2.77121e-11	A549-ACE2_SARS-CoV-2vs.A549-ACE2_Mock
GBA	211.27	-1.07008	0.218627	-4.89453	9.85429e-07	9.71482e-06	A549-ACE2_SARS-CoV-2vs.A549-ACE2_Mock
CLK2	197.639	1.02892	0.205134	5.01584	5.28018e-07	5.56229e-06	A549-ACE2_SARS-CoV-2vs.A549-ACE2_Mock
FDPS	725.179	-1.36647	0.281139	-4.86046	1.17113e-06	1.14172e-05	A549-ACE2_SARS-CoV-2vs.A549-ACE2_Mock
ASH1L-AS1	31.1095	1.85098	0.422201	4.38413	1.16449e-05	8.7401e-05	A549-ACE2_SARS-CoV-2vs.A549-ACE2_Mock
YY1AP1	343.689	1.41785	0.169576	8.36114	6.21171e-17	3.49403e-15	A549-ACE2_SARS-CoV-2vs.A549-ACE2_Mock
RIT1	554.55	1.33658	0.346177	3.86097	0.000112937	0.000650731	A549-ACE2_SARS-CoV-2vs.A549-ACE2_Mock
LAMTOR2	195.84	-1.03022	0.219889	-4.6852	2.79691e-06	2.49496e-05	A549-ACE2_SARS-CoV-2vs.A549-ACE2_Mock
SEMA4A	6.63537	3.55282	0.639878	5.55233	2.81882e-08	4.00546e-07	A549-ACE2_SARS-CoV-2vs.A549-ACE2_Mock
PMF1	29.6224	-1.13704	0.311804	-3.64665	0.000265683	0.00138477	A549-ACE2_SARS-CoV-2vs.A549-ACE2_Mock
TMEM79	51.8268	1.00947	0.211683	4.76879	1.85333e-06	1.72553e-05	A549-ACE2_SARS-CoV-2vs.A549-ACE2_Mock
TTC24	1.85458	5.1169	1.82002	2.81145	0.00493194	0.0165799	A549-ACE2_SARS-CoV-2vs.A549-ACE2_Mock
NES	11.6685	-1.80801	0.539911	-3.34871	0.000811889	0.0035911	A549-ACE2_SARS-CoV-2vs.A549-ACE2_Mock
MRPL24	295.988	-1.1348	0.238745	-4.75316	2.00259e-06	1.84491e-05	A549-ACE2_SARS-CoV-2vs.A549-ACE2_Mock
ETV3	74.733	1.94174	0.224449	8.65116	5.09787e-18	3.19281e-16	A549-ACE2_SARS-CoV-2vs.A549-ACE2_Mock
IFI16	114.789	2.96117	0.666328	4.444	8.83004e-06	6.89367e-05	A549-ACE2_SARS-CoV-2vs.A549-ACE2_Mock
NHLH1	9.86783	1.82028	0.512713	3.55029	0.000384812	0.00189307	A549-ACE2_SARS-CoV-2vs.A549-ACE2_Mock
ARHGAP30	23.7031	2.34261	0.273562	8.56336	1.09625e-17	6.66968e-16	A549-ACE2_SARS-CoV-2vs.A549-ACE2_Mock
PFDN2	202.749	1.099	0.221175	4.96893	6.73238e-07	6.95928e-06	A549-ACE2_SARS-CoV-2vs.A549-ACE2_Mock
USP21	128.797	1.28083	0.206947	6.18916	6.04859e-10	1.16336e-08	A549-ACE2_SARS-CoV-2vs.A549-ACE2_Mock
HSPA6	70.2475	1.57732	0.439786	3.58656	0.000335071	0.00168337	A549-ACE2_SARS-CoV-2vs.A549-ACE2_Mock
C1orf226	19.5629	1.14377	0.335132	3.4129	0.000642749	0.00294071	A549-ACE2_SARS-CoV-2vs.A549-ACE2_Mock
DDR2	3.77049	3.02823	0.675884	4.4804	7.45044e-06	5.95157e-05	A549-ACE2_SARS-CoV-2vs.A549-ACE2_Mock
RGS4	0.889981	3.61717	1.37089	2.63855	0.0083261	0.0256264	A549-ACE2_SARS-CoV-2vs.A549-ACE2_Mock
POU2F1	150.869	1.6804	0.237565	7.07341	1.51168e-12	4.68465e-11	A549-ACE2_SARS-CoV-2vs.A549-ACE2_Mock
ADCY10	3.29284	2.84462	0.691747	4.11223	3.91853e-05	0.000253184	A549-ACE2_SARS-CoV-2vs.A549-ACE2_Mock
BLZF1	172.903	1.07326	0.331484	3.23773	0.00120487	0.00505338	A549-ACE2_SARS-CoV-2vs.A549-ACE2_Mock
SLC19A2	47.9161	1.03687	0.276012	3.75661	0.000172234	0.000945258	A549-ACE2_SARS-CoV-2vs.A549-ACE2_Mock
SELE	17.4774	6.71259	0.757438	8.86224	7.84258e-19	5.48833e-17	A549-ACE2_SARS-CoV-2vs.A549-ACE2_Mock
METTL18	40.9379	1.39542	0.283213	4.9271	8.34605e-07	8.4229e-06	A549-ACE2_SARS-CoV-2vs.A549-ACE2_Mock
GORAB	71.6755	1.25874	0.207773	6.05825	1.37608e-09	2.45651e-08	A549-ACE2_SARS-CoV-2vs.A549-ACE2_Mock
TOP1P1	2.90411	1.66771	0.684426	2.43665	0.0148239	0.0414423	A549-ACE2_SARS-CoV-2vs.A549-ACE2_Mock
KLHL20	154.221	1.00241	0.182444	5.49434	3.92168e-08	5.39765e-07	A549-ACE2_SARS-CoV-2vs.A549-ACE2_Mock
DARS2	129.752	-1.35123	0.130468	-10.3568	3.89753e-25	5.37932e-23	A549-ACE2_SARS-CoV-2vs.A549-ACE2_Mock
SNORD81	8.04952	2.45823	0.51713	4.75359	1.99832e-06	1.84211e-05	A549-ACE2_SARS-CoV-2vs.A549-ACE2_Mock
SERPINC1	5.76891	3.33772	1.01635	3.28403	0.00102333	0.00438706	A549-ACE2_SARS-CoV-2vs.A549-ACE2_Mock
TNN	1.65948	2.76647	0.910161	3.03954	0.00236939	0.00893452	A549-ACE2_SARS-CoV-2vs.A549-ACE2_Mock
ABL2	479.775	2.18498	0.401624	5.44037	5.31693e-08	7.08893e-07	A549-ACE2_SARS-CoV-2vs.A549-ACE2_Mock
CEP350	484.823	1.50852	0.285033	5.29245	1.2069e-07	1.49667e-06	A549-ACE2_SARS-CoV-2vs.A549-ACE2_Mock
KIAA1614	10.3952	1.34169	0.361	3.71659	0.000201933	0.00108352	A549-ACE2_SARS-CoV-2vs.A549-ACE2_Mock
IER5	1282.17	2.57235	0.116243	22.1291	1.65869e-108	8.24148e-105	A549-ACE2_SARS-CoV-2vs.A549-ACE2_Mock
RGS16	14.1738	1.87395	0.398458	4.70301	2.5635e-06	2.30319e-05	A549-ACE2_SARS-CoV-2vs.A549-ACE2_Mock
SMG7-AS1	3.36981	1.74054	0.71697	2.42764	0.0151974	0.0422557	A549-ACE2_SARS-CoV-2vs.A549-ACE2_Mock
PRG4	8.98959	1.73046	0.622291	2.78078	0.0054228	0.0179269	A549-ACE2_SARS-CoV-2vs.A549-ACE2_Mock
PTGS2	1697.47	2.21216	0.519175	4.26091	2.03593e-05	0.000143284	A549-ACE2_SARS-CoV-2vs.A549-ACE2_Mock
KCNT2	16.742	1.9264	0.544389	3.53865	0.000402175	0.00196616	A549-ACE2_SARS-CoV-2vs.A549-ACE2_Mock
ZNF281	996.048	1.51972	0.109669	13.8573	1.14943e-43	5.52688e-41	A549-ACE2_SARS-CoV-2vs.A549-ACE2_Mock
CSRP1	1034.1	-1.00385	0.159113	-6.30904	2.80763e-10	5.88615e-09	A549-ACE2_SARS-CoV-2vs.A549-ACE2_Mock
ELF3	1764.47	1.02983	0.235036	4.3816	1.17812e-05	8.8291e-05	A549-ACE2_SARS-CoV-2vs.A549-ACE2_Mock
KDM5B	700.629	1.38109	0.268281	5.14795	2.63349e-07	2.98289e-06	A549-ACE2_SARS-CoV-2vs.A549-ACE2_Mock
BTG2	1534.48	1.67006	0.230144	7.25658	3.97006e-13	1.33283e-11	A549-ACE2_SARS-CoV-2vs.A549-ACE2_Mock
ZC3H11A	966.713	1.36207	0.21093	6.45746	1.06475e-10	2.45303e-09	A549-ACE2_SARS-CoV-2vs.A549-ACE2_Mock
PPP1R15B	848.499	2.03274	0.271322	7.492	6.78307e-14	2.54041e-12	A549-ACE2_SARS-CoV-2vs.A549-ACE2_Mock
MDM4	211.907	2.21683	0.196902	11.2585	2.10195e-29	4.29202e-27	A549-ACE2_SARS-CoV-2vs.A549-ACE2_Mock
NUAK2	631.647	1.16198	0.246909	4.70611	2.52489e-06	2.27408e-05	A549-ACE2_SARS-CoV-2vs.A549-ACE2_Mock
CDK18	12.5195	1.21812	0.465767	2.61531	0.00891466	0.027058	A549-ACE2_SARS-CoV-2vs.A549-ACE2_Mock
RASSF5	24.7746	2.09341	0.340598	6.14629	7.93155e-10	1.48341e-08	A549-ACE2_SARS-CoV-2vs.A549-ACE2_Mock
IL20	0.748427	3.91056	1.63867	2.38643	0.0170127	0.0464624	A549-ACE2_SARS-CoV-2vs.A549-ACE2_Mock
PIGR	8.16491	4.23187	0.935114	4.52551	6.02497e-06	4.95904e-05	A549-ACE2_SARS-CoV-2vs.A549-ACE2_Mock
YOD1	824.455	1.80105	0.166548	10.814	2.95571e-27	4.89531e-25	A549-ACE2_SARS-CoV-2vs.A549-ACE2_Mock
C4BPA	13.8407	-1.51779	0.421496	-3.60097	0.000317035	0.00160629	A549-ACE2_SARS-CoV-2vs.A549-ACE2_Mock
CD55	327.342	1.19324	0.462671	2.57902	0.00990807	0.0295616	A549-ACE2_SARS-CoV-2vs.A549-ACE2_Mock
CAMK1G	2.67032	2.93987	0.775795	3.78949	0.000150959	0.000838372	A549-ACE2_SARS-CoV-2vs.A549-ACE2_Mock
HHAT	53.7212	-1.0647	0.378199	-2.81517	0.00487509	0.0164296	A549-ACE2_SARS-CoV-2vs.A549-ACE2_Mock
SLC30A1	354.246	1.4404	0.232242	6.20214	5.57014e-10	1.08534e-08	A549-ACE2_SARS-CoV-2vs.A549-ACE2_Mock
ATF3	634.729	3.2743	0.443659	7.38022	1.58029e-13	5.55562e-12	A549-ACE2_SARS-CoV-2vs.A549-ACE2_Mock
PROX1	16.9165	3.76963	0.760303	4.95806	7.12001e-07	7.2892e-06	A549-ACE2_SARS-CoV-2vs.A549-ACE2_Mock
GPATCH2	107.77	1.22716	0.194348	6.31426	2.71456e-10	5.70708e-09	A549-ACE2_SARS-CoV-2vs.A549-ACE2_Mock
BPNT1	117.507	-1.10652	0.201126	-5.50161	3.76331e-08	5.19887e-07	A549-ACE2_SARS-CoV-2vs.A549-ACE2_Mock
DUSP10	120.297	1.59277	0.418676	3.80431	0.0001422	0.000796257	A549-ACE2_SARS-CoV-2vs.A549-ACE2_Mock
TAF1A	46.7703	1.518	0.279445	5.43218	5.56694e-08	7.39579e-07	A549-ACE2_SARS-CoV-2vs.A549-ACE2_Mock
WDR26	698.737	1.51639	0.267995	5.65828	1.52894e-08	2.29279e-07	A549-ACE2_SARS-CoV-2vs.A549-ACE2_Mock
DNAH14	45.8262	1.01821	0.287848	3.53732	0.000404207	0.00197286	A549-ACE2_SARS-CoV-2vs.A549-ACE2_Mock
EPHX1	716.024	-2.3447	0.271109	-8.64852	5.21714e-18	3.25383e-16	A549-ACE2_SARS-CoV-2vs.A549-ACE2_Mock
SDE2	137.411	1.44795	0.162779	8.89517	5.83309e-19	4.14038e-17	A549-ACE2_SARS-CoV-2vs.A549-ACE2_Mock
ACBD3	456.461	1.13369	0.134965	8.39987	4.46989e-17	2.56262e-15	A549-ACE2_SARS-CoV-2vs.A549-ACE2_Mock
LIN9	29.2796	1.10921	0.310357	3.574	0.000351567	0.00175266	A549-ACE2_SARS-CoV-2vs.A549-ACE2_Mock
WNT9A	11.9433	-1.75379	0.604586	-2.9008	0.00372206	0.0131347	A549-ACE2_SARS-CoV-2vs.A549-ACE2_Mock
HIST3H2A	34.7692	2.2028	0.591446	3.72444	0.000195752	0.00105477	A549-ACE2_SARS-CoV-2vs.A549-ACE2_Mock
HIST3H2BB	6.59882	6.3459	1.08606	5.84302	5.12624e-09	8.32594e-08	A549-ACE2_SARS-CoV-2vs.A549-ACE2_Mock
ACTA1	1.58604	3.90944	1.19352	3.27557	0.0010545	0.00450514	A549-ACE2_SARS-CoV-2vs.A549-ACE2_Mock
EXOC8	180.951	1.44842	0.134271	10.7873	3.95231e-27	6.20138e-25	A549-ACE2_SARS-CoV-2vs.A549-ACE2_Mock
ARID4B	747.586	2.19527	0.201539	10.8926	1.25046e-27	2.19286e-25	A549-ACE2_SARS-CoV-2vs.A549-ACE2_Mock
B3GALNT2	296.406	1.87326	0.109132	17.1652	4.84169e-66	5.55155e-63	A549-ACE2_SARS-CoV-2vs.A549-ACE2_Mock
LYST	123.325	1.25943	0.166357	7.57064	3.71397e-14	1.47235e-12	A549-ACE2_SARS-CoV-2vs.A549-ACE2_Mock
ACTN2	1.98103	3.82158	1.28704	2.96927	0.00298506	0.0108791	A549-ACE2_SARS-CoV-2vs.A549-ACE2_Mock
ZNF670	17.2416	1.35483	0.406538	3.3326	0.000860378	0.00377755	A549-ACE2_SARS-CoV-2vs.A549-ACE2_Mock
ZNF669	34.9918	1.70493	0.446253	3.82054	0.000133158	0.000753267	A549-ACE2_SARS-CoV-2vs.A549-ACE2_Mock
DIP2C	162.913	1.51991	0.393284	3.86467	0.000111239	0.000642437	A549-ACE2_SARS-CoV-2vs.A549-ACE2_Mock
KLF6	948.325	2.0301	0.462493	4.38948	1.13624e-05	8.5669e-05	A549-ACE2_SARS-CoV-2vs.A549-ACE2_Mock
IL15RA	20.4454	1.58231	0.499557	3.16742	0.00153796	0.00619254	A549-ACE2_SARS-CoV-2vs.A549-ACE2_Mock
LOC399715	4.97215	2.00618	0.535538	3.7461	0.000179603	0.000979571	A549-ACE2_SARS-CoV-2vs.A549-ACE2_Mock
PRKCQ-AS1	38.6987	1.03185	0.316319	3.26205	0.0011061	0.00469597	A549-ACE2_SARS-CoV-2vs.A549-ACE2_Mock
KIN	109.795	1.11919	0.325188	3.44169	0.000578099	0.00268447	A549-ACE2_SARS-CoV-2vs.A549-ACE2_Mock
TAF3	165.115	1.22437	0.146228	8.37299	5.61755e-17	3.18385e-15	A549-ACE2_SARS-CoV-2vs.A549-ACE2_Mock
PHYH	105.87	-1.00588	0.195072	-5.15644	2.51692e-07	2.86829e-06	A549-ACE2_SARS-CoV-2vs.A549-ACE2_Mock
RPP38	162.112	1.05151	0.236627	4.44376	8.8401e-06	6.89537e-05	A549-ACE2_SARS-CoV-2vs.A549-ACE2_Mock
RSU1	386.158	-1.12438	0.277177	-4.05653	4.98071e-05	0.000312863	A549-ACE2_SARS-CoV-2vs.A549-ACE2_Mock
VIM	2847.57	-1.18265	0.2245	-5.26793	1.37967e-07	1.67385e-06	A549-ACE2_SARS-CoV-2vs.A549-ACE2_Mock
MRC1	1.78839	3.31695	1.2706	2.61054	0.00903992	0.027338	A549-ACE2_SARS-CoV-2vs.A549-ACE2_Mock
CACNB2	4.38381	1.91521	0.797855	2.40044	0.0163752	0.0450349	A549-ACE2_SARS-CoV-2vs.A549-ACE2_Mock
ARL5B	433.581	2.7852	0.4671	5.96276	2.48014e-09	4.2534e-08	A549-ACE2_SARS-CoV-2vs.A549-ACE2_Mock
COMMD3	41.8382	1.13802	0.326331	3.48734	0.000487854	0.00231812	A549-ACE2_SARS-CoV-2vs.A549-ACE2_Mock
OTUD1	50.5242	1.94507	0.62685	3.10293	0.00191615	0.00747897	A549-ACE2_SARS-CoV-2vs.A549-ACE2_Mock
ENKUR	3.9184	1.48821	0.598211	2.48778	0.0128545	0.0368125	A549-ACE2_SARS-CoV-2vs.A549-ACE2_Mock
THNSL1	23.6067	-1.15784	0.308358	-3.75486	0.000173437	0.000950458	A549-ACE2_SARS-CoV-2vs.A549-ACE2_Mock
WAC	966.052	1.09632	0.260965	4.20103	2.657e-05	0.000180846	A549-ACE2_SARS-CoV-2vs.A549-ACE2_Mock
MAP3K8	371.295	1.74332	0.100295	17.3819	1.13182e-67	1.40591e-64	A549-ACE2_SARS-CoV-2vs.A549-ACE2_Mock
ZEB1-AS1	46.1872	2.08656	0.335187	6.22507	4.81355e-10	9.51601e-09	A549-ACE2_SARS-CoV-2vs.A549-ACE2_Mock
EPC1	320.4	2.05349	0.280605	7.31808	2.51543e-13	8.6794e-12	A549-ACE2_SARS-CoV-2vs.A549-ACE2_Mock
HSD17B7P2	32.9346	1.7801	0.264958	6.71844	1.83682e-11	4.86316e-10	A549-ACE2_SARS-CoV-2vs.A549-ACE2_Mock
CSGALNACT2	103.921	1.39483	0.415655	3.35575	0.000791505	0.00352169	A549-ACE2_SARS-CoV-2vs.A549-ACE2_Mock
RASGEF1A	10.8683	-1.47966	0.588634	-2.51372	0.0119465	0.0346381	A549-ACE2_SARS-CoV-2vs.A549-ACE2_Mock
OR13A1	2.68527	2.51712	0.888122	2.83421	0.0045939	0.0156661	A549-ACE2_SARS-CoV-2vs.A549-ACE2_Mock
ZNF488	30.0884	-1.61139	0.419074	-3.84511	0.000120497	0.000688965	A549-ACE2_SARS-CoV-2vs.A549-ACE2_Mock
FRMPD2	2.12445	-2.59594	1.07446	-2.41604	0.0156904	0.0434078	A549-ACE2_SARS-CoV-2vs.A549-ACE2_Mock
AGAP6	80.4603	1.39404	0.253852	5.49157	3.98385e-08	5.46305e-07	A549-ACE2_SARS-CoV-2vs.A549-ACE2_Mock
A1CF	8.88206	-1.44081	0.610227	-2.36111	0.0182204	0.049116	A549-ACE2_SARS-CoV-2vs.A549-ACE2_Mock
ZWINT	71.1537	-1.28145	0.342599	-3.74037	0.00018375	0.000998898	A549-ACE2_SARS-CoV-2vs.A549-ACE2_Mock
IPMK	167.402	1.02759	0.164941	6.23004	4.6633e-10	9.28054e-09	A549-ACE2_SARS-CoV-2vs.A549-ACE2_Mock
PHYHIPL	11.1449	1.16445	0.47658	2.44335	0.0145515	0.0407945	A549-ACE2_SARS-CoV-2vs.A549-ACE2_Mock
EGR2	53.4676	5.51408	0.340517	16.1933	5.62751e-59	5.99169e-56	A549-ACE2_SARS-CoV-2vs.A549-ACE2_Mock
NRBF2	201.522	1.31002	0.221783	5.90678	3.48865e-09	5.8429e-08	A549-ACE2_SARS-CoV-2vs.A549-ACE2_Mock
JMJD1C	515.176	1.50587	0.251506	5.98742	2.13192e-09	3.71243e-08	A549-ACE2_SARS-CoV-2vs.A549-ACE2_Mock
DNAJC12	137.804	1.15264	0.401572	2.87033	0.00410044	0.0142275	A549-ACE2_SARS-CoV-2vs.A549-ACE2_Mock
ATOH7	2.94135	2.74377	0.783679	3.50114	0.000463267	0.00221827	A549-ACE2_SARS-CoV-2vs.A549-ACE2_Mock
HNRNPH3	1040.75	1.35846	0.175342	7.74747	9.37433e-15	4.10981e-13	A549-ACE2_SARS-CoV-2vs.A549-ACE2_Mock
DDX50	255.618	1.0183	0.285479	3.56699	0.000361108	0.00179124	A549-ACE2_SARS-CoV-2vs.A549-ACE2_Mock
UNC5B-AS1	1.35022	3.54296	1.45824	2.42962	0.0151146	0.0420803	A549-ACE2_SARS-CoV-2vs.A549-ACE2_Mock
PSAP	5488.11	-1.74361	0.158355	-11.0107	3.39221e-28	6.32053e-26	A549-ACE2_SARS-CoV-2vs.A549-ACE2_Mock
SPOCK2	23.543	1.86425	0.363506	5.12853	2.9201e-07	3.26045e-06	A549-ACE2_SARS-CoV-2vs.A549-ACE2_Mock
DDIT4	2495.47	1.8858	0.424162	4.44595	8.75046e-06	6.84335e-05	A549-ACE2_SARS-CoV-2vs.A549-ACE2_Mock
ZSWIM8-AS1	5.11722	1.61252	0.662763	2.43302	0.0149734	0.0417574	A549-ACE2_SARS-CoV-2vs.A549-ACE2_Mock
DUSP13	8.49543	-2.42712	0.791064	-3.06817	0.00215374	0.00825287	A549-ACE2_SARS-CoV-2vs.A549-ACE2_Mock
ZNF503	91.8879	1.22561	0.317312	3.86248	0.000112243	0.000647231	A549-ACE2_SARS-CoV-2vs.A549-ACE2_Mock
ZMIZ1-AS1	6.17153	1.62858	0.654326	2.48895	0.0128123	0.0367269	A549-ACE2_SARS-CoV-2vs.A549-ACE2_Mock
ANXA11	572.261	-1.02614	0.211254	-4.85738	1.18952e-06	1.15662e-05	A549-ACE2_SARS-CoV-2vs.A549-ACE2_Mock
GHITM	1263.38	-1.14446	0.105246	-10.8742	1.5306e-27	2.59264e-25	A549-ACE2_SARS-CoV-2vs.A549-ACE2_Mock
MMRN2	3.52198	2.79764	0.786783	3.5558	0.000376835	0.0018612	A549-ACE2_SARS-CoV-2vs.A549-ACE2_Mock
ADIRF	8.89808	4.23091	1.20883	3.50001	0.000465234	0.00222598	A549-ACE2_SARS-CoV-2vs.A549-ACE2_Mock
CFL1P1	13.8728	1.91851	0.424603	4.51836	6.23196e-06	5.10966e-05	A549-ACE2_SARS-CoV-2vs.A549-ACE2_Mock
RNLS	25.3498	-1.33629	0.309857	-4.31261	1.61338e-05	0.000116743	A549-ACE2_SARS-CoV-2vs.A549-ACE2_Mock
CH25H	3.09675	3.84012	1.58808	2.4181	0.015602	0.0432113	A549-ACE2_SARS-CoV-2vs.A549-ACE2_Mock
IFIT2	911.257	6.04039	1.00197	6.02853	1.65461e-09	2.92224e-08	A549-ACE2_SARS-CoV-2vs.A549-ACE2_Mock
IFIT3	600.165	5.37545	1.00925	5.32617	1.00306e-07	1.26709e-06	A549-ACE2_SARS-CoV-2vs.A549-ACE2_Mock
IFIT1	971.149	6.19433	1.08999	5.68291	1.3242e-08	2.02062e-07	A549-ACE2_SARS-CoV-2vs.A549-ACE2_Mock
IFIT5	199.598	1.80515	0.566983	3.18378	0.00145368	0.00591039	A549-ACE2_SARS-CoV-2vs.A549-ACE2_Mock
KIF20B	148.034	1.41076	0.355095	3.97291	7.09988e-05	0.000430032	A549-ACE2_SARS-CoV-2vs.A549-ACE2_Mock
BTAF1	655.579	1.68345	0.428655	3.92729	8.59101e-05	0.000509175	A549-ACE2_SARS-CoV-2vs.A549-ACE2_Mock
CPEB3	13.7299	1.42358	0.340824	4.17687	2.95544e-05	0.00019862	A549-ACE2_SARS-CoV-2vs.A549-ACE2_Mock
FFAR4	6.88916	-2.2176	0.654305	-3.38925	0.00070085	0.00316764	A549-ACE2_SARS-CoV-2vs.A549-ACE2_Mock
PDE6C	2.92468	4.06725	0.893039	4.55439	5.25379e-06	4.36527e-05	A549-ACE2_SARS-CoV-2vs.A549-ACE2_Mock
NOC3L	246.453	1.40693	0.212285	6.62756	3.4128e-11	8.72577e-10	A549-ACE2_SARS-CoV-2vs.A549-ACE2_Mock
TBC1D12	91.0529	1.30496	0.281089	4.64252	3.44178e-06	3.00018e-05	A549-ACE2_SARS-CoV-2vs.A549-ACE2_Mock
CYP2C9	5.44205	1.35301	0.525893	2.57278	0.0100886	0.030022	A549-ACE2_SARS-CoV-2vs.A549-ACE2_Mock
TCTN3	146.065	-1.01103	0.333149	-3.03477	0.00240719	0.00906788	A549-ACE2_SARS-CoV-2vs.A549-ACE2_Mock
PIK3AP1	17.7697	1.3873	0.53411	2.59741	0.00939287	0.028262	A549-ACE2_SARS-CoV-2vs.A549-ACE2_Mock
ARHGAP19	19.2643	1.39186	0.387089	3.59571	0.000323514	0.00163301	A549-ACE2_SARS-CoV-2vs.A549-ACE2_Mock
HOGA1	34.5292	-1.61072	0.410853	-3.92042	8.83934e-05	0.000521612	A549-ACE2_SARS-CoV-2vs.A549-ACE2_Mock
GOLGA7B	39.1075	2.18537	0.536536	4.07312	4.63885e-05	0.000293492	A549-ACE2_SARS-CoV-2vs.A549-ACE2_Mock
LOXL4	24.6488	-1.03359	0.256328	-4.03228	5.52377e-05	0.000343788	A549-ACE2_SARS-CoV-2vs.A549-ACE2_Mock
SLC25A28	107.67	1.64344	0.372035	4.41744	9.98772e-06	7.65828e-05	A549-ACE2_SARS-CoV-2vs.A549-ACE2_Mock
COX15	340.862	-1.00342	0.32282	-3.1083	0.00188165	0.00735971	A549-ACE2_SARS-CoV-2vs.A549-ACE2_Mock
SNORA12	2.31061	2.59566	0.786064	3.3021	0.00095964	0.00414981	A549-ACE2_SARS-CoV-2vs.A549-ACE2_Mock
SCD	5029.71	-1.11737	0.186013	-6.00692	1.8908e-09	3.30802e-08	A549-ACE2_SARS-CoV-2vs.A549-ACE2_Mock
NDUFB8	443.042	-1.39605	0.254124	-5.49359	3.93839e-08	5.41292e-07	A549-ACE2_SARS-CoV-2vs.A549-ACE2_Mock
KCNIP2	5.9696	1.21721	0.450827	2.69995	0.00693505	0.022032	A549-ACE2_SARS-CoV-2vs.A549-ACE2_Mock
NFKB2	1150.4	1.78041	0.32415	5.49256	3.9615e-08	5.4374e-07	A549-ACE2_SARS-CoV-2vs.A549-ACE2_Mock
CUEDC2	171.139	-1.20589	0.191963	-6.2819	3.34466e-10	6.92437e-09	A549-ACE2_SARS-CoV-2vs.A549-ACE2_Mock
CNNM2	55.053	1.09724	0.282159	3.88874	0.000100766	0.000588337	A549-ACE2_SARS-CoV-2vs.A549-ACE2_Mock
MXI1	176.882	1.30834	0.529052	2.47298	0.0133991	0.0381669	A549-ACE2_SARS-CoV-2vs.A549-ACE2_Mock
SMNDC1	436.415	1.83286	0.235138	7.79484	6.449e-15	2.88675e-13	A549-ACE2_SARS-CoV-2vs.A549-ACE2_Mock
TCF7L2	190.985	1.28601	0.229102	5.61324	1.98569e-08	2.92766e-07	A549-ACE2_SARS-CoV-2vs.A549-ACE2_Mock
HABP2	18.3676	-2.21553	0.405817	-5.45942	4.77705e-08	6.40924e-07	A549-ACE2_SARS-CoV-2vs.A549-ACE2_Mock
C10orf82	1.32069	2.52127	1.02089	2.46968	0.0135234	0.0384109	A549-ACE2_SARS-CoV-2vs.A549-ACE2_Mock
PRDX3	1049.08	-1.22568	0.275642	-4.44662	8.72315e-06	6.82558e-05	A549-ACE2_SARS-CoV-2vs.A549-ACE2_Mock
DMBT1	2.45738	4.58711	0.980885	4.6765	2.91816e-06	2.58917e-05	A549-ACE2_SARS-CoV-2vs.A549-ACE2_Mock
FAM24B	15.0671	1.0137	0.315399	3.21402	0.0013089	0.00542259	A549-ACE2_SARS-CoV-2vs.A549-ACE2_Mock
IKZF5	147.97	2.00672	0.175179	11.4553	2.21256e-30	5.15318e-28	A549-ACE2_SARS-CoV-2vs.A549-ACE2_Mock
ACADSB	46.0055	-1.25405	0.330079	-3.79925	0.000145137	0.000810269	A549-ACE2_SARS-CoV-2vs.A549-ACE2_Mock
LHPP	36.1905	-1.47104	0.23207	-6.33878	2.31596e-10	4.91063e-09	A549-ACE2_SARS-CoV-2vs.A549-ACE2_Mock
UROS	173.666	-1.01483	0.29465	-3.44419	0.000572774	0.00266306	A549-ACE2_SARS-CoV-2vs.A549-ACE2_Mock
TCERG1L	2.88855	4.47569	1.28141	3.49278	0.000478019	0.00227574	A549-ACE2_SARS-CoV-2vs.A549-ACE2_Mock
PPP2R2D	222.719	1.06981	0.255559	4.18617	2.83704e-05	0.000191476	A549-ACE2_SARS-CoV-2vs.A549-ACE2_Mock
ADAM8	37.221	1.20755	0.403352	2.99379	0.00275539	0.0101638	A549-ACE2_SARS-CoV-2vs.A549-ACE2_Mock
ECHS1	391.424	-1.02225	0.245007	-4.17232	3.01508e-05	0.000202263	A549-ACE2_SARS-CoV-2vs.A549-ACE2_Mock
IFITM1	57.2182	4.94975	1.7369	2.84977	0.00437509	0.0150172	A549-ACE2_SARS-CoV-2vs.A549-ACE2_Mock
IFITM3	59.5861	2.80083	1.05924	2.64417	0.00818908	0.0252621	A549-ACE2_SARS-CoV-2vs.A549-ACE2_Mock
ANO9	19.1489	1.63036	0.398724	4.08894	4.33353e-05	0.000276759	A549-ACE2_SARS-CoV-2vs.A549-ACE2_Mock
IRF7	80.2343	4.59447	0.744174	6.17392	6.66179e-10	1.26498e-08	A549-ACE2_SARS-CoV-2vs.A549-ACE2_Mock
SNORA52	9.06976	2.40557	0.591063	4.0699	4.70331e-05	0.000297192	A549-ACE2_SARS-CoV-2vs.A549-ACE2_Mock
TSPAN4	240.826	-1.11181	0.317841	-3.49801	0.000468736	0.00223798	A549-ACE2_SARS-CoV-2vs.A549-ACE2_Mock
DUSP8	411.366	3.95668	0.219213	18.0495	7.96451e-73	1.07926e-69	A549-ACE2_SARS-CoV-2vs.A549-ACE2_Mock
CTSD	1701.04	-1.2357	0.275418	-4.48662	7.23607e-06	5.80834e-05	A549-ACE2_SARS-CoV-2vs.A549-ACE2_Mock
H19	6.80521	-1.37711	0.482469	-2.85429	0.00431327	0.0148374	A549-ACE2_SARS-CoV-2vs.A549-ACE2_Mock
CD81	612.334	-1.25906	0.1479	-8.51292	1.69609e-17	1.01534e-15	A549-ACE2_SARS-CoV-2vs.A549-ACE2_Mock
SLC22A18AS	11.3046	-1.67146	0.449798	-3.71603	0.000202376	0.00108529	A549-ACE2_SARS-CoV-2vs.A549-ACE2_Mock
TRIM21	137.848	1.31011	0.481186	2.72267	0.00647566	0.0207941	A549-ACE2_SARS-CoV-2vs.A549-ACE2_Mock
TRIM22	89.9162	2.12058	0.550182	3.85433	0.000116045	0.000666066	A549-ACE2_SARS-CoV-2vs.A549-ACE2_Mock
HPX	7.21927	1.34873	0.492281	2.73976	0.00614845	0.0199193	A549-ACE2_SARS-CoV-2vs.A549-ACE2_Mock
DCHS1	7.43635	2.33955	0.476814	4.90664	9.2649e-07	9.23528e-06	A549-ACE2_SARS-CoV-2vs.A549-ACE2_Mock
STK33	5.00199	-1.49914	0.599966	-2.49871	0.0124646	0.0358891	A549-ACE2_SARS-CoV-2vs.A549-ACE2_Mock
SCUBE2	26.6695	3.59261	0.614079	5.85039	4.90409e-09	7.9804e-08	A549-ACE2_SARS-CoV-2vs.A549-ACE2_Mock
LOC644656	96.774	2.51961	0.302048	8.34175	7.31992e-17	4.02623e-15	A549-ACE2_SARS-CoV-2vs.A549-ACE2_Mock
ZNF143	182.678	1.77649	0.3408	5.21272	1.86087e-07	2.19447e-06	A549-ACE2_SARS-CoV-2vs.A549-ACE2_Mock
WEE1	440.049	1.28015	0.300648	4.25798	2.06284e-05	0.000145041	A549-ACE2_SARS-CoV-2vs.A549-ACE2_Mock
LOC440028	19.1716	1.40133	0.285553	4.90743	9.22779e-07	9.20679e-06	A549-ACE2_SARS-CoV-2vs.A549-ACE2_Mock
ADM	1594.66	2.0355	0.480946	4.23228	2.31337e-05	0.000160163	A549-ACE2_SARS-CoV-2vs.A549-ACE2_Mock
SNORD97	5.62991	2.62064	0.592645	4.42194	9.78189e-06	7.52368e-05	A549-ACE2_SARS-CoV-2vs.A549-ACE2_Mock
ZBED5	835.311	1.05371	0.218114	4.83098	1.35863e-06	1.30236e-05	A549-ACE2_SARS-CoV-2vs.A549-ACE2_Mock
OR7E14P	5.22053	-1.53468	0.547086	-2.80519	0.00502862	0.0168395	A549-ACE2_SARS-CoV-2vs.A549-ACE2_Mock
MYOD1	4.92044	3.68118	1.16513	3.15945	0.00158067	0.00634568	A549-ACE2_SARS-CoV-2vs.A549-ACE2_Mock
MRGPRX3	1.4449	2.98957	1.17457	2.54525	0.0109198	0.0320731	A549-ACE2_SARS-CoV-2vs.A549-ACE2_Mock
SAA2	14.178	2.01296	0.748303	2.69004	0.00714437	0.022591	A549-ACE2_SARS-CoV-2vs.A549-ACE2_Mock
NAV2	161.508	1.73798	0.526043	3.30388	0.000953562	0.00412712	A549-ACE2_SARS-CoV-2vs.A549-ACE2_Mock
LIN7C	191.036	1.03105	0.15699	6.56764	5.11175e-11	1.27205e-09	A549-ACE2_SARS-CoV-2vs.A549-ACE2_Mock
ARL14EP	132.726	1.02288	0.143526	7.12679	1.02733e-12	3.26511e-11	A549-ACE2_SARS-CoV-2vs.A549-ACE2_Mock
IMMP1L	20.9794	1.25912	0.256746	4.90417	9.3824e-07	9.34229e-06	A549-ACE2_SARS-CoV-2vs.A549-ACE2_Mock
DEPDC7	73.0589	1.2826	0.176322	7.27416	3.48573e-13	1.17553e-11	A549-ACE2_SARS-CoV-2vs.A549-ACE2_Mock
CSTF3	454.835	1.44683	0.269912	5.36037	8.305e-08	1.06627e-06	A549-ACE2_SARS-CoV-2vs.A549-ACE2_Mock
C11orf91	7.91213	1.88772	0.547631	3.44706	0.000566729	0.00264102	A549-ACE2_SARS-CoV-2vs.A549-ACE2_Mock
LMO2	4.88599	4.38889	1.49115	2.9433	0.00324735	0.0117175	A549-ACE2_SARS-CoV-2vs.A549-ACE2_Mock
ABTB2	478.547	1.46787	0.341166	4.30251	1.68873e-05	0.000121546	A549-ACE2_SARS-CoV-2vs.A549-ACE2_Mock
CD44	1588.91	-1.117	0.134831	-8.28446	1.1865e-16	6.40793e-15	A549-ACE2_SARS-CoV-2vs.A549-ACE2_Mock
COMMD9	94.1592	-1.05514	0.213507	-4.94196	7.734e-07	7.85842e-06	A549-ACE2_SARS-CoV-2vs.A549-ACE2_Mock
TRAF6	112.017	1.04	0.163282	6.36933	1.89861e-10	4.10154e-09	A549-ACE2_SARS-CoV-2vs.A549-ACE2_Mock
SEC14L1P1	8.15313	1.33796	0.521575	2.56523	0.0103109	0.0305798	A549-ACE2_SARS-CoV-2vs.A549-ACE2_Mock
C11orf96	33.2287	6.81065	0.596694	11.414	3.56072e-30	8.16555e-28	A549-ACE2_SARS-CoV-2vs.A549-ACE2_Mock
CD82	38.2236	-1.50366	0.226116	-6.64995	2.93189e-11	7.54796e-10	A549-ACE2_SARS-CoV-2vs.A549-ACE2_Mock
TSPAN18	19.7574	-1.25457	0.296967	-4.22461	2.39354e-05	0.000164952	A549-ACE2_SARS-CoV-2vs.A549-ACE2_Mock
CRY2	48.4929	1.35413	0.385102	3.51629	0.000437624	0.00211108	A549-ACE2_SARS-CoV-2vs.A549-ACE2_Mock
C11orf94	2.13175	2.38662	0.866319	2.7549	0.00587097	0.0191536	A549-ACE2_SARS-CoV-2vs.A549-ACE2_Mock
PHF21A	253.598	1.06801	0.274852	3.88576	0.000102009	0.000594519	A549-ACE2_SARS-CoV-2vs.A549-ACE2_Mock
CELF1	540.967	1.79752	0.227777	7.89156	2.98429e-15	1.37721e-13	A549-ACE2_SARS-CoV-2vs.A549-ACE2_Mock
AGBL2	17.462	1.05531	0.307871	3.42778	0.000608539	0.00280225	A549-ACE2_SARS-CoV-2vs.A549-ACE2_Mock
FNBP4	394.259	1.25201	0.255528	4.8997	9.59817e-07	9.51898e-06	A549-ACE2_SARS-CoV-2vs.A549-ACE2_Mock
APLNR	1.87074	3.1931	1.23895	2.57726	0.0099586	0.0296886	A549-ACE2_SARS-CoV-2vs.A549-ACE2_Mock
PRG2	0.943116	2.87401	1.15507	2.48817	0.0128403	0.036779	A549-ACE2_SARS-CoV-2vs.A549-ACE2_Mock
SMTNL1	2.08807	4.75238	1.56231	3.0419	0.0023509	0.00887153	A549-ACE2_SARS-CoV-2vs.A549-ACE2_Mock
UBE2L6	289.923	1.43815	0.420912	3.41674	0.000633769	0.00290586	A549-ACE2_SARS-CoV-2vs.A549-ACE2_Mock
SERPING1	6.07745	3.88719	1.39158	2.79336	0.00521635	0.0173715	A549-ACE2_SARS-CoV-2vs.A549-ACE2_Mock
GLYAT	3.13198	5.85325	1.76386	3.31844	0.000905228	0.00394888	A549-ACE2_SARS-CoV-2vs.A549-ACE2_Mock
PATL1	436.806	1.48004	0.28918	5.11807	3.08673e-07	3.42853e-06	A549-ACE2_SARS-CoV-2vs.A549-ACE2_Mock
RPLP0P2	3.19614	1.97174	0.715782	2.75466	0.00587528	0.0191592	A549-ACE2_SARS-CoV-2vs.A549-ACE2_Mock
FADS2	1860.15	-1.49827	0.352636	-4.24877	2.14946e-05	0.000150352	A549-ACE2_SARS-CoV-2vs.A549-ACE2_Mock
GANAB	1323.56	-1.04174	0.107403	-9.69936	3.03387e-22	3.32521e-20	A549-ACE2_SARS-CoV-2vs.A549-ACE2_Mock
SNORA57	6.37028	1.41185	0.49407	2.85759	0.00426874	0.0147189	A549-ACE2_SARS-CoV-2vs.A549-ACE2_Mock
SNHG1	1027.24	1.786	0.297939	5.99453	2.0407e-09	3.5619e-08	A549-ACE2_SARS-CoV-2vs.A549-ACE2_Mock
SNORD22	14.3288	1.11298	0.408444	2.72492	0.00643161	0.0206838	A549-ACE2_SARS-CoV-2vs.A549-ACE2_Mock
SNORD28	5.44919	1.286	0.500237	2.57078	0.0101469	0.0301435	A549-ACE2_SARS-CoV-2vs.A549-ACE2_Mock
SNORD26	8.46904	1.58619	0.432827	3.66472	0.000247606	0.00130004	A549-ACE2_SARS-CoV-2vs.A549-ACE2_Mock
CHRM1	1.74448	4.46634	1.49265	2.99223	0.00276946	0.010198	A549-ACE2_SARS-CoV-2vs.A549-ACE2_Mock
RTN3	546.07	-1.02491	0.234341	-4.37359	1.22219e-05	9.12722e-05	A549-ACE2_SARS-CoV-2vs.A549-ACE2_Mock
FERMT3	32.4158	2.69332	0.568506	4.73755	2.16322e-06	1.97943e-05	A549-ACE2_SARS-CoV-2vs.A549-ACE2_Mock
PYGM	15.2775	2.36854	0.481765	4.91637	8.8162e-07	8.84349e-06	A549-ACE2_SARS-CoV-2vs.A549-ACE2_Mock
MAP4K2	55.0283	-1.03497	0.243187	-4.25586	2.08243e-05	0.00014628	A549-ACE2_SARS-CoV-2vs.A549-ACE2_Mock
BATF2	42.7847	4.18314	0.906756	4.6133	3.9633e-06	3.40109e-05	A549-ACE2_SARS-CoV-2vs.A549-ACE2_Mock
ARL2	58.8925	-1.15955	0.241921	-4.79309	1.64236e-06	1.54357e-05	A549-ACE2_SARS-CoV-2vs.A549-ACE2_Mock
TM7SF2	95.6927	-1.48355	0.451469	-3.28604	0.00101606	0.00436089	A549-ACE2_SARS-CoV-2vs.A549-ACE2_Mock
TIGD3	7.08178	2.32816	0.480871	4.84154	1.28838e-06	1.24141e-05	A549-ACE2_SARS-CoV-2vs.A549-ACE2_Mock
NEAT1	5174.25	2.41974	0.238978	10.1253	4.2647e-24	5.38726e-22	A549-ACE2_SARS-CoV-2vs.A549-ACE2_Mock
MALAT1	5365.32	1.89319	0.214737	8.81632	1.18287e-18	8.16288e-17	A549-ACE2_SARS-CoV-2vs.A549-ACE2_Mock
OVOL1	1.67415	2.58417	0.982105	2.63126	0.00850689	0.0260698	A549-ACE2_SARS-CoV-2vs.A549-ACE2_Mock
FOSL1	586.066	1.84889	0.331545	5.57657	2.45301e-08	3.53965e-07	A549-ACE2_SARS-CoV-2vs.A549-ACE2_Mock
BANF1	551.963	-1.07642	0.09488	-11.3451	7.84343e-30	1.69441e-27	A549-ACE2_SARS-CoV-2vs.A549-ACE2_Mock
CNIH2	6.86164	2.71546	0.614663	4.41781	9.97044e-06	7.6529e-05	A549-ACE2_SARS-CoV-2vs.A549-ACE2_Mock
DPP3	196.56	-1.32156	0.138492	-9.54245	1.39502e-21	1.3591e-19	A549-ACE2_SARS-CoV-2vs.A549-ACE2_Mock
RBM4	274	1.14305	0.286309	3.99236	6.54189e-05	0.000399318	A549-ACE2_SARS-CoV-2vs.A549-ACE2_Mock
KDM2A	620.712	1.0043	0.290414	3.45816	0.000543873	0.00254776	A549-ACE2_SARS-CoV-2vs.A549-ACE2_Mock
PPP1CA	493.106	-1.08949	0.208699	-5.2204	1.78541e-07	2.1126e-06	A549-ACE2_SARS-CoV-2vs.A549-ACE2_Mock
GSTP1	2658.27	-1.09817	0.342451	-3.20681	0.00134217	0.0055302	A549-ACE2_SARS-CoV-2vs.A549-ACE2_Mock
NDUFV1	293.348	-1.07446	0.298673	-3.59747	0.000321333	0.00162476	A549-ACE2_SARS-CoV-2vs.A549-ACE2_Mock
NUDT8	14.3768	-1.26302	0.332266	-3.80122	0.000143984	0.000804734	A549-ACE2_SARS-CoV-2vs.A549-ACE2_Mock
DHCR7	358.917	-1.36576	0.326772	-4.17955	2.92083e-05	0.000196695	A549-ACE2_SARS-CoV-2vs.A549-ACE2_Mock
CLPB	110.431	-1.03193	0.286812	-3.59794	0.00032075	0.00162236	A549-ACE2_SARS-CoV-2vs.A549-ACE2_Mock
RELT	66.1105	1.02122	0.315813	3.23362	0.00122233	0.00511513	A549-ACE2_SARS-CoV-2vs.A549-ACE2_Mock
PPME1	787.698	-1.04405	0.204636	-5.10198	3.3611e-07	3.70292e-06	A549-ACE2_SARS-CoV-2vs.A549-ACE2_Mock
RNF169	147.791	1.27407	0.138911	9.17183	4.65048e-20	3.72689e-18	A549-ACE2_SARS-CoV-2vs.A549-ACE2_Mock
SNORD15B	9.55049	2.8422	0.777987	3.65327	0.000258919	0.00135419	A549-ACE2_SARS-CoV-2vs.A549-ACE2_Mock
SERPINH1	841.467	-1.77159	0.195567	-9.05874	1.31969e-19	9.88504e-18	A549-ACE2_SARS-CoV-2vs.A549-ACE2_Mock
CAPN5	37.3805	-1.34219	0.232527	-5.7722	7.82413e-09	1.23284e-07	A549-ACE2_SARS-CoV-2vs.A549-ACE2_Mock
RSF1	370.699	1.70852	0.323079	5.28824	1.23502e-07	1.52268e-06	A549-ACE2_SARS-CoV-2vs.A549-ACE2_Mock
RAB30	56.9419	1.4485	0.421573	3.43595	0.000590472	0.00273002	A549-ACE2_SARS-CoV-2vs.A549-ACE2_Mock
PCF11	843.262	2.50302	0.171737	14.5748	4.06576e-48	2.42417e-45	A549-ACE2_SARS-CoV-2vs.A549-ACE2_Mock
TMEM126A	116.906	1.02001	0.155427	6.56263	5.28659e-11	1.30251e-09	A549-ACE2_SARS-CoV-2vs.A549-ACE2_Mock
EED	221.274	1.38381	0.207887	6.65654	2.8035e-11	7.26764e-10	A549-ACE2_SARS-CoV-2vs.A549-ACE2_Mock
CCDC81	9.34202	2.9359	0.431033	6.81131	9.67157e-12	2.65986e-10	A549-ACE2_SARS-CoV-2vs.A549-ACE2_Mock
PRSS23	1713.72	-1.08932	0.394813	-2.75907	0.00579656	0.0189749	A549-ACE2_SARS-CoV-2vs.A549-ACE2_Mock
SNORA25	12.6536	3.08664	0.519231	5.94464	2.77068e-09	4.73621e-08	A549-ACE2_SARS-CoV-2vs.A549-ACE2_Mock
SNORA32	11.3336	2.1464	0.483685	4.4376	9.09654e-06	7.0695e-05	A549-ACE2_SARS-CoV-2vs.A549-ACE2_Mock
SNORD6	3.46836	2.1121	0.821092	2.57231	0.0101023	0.0300509	A549-ACE2_SARS-CoV-2vs.A549-ACE2_Mock
SNORA1	3.65397	2.15262	0.621938	3.46115	0.00053788	0.00252365	A549-ACE2_SARS-CoV-2vs.A549-ACE2_Mock
SNORA8	18.3462	1.79945	0.373065	4.82343	1.4111e-06	1.34574e-05	A549-ACE2_SARS-CoV-2vs.A549-ACE2_Mock
SNORD5	10.6838	2.06054	0.438066	4.70372	2.55469e-06	2.29676e-05	A549-ACE2_SARS-CoV-2vs.A549-ACE2_Mock
SNORA40	22.8384	1.3901	0.257306	5.40254	6.57056e-08	8.58376e-07	A549-ACE2_SARS-CoV-2vs.A549-ACE2_Mock
TAF1D	307.94	1.89683	0.31543	6.01348	1.81585e-09	3.18811e-08	A549-ACE2_SARS-CoV-2vs.A549-ACE2_Mock
GPR83	2.81559	3.30523	0.818601	4.03767	5.39858e-05	0.000337123	A549-ACE2_SARS-CoV-2vs.A549-ACE2_Mock
ANKRD49	119.291	2.13994	0.36446	5.87155	4.3175e-09	7.11909e-08	A549-ACE2_SARS-CoV-2vs.A549-ACE2_Mock
FAM76B	46.4167	1.56968	0.343562	4.56885	4.90419e-06	4.10685e-05	A549-ACE2_SARS-CoV-2vs.A549-ACE2_Mock
MAML2	26.0014	1.20144	0.30518	3.93682	8.25696e-05	0.00049192	A549-ACE2_SARS-CoV-2vs.A549-ACE2_Mock
BIRC3	908.448	1.69147	0.330436	5.11891	3.07303e-07	3.41586e-06	A549-ACE2_SARS-CoV-2vs.A549-ACE2_Mock
BIRC2	435.098	1.41648	0.342542	4.13519	3.54664e-05	0.000232175	A549-ACE2_SARS-CoV-2vs.A549-ACE2_Mock
MMP13	2.30655	4.38141	1.40261	3.12377	0.00178552	0.00704101	A549-ACE2_SARS-CoV-2vs.A549-ACE2_Mock
PDGFD	149.629	-1.28922	0.360108	-3.58011	0.000343455	0.00171854	A549-ACE2_SARS-CoV-2vs.A549-ACE2_Mock
EXPH5	13.037	1.00485	0.355788	2.82428	0.00473864	0.0160578	A549-ACE2_SARS-CoV-2vs.A549-ACE2_Mock
ZC3H12C	146.482	1.71009	0.360806	4.73962	2.14115e-06	1.96044e-05	A549-ACE2_SARS-CoV-2vs.A549-ACE2_Mock
C11orf1	57.8772	-1.01187	0.204318	-4.95241	7.32995e-07	7.47334e-06	A549-ACE2_SARS-CoV-2vs.A549-ACE2_Mock
CRYAB	10.952	-1.36874	0.551284	-2.48283	0.0130343	0.03727	A549-ACE2_SARS-CoV-2vs.A549-ACE2_Mock
BUD13	79.6331	1.43987	0.253629	5.67707	1.37025e-08	2.07993e-07	A549-ACE2_SARS-CoV-2vs.A549-ACE2_Mock
TAGLN	65.2296	-1.02708	0.367832	-2.79225	0.00523427	0.0174234	A549-ACE2_SARS-CoV-2vs.A549-ACE2_Mock
IL10RA	3.34012	2.10479	0.891668	2.36051	0.0182498	0.0491476	A549-ACE2_SARS-CoV-2vs.A549-ACE2_Mock
HYOU1	440.29	-1.09255	0.275537	-3.96517	7.33447e-05	0.000442085	A549-ACE2_SARS-CoV-2vs.A549-ACE2_Mock
TECTA	3.52084	2.50341	0.662771	3.77719	0.000158608	0.000876933	A549-ACE2_SARS-CoV-2vs.A549-ACE2_Mock
SORL1	71.4853	-1.70072	0.300058	-5.66798	1.44491e-08	2.18214e-07	A549-ACE2_SARS-CoV-2vs.A549-ACE2_Mock
GRAMD1B	124.537	-1.06152	0.247597	-4.2873	1.80856e-05	0.000128864	A549-ACE2_SARS-CoV-2vs.A549-ACE2_Mock
ZNF202	88.4068	1.12255	0.152094	7.38065	1.57524e-13	5.55097e-12	A549-ACE2_SARS-CoV-2vs.A549-ACE2_Mock
NRGN	2.2563	-2.45909	0.978663	-2.5127	0.011981	0.0347313	A549-ACE2_SARS-CoV-2vs.A549-ACE2_Mock
ETS1	177.831	1.37118	0.394414	3.47649	0.000508025	0.00240172	A549-ACE2_SARS-CoV-2vs.A549-ACE2_Mock
APLP2	895.591	-1.53115	0.153779	-9.9568	2.35528e-23	2.80862e-21	A549-ACE2_SARS-CoV-2vs.A549-ACE2_Mock
ADAMTS8	1.07785	-2.90283	1.22294	-2.37364	0.0176135	0.0477706	A549-ACE2_SARS-CoV-2vs.A549-ACE2_Mock
NCAPD3	66.488	-1.27244	0.265865	-4.78602	1.70119e-06	1.59484e-05	A549-ACE2_SARS-CoV-2vs.A549-ACE2_Mock
GLB1L2	11.8229	-1.64786	0.536551	-3.07122	0.00213187	0.0081817	A549-ACE2_SARS-CoV-2vs.A549-ACE2_Mock
SLC6A12	5.69001	3.17914	0.834821	3.80818	0.000139996	0.000786278	A549-ACE2_SARS-CoV-2vs.A549-ACE2_Mock
SLC6A13	5.18249	2.15215	0.560173	3.84193	0.000122072	0.000696899	A549-ACE2_SARS-CoV-2vs.A549-ACE2_Mock
FGF23	0.757988	3.92401	1.63993	2.39279	0.0167206	0.0458073	A549-ACE2_SARS-CoV-2vs.A549-ACE2_Mock
C12orf4	90.1511	1.52772	0.331458	4.6091	4.04422e-06	3.45859e-05	A549-ACE2_SARS-CoV-2vs.A549-ACE2_Mock
PLEKHG6	3.59407	-2.37388	0.891145	-2.66386	0.00772503	0.0240948	A549-ACE2_SARS-CoV-2vs.A549-ACE2_Mock
SCARNA10	3.00333	2.99499	0.926561	3.23237	0.00122767	0.00513603	A549-ACE2_SARS-CoV-2vs.A549-ACE2_Mock
IFFO1	13.1156	1.84803	0.553922	3.33626	0.00084913	0.00373697	A549-ACE2_SARS-CoV-2vs.A549-ACE2_Mock
USP5	560.758	-1.07148	0.192828	-5.55667	2.7497e-08	3.91846e-07	A549-ACE2_SARS-CoV-2vs.A549-ACE2_Mock
TPI1	4246.07	-1.4094	0.219294	-6.42698	1.30164e-10	2.92642e-09	A549-ACE2_SARS-CoV-2vs.A549-ACE2_Mock
C12orf57	226.376	-1.13459	0.224395	-5.05621	4.27677e-07	4.60618e-06	A549-ACE2_SARS-CoV-2vs.A549-ACE2_Mock
MIR141	0.973261	3.22901	1.34542	2.40001	0.0163948	0.0450722	A549-ACE2_SARS-CoV-2vs.A549-ACE2_Mock
NECAP1	158.802	2.27653	0.252306	9.02288	1.83216e-19	1.34533e-17	A549-ACE2_SARS-CoV-2vs.A549-ACE2_Mock
CLEC4A	7.23133	5.03539	1.10914	4.5399	5.62807e-06	4.64776e-05	A549-ACE2_SARS-CoV-2vs.A549-ACE2_Mock
FAM86FP	20.6433	-1.03147	0.29875	-3.45262	0.000555168	0.00259496	A549-ACE2_SARS-CoV-2vs.A549-ACE2_Mock
RIMKLB	250.345	1.4633	0.19091	7.6649	1.78964e-14	7.45151e-13	A549-ACE2_SARS-CoV-2vs.A549-ACE2_Mock
LOC642846	10.1173	1.03739	0.440508	2.35499	0.0185232	0.0497221	A549-ACE2_SARS-CoV-2vs.A549-ACE2_Mock
CLEC2B	26.7086	1.7572	0.457201	3.84338	0.000121351	0.000693313	A549-ACE2_SARS-CoV-2vs.A549-ACE2_Mock
TAS2R14	7.2159	1.81355	0.426604	4.25113	2.12699e-05	0.000149059	A549-ACE2_SARS-CoV-2vs.A549-ACE2_Mock
ETV6	96.6459	1.06652	0.35171	3.03239	0.00242625	0.00912813	A549-ACE2_SARS-CoV-2vs.A549-ACE2_Mock
MANSC1	39.6626	-1.12466	0.296531	-3.79272	0.000149006	0.000829692	A549-ACE2_SARS-CoV-2vs.A549-ACE2_Mock
DUSP16	738.643	1.36546	0.2185	6.24924	4.12462e-10	8.31957e-09	A549-ACE2_SARS-CoV-2vs.A549-ACE2_Mock
CDKN1B	528.093	2.19365	0.251733	8.71418	2.92876e-18	1.91474e-16	A549-ACE2_SARS-CoV-2vs.A549-ACE2_Mock
GUCY2C	1.04719	4.38414	1.56449	2.80228	0.0050743	0.0169667	A549-ACE2_SARS-CoV-2vs.A549-ACE2_Mock
HIST4H4	4.38524	1.72219	0.640561	2.68856	0.00717606	0.0226768	A549-ACE2_SARS-CoV-2vs.A549-ACE2_Mock
RERG	29.1428	-1.01138	0.41322	-2.44756	0.0143829	0.0404053	A549-ACE2_SARS-CoV-2vs.A549-ACE2_Mock
AEBP2	272.545	2.16461	0.19906	10.8742	1.53046e-27	2.59264e-25	A549-ACE2_SARS-CoV-2vs.A549-ACE2_Mock
PYROXD1	27.9313	1.09235	0.383581	2.84777	0.00440266	0.0150934	A549-ACE2_SARS-CoV-2vs.A549-ACE2_Mock
LDHB	3690.09	-1.19718	0.197666	-6.05657	1.39057e-09	2.47567e-08	A549-ACE2_SARS-CoV-2vs.A549-ACE2_Mock
BCAT1	95.9871	-1.06771	0.193016	-5.53171	3.17121e-08	4.45943e-07	A549-ACE2_SARS-CoV-2vs.A549-ACE2_Mock
CASC1	2.51737	2.34467	0.790016	2.96787	0.0029987	0.0109232	A549-ACE2_SARS-CoV-2vs.A549-ACE2_Mock
RASSF8	101.352	2.10595	0.492708	4.27423	1.91802e-05	0.000135819	A549-ACE2_SARS-CoV-2vs.A549-ACE2_Mock
BHLHE41	177.357	5.44751	0.512175	10.636	2.02562e-26	2.98949e-24	A549-ACE2_SARS-CoV-2vs.A549-ACE2_Mock
FGFR1OP2	196.508	1.41309	0.257499	5.48774	4.07108e-08	5.57241e-07	A549-ACE2_SARS-CoV-2vs.A549-ACE2_Mock
CNTN1	1375.17	-1.06046	0.36799	-2.88176	0.00395466	0.0138052	A549-ACE2_SARS-CoV-2vs.A549-ACE2_Mock
YAF2	140.84	1.77435	0.270329	6.56366	5.25033e-11	1.30219e-09	A549-ACE2_SARS-CoV-2vs.A549-ACE2_Mock
ARID2	266.282	1.19365	0.15031	7.94123	2.00193e-15	9.38391e-14	A549-ACE2_SARS-CoV-2vs.A549-ACE2_Mock
SLC38A4	5.22927	5.74854	0.931562	6.17086	6.79197e-10	1.28805e-08	A549-ACE2_SARS-CoV-2vs.A549-ACE2_Mock
SLC48A1	201.47	-1.21057	0.312918	-3.86863	0.000109448	0.000632646	A549-ACE2_SARS-CoV-2vs.A549-ACE2_Mock
VDR	44.3086	2.1179	0.586004	3.61414	0.000301348	0.00153621	A549-ACE2_SARS-CoV-2vs.A549-ACE2_Mock
COL2A1	14.0448	5.58376	0.581696	9.59912	8.06319e-22	8.10023e-20	A549-ACE2_SARS-CoV-2vs.A549-ACE2_Mock
SENP1	83.8183	1.18694	0.199919	5.93711	2.90099e-09	4.93632e-08	A549-ACE2_SARS-CoV-2vs.A549-ACE2_Mock
ZNF641	126.073	1.64443	0.297962	5.51891	3.41115e-08	4.76985e-07	A549-ACE2_SARS-CoV-2vs.A549-ACE2_Mock
KANSL2	209.158	1.09068	0.172221	6.33302	2.40407e-10	5.083e-09	A549-ACE2_SARS-CoV-2vs.A549-ACE2_Mock
CCNT1	647.637	2.06254	0.292576	7.0496	1.79428e-12	5.45828e-11	A549-ACE2_SARS-CoV-2vs.A549-ACE2_Mock
RND1	121.597	1.50752	0.324052	4.65209	3.28583e-06	2.87771e-05	A549-ACE2_SARS-CoV-2vs.A549-ACE2_Mock
DDN	6.24308	1.71387	0.656591	2.61025	0.00904755	0.0273472	A549-ACE2_SARS-CoV-2vs.A549-ACE2_Mock
RHEBL1	10.9561	2.14009	0.462933	4.62289	3.78427e-06	3.27004e-05	A549-ACE2_SARS-CoV-2vs.A549-ACE2_Mock
TUBA1B	2049.26	-1.30474	0.131839	-9.89652	4.31016e-23	4.9804e-21	A549-ACE2_SARS-CoV-2vs.A549-ACE2_Mock
TUBA1A	1196.07	-1.29592	0.353322	-3.66782	0.000244625	0.00128847	A549-ACE2_SARS-CoV-2vs.A549-ACE2_Mock
TMBIM6	2994.16	-1.03308	0.114262	-9.04133	1.5477e-19	1.14776e-17	A549-ACE2_SARS-CoV-2vs.A549-ACE2_Mock
COX14	114.004	-1.24516	0.262902	-4.7362	2.17762e-06	1.99139e-05	A549-ACE2_SARS-CoV-2vs.A549-ACE2_Mock
DAZAP2	410.491	1.14164	0.28413	4.01802	5.86899e-05	0.000363453	A549-ACE2_SARS-CoV-2vs.A549-ACE2_Mock
FIGNL2	7.59854	1.07015	0.428744	2.49601	0.0125598	0.0361144	A549-ACE2_SARS-CoV-2vs.A549-ACE2_Mock
NR4A1	317.456	3.00324	0.294446	10.1996	1.99018e-24	2.60225e-22	A549-ACE2_SARS-CoV-2vs.A549-ACE2_Mock
KRT86	113.097	-1.14212	0.480197	-2.37845	0.0173858	0.0472389	A549-ACE2_SARS-CoV-2vs.A549-ACE2_Mock
KRT4	45.6334	-2.60295	0.672303	-3.87169	0.000108082	0.000625901	A549-ACE2_SARS-CoV-2vs.A549-ACE2_Mock
IGFBP6	367.492	-1.4968	0.299205	-5.0026	5.65615e-07	5.90411e-06	A549-ACE2_SARS-CoV-2vs.A549-ACE2_Mock
ESPL1	25.2745	1.46723	0.311029	4.71735	2.38939e-06	2.16644e-05	A549-ACE2_SARS-CoV-2vs.A549-ACE2_Mock
PRR13	404.759	-1.02863	0.165932	-6.19909	5.67918e-10	1.10226e-08	A549-ACE2_SARS-CoV-2vs.A549-ACE2_Mock
HOXC10	13.3853	1.32416	0.417596	3.1709	0.00151968	0.00613448	A549-ACE2_SARS-CoV-2vs.A549-ACE2_Mock
HOXC8	14.6836	1.29674	0.540623	2.3986	0.0164579	0.0452122	A549-ACE2_SARS-CoV-2vs.A549-ACE2_Mock
METTL7B	16.458	-1.34413	0.457508	-2.93793	0.00330406	0.0118847	A549-ACE2_SARS-CoV-2vs.A549-ACE2_Mock
IKZF4	12.3397	1.06865	0.374555	2.85311	0.00432932	0.0148796	A549-ACE2_SARS-CoV-2vs.A549-ACE2_Mock
RPS26	543.708	-1.11348	0.26671	-4.17488	2.98142e-05	0.000200275	A549-ACE2_SARS-CoV-2vs.A549-ACE2_Mock
IL23A	12.841	3.14755	0.496957	6.33363	2.39453e-10	5.07001e-09	A549-ACE2_SARS-CoV-2vs.A549-ACE2_Mock
STAT2	310.201	2.58744	0.577182	4.48288	7.36425e-06	5.89219e-05	A549-ACE2_SARS-CoV-2vs.A549-ACE2_Mock
HSD17B6	4.39227	-2.29144	0.661757	-3.46266	0.000534862	0.00251424	A549-ACE2_SARS-CoV-2vs.A549-ACE2_Mock
NAB2	33.6209	1.36345	0.386341	3.52914	0.00041691	0.00202294	A549-ACE2_SARS-CoV-2vs.A549-ACE2_Mock
STAC3	8.71927	1.50842	0.55036	2.7408	0.00612906	0.0198651	A549-ACE2_SARS-CoV-2vs.A549-ACE2_Mock
DDIT3	470.185	3.34679	0.214439	15.6072	6.50346e-55	6.05879e-52	A549-ACE2_SARS-CoV-2vs.A549-ACE2_Mock
CTDSP2	224.429	2.1341	0.353995	6.02862	1.65365e-09	2.92224e-08	A549-ACE2_SARS-CoV-2vs.A549-ACE2_Mock
USP15	571.083	1.30143	0.199596	6.52031	7.01635e-11	1.68415e-09	A549-ACE2_SARS-CoV-2vs.A549-ACE2_Mock
TBK1	510.71	1.51004	0.267064	5.65421	1.56565e-08	2.34078e-07	A549-ACE2_SARS-CoV-2vs.A549-ACE2_Mock
GNS	527.61	-1.05044	0.14373	-7.30841	2.70324e-13	9.22799e-12	A549-ACE2_SARS-CoV-2vs.A549-ACE2_Mock
LEMD3	140.271	1.04781	0.138688	7.55516	4.1833e-14	1.62386e-12	A549-ACE2_SARS-CoV-2vs.A549-ACE2_Mock
HELB	17.6875	1.52535	0.328993	4.63644	3.54469e-06	3.08448e-05	A549-ACE2_SARS-CoV-2vs.A549-ACE2_Mock
FRS2	509.4	2.7556	0.296935	9.28016	1.69228e-20	1.39365e-18	A549-ACE2_SARS-CoV-2vs.A549-ACE2_Mock
TSPAN8	16.7138	-1.64726	0.51278	-3.21241	0.00131629	0.00544562	A549-ACE2_SARS-CoV-2vs.A549-ACE2_Mock
ZFC3H1	771.916	1.45875	0.196298	7.4313	1.07532e-13	3.88103e-12	A549-ACE2_SARS-CoV-2vs.A549-ACE2_Mock
THAP2	75.0669	1.91447	0.168422	11.3671	6.0968e-30	1.3564e-27	A549-ACE2_SARS-CoV-2vs.A549-ACE2_Mock
TBC1D15	188.71	1.72398	0.363473	4.74308	2.10497e-06	1.93206e-05	A549-ACE2_SARS-CoV-2vs.A549-ACE2_Mock
CAPS2	8.84194	1.28948	0.496727	2.59595	0.00943296	0.0283369	A549-ACE2_SARS-CoV-2vs.A549-ACE2_Mock
PHLDA1	455.954	1.45897	0.327341	4.45705	8.3097e-06	6.53638e-05	A549-ACE2_SARS-CoV-2vs.A549-ACE2_Mock
CCDC59	209.036	1.32824	0.280577	4.73395	2.20193e-06	2.01238e-05	A549-ACE2_SARS-CoV-2vs.A549-ACE2_Mock
SLC6A15	31.9236	1.469	0.248708	5.90653	3.49394e-09	5.84519e-08	A549-ACE2_SARS-CoV-2vs.A549-ACE2_Mock
RASSF9	79.3804	1.33507	0.399547	3.34147	0.000833367	0.0036752	A549-ACE2_SARS-CoV-2vs.A549-ACE2_Mock
C12orf50	6.61144	5.5187	1.2209	4.52018	6.17859e-06	5.07427e-05	A549-ACE2_SARS-CoV-2vs.A549-ACE2_Mock
DUSP6	97.0669	1.34549	0.15355	8.76259	1.9082e-18	1.28704e-16	A549-ACE2_SARS-CoV-2vs.A549-ACE2_Mock
BTG1	1343.53	2.36616	0.479862	4.93091	8.18464e-07	8.26789e-06	A549-ACE2_SARS-CoV-2vs.A549-ACE2_Mock
SOCS2-AS1	8.56217	1.30144	0.429843	3.02771	0.00246415	0.00924272	A549-ACE2_SARS-CoV-2vs.A549-ACE2_Mock
SOCS2	106.509	1.27738	0.199768	6.39431	1.61277e-10	3.57205e-09	A549-ACE2_SARS-CoV-2vs.A549-ACE2_Mock
MIR3685	15.2067	3.62891	0.758795	4.78246	1.73162e-06	1.62133e-05	A549-ACE2_SARS-CoV-2vs.A549-ACE2_Mock
CDK17	207.138	1.18805	0.190599	6.23322	4.56934e-10	9.11788e-09	A549-ACE2_SARS-CoV-2vs.A549-ACE2_Mock
SNORA53	4.0671	2.91207	0.874159	3.33129	0.00086446	0.0037899	A549-ACE2_SARS-CoV-2vs.A549-ACE2_Mock
APAF1	248.081	1.0483	0.113243	9.25707	2.10118e-20	1.72089e-18	A549-ACE2_SARS-CoV-2vs.A549-ACE2_Mock
SLC17A8	7.86007	4.40389	0.745762	5.90523	3.52157e-09	5.88481e-08	A549-ACE2_SARS-CoV-2vs.A549-ACE2_Mock
GAS2L3	20.5133	1.53679	0.558276	2.75273	0.00591001	0.0192599	A549-ACE2_SARS-CoV-2vs.A549-ACE2_Mock
HCFC2	80.0551	2.10435	0.297435	7.07497	1.49484e-12	4.6421e-11	A549-ACE2_SARS-CoV-2vs.A549-ACE2_Mock
NFYB	172.885	1.02242	0.292573	3.49457	0.000474824	0.0022627	A549-ACE2_SARS-CoV-2vs.A549-ACE2_Mock
ALDH1L2	29.7875	-1.31222	0.517251	-2.53691	0.0111836	0.0327382	A549-ACE2_SARS-CoV-2vs.A549-ACE2_Mock
CRY1	165.783	1.69092	0.264835	6.3848	1.7162e-10	3.76201e-09	A549-ACE2_SARS-CoV-2vs.A549-ACE2_Mock
PRDM4	241.627	1.12614	0.285421	3.94555	7.96184e-05	0.000476167	A549-ACE2_SARS-CoV-2vs.A549-ACE2_Mock
SELPLG	11.2283	1.71247	0.435975	3.92791	8.56864e-05	0.000508051	A549-ACE2_SARS-CoV-2vs.A549-ACE2_Mock
PPTC7	280.476	2.00708	0.220865	9.08736	1.01469e-19	7.67768e-18	A549-ACE2_SARS-CoV-2vs.A549-ACE2_Mock
TCTN1	85.9308	-1.36062	0.251401	-5.41216	6.22686e-08	8.1922e-07	A549-ACE2_SARS-CoV-2vs.A549-ACE2_Mock
ALDH2	485.598	-1.00659	0.189947	-5.29931	1.1624e-07	1.44389e-06	A549-ACE2_SARS-CoV-2vs.A549-ACE2_Mock
OAS1	452.849	2.6539	0.793978	3.34254	0.000830154	0.00366428	A549-ACE2_SARS-CoV-2vs.A549-ACE2_Mock
OAS3	715.872	2.13465	0.76098	2.80514	0.00502949	0.0168395	A549-ACE2_SARS-CoV-2vs.A549-ACE2_Mock
OAS2	103.382	6.21978	1.42844	4.35423	1.33536e-05	9.85874e-05	A549-ACE2_SARS-CoV-2vs.A549-ACE2_Mock
IQCD	5.40239	-1.29734	0.548416	-2.36562	0.018	0.0485981	A549-ACE2_SARS-CoV-2vs.A549-ACE2_Mock
TPCN1	465.315	-1.18792	0.289154	-4.10825	3.98667e-05	0.000257141	A549-ACE2_SARS-CoV-2vs.A549-ACE2_Mock
PLBD2	165.486	-1.13826	0.286489	-3.97312	7.09384e-05	0.000430015	A549-ACE2_SARS-CoV-2vs.A549-ACE2_Mock
MAP1LC3B2	3.5645	2.09782	0.718783	2.91857	0.00351638	0.0125395	A549-ACE2_SARS-CoV-2vs.A549-ACE2_Mock
PEBP1	598.207	-1.16769	0.216939	-5.38257	7.34315e-08	9.53458e-07	A549-ACE2_SARS-CoV-2vs.A549-ACE2_Mock
COX6A1	609.025	-1.09817	0.319234	-3.44001	0.000581685	0.00269776	A549-ACE2_SARS-CoV-2vs.A549-ACE2_Mock
OASL	214.621	7.69539	1.79094	4.29685	1.73242e-05	0.000124451	A549-ACE2_SARS-CoV-2vs.A549-ACE2_Mock
ANAPC5	372.632	-1.08408	0.245677	-4.4126	1.02136e-05	7.79538e-05	A549-ACE2_SARS-CoV-2vs.A549-ACE2_Mock
BCL7A	143.015	1.38005	0.207774	6.64204	3.09367e-11	7.93705e-10	A549-ACE2_SARS-CoV-2vs.A549-ACE2_Mock
IL31	1.36151	4.20153	1.36232	3.0841	0.00204168	0.00789654	A549-ACE2_SARS-CoV-2vs.A549-ACE2_Mock
ZCCHC8	217.953	1.00708	0.13594	7.40825	1.27982e-13	4.57481e-12	A549-ACE2_SARS-CoV-2vs.A549-ACE2_Mock
RSRC2	1106.01	2.81875	0.428342	6.5806	4.6856e-11	1.16991e-09	A549-ACE2_SARS-CoV-2vs.A549-ACE2_Mock
VPS37B	254.405	1.31147	0.221716	5.91511	3.31659e-09	5.59244e-08	A549-ACE2_SARS-CoV-2vs.A549-ACE2_Mock
ABCB9	21.7575	-1.09787	0.276954	-3.96409	7.36767e-05	0.000443906	A549-ACE2_SARS-CoV-2vs.A549-ACE2_Mock
SFSWAP	351.898	1.04979	0.171324	6.12751	8.92677e-10	1.651e-08	A549-ACE2_SARS-CoV-2vs.A549-ACE2_Mock
NOC4L	79.2071	-1.08976	0.3503	-3.11095	0.00186488	0.00730947	A549-ACE2_SARS-CoV-2vs.A549-ACE2_Mock
ANKLE2	569.395	1.13373	0.335163	3.38262	0.000717978	0.00322841	A549-ACE2_SARS-CoV-2vs.A549-ACE2_Mock
ZNF26	8.07287	2.70116	0.58826	4.59177	4.39495e-06	3.72646e-05	A549-ACE2_SARS-CoV-2vs.A549-ACE2_Mock
TPTE2	2.22984	2.29829	0.80175	2.86659	0.00414925	0.01437	A549-ACE2_SARS-CoV-2vs.A549-ACE2_Mock
ZMYM5	96.966	1.37156	0.342102	4.00922	6.09186e-05	0.000375074	A549-ACE2_SARS-CoV-2vs.A549-ACE2_Mock
MIPEPP3	7.06953	1.64594	0.523936	3.14149	0.00168089	0.00669752	A549-ACE2_SARS-CoV-2vs.A549-ACE2_Mock
MIPEP	84.311	-1.37436	0.181593	-7.56837	3.7795e-14	1.49097e-12	A549-ACE2_SARS-CoV-2vs.A549-ACE2_Mock
RNF6	753.039	1.72734	0.226613	7.62241	2.48982e-14	1.01126e-12	A549-ACE2_SARS-CoV-2vs.A549-ACE2_Mock
CDK8	70.8842	1.24052	0.271914	4.56218	5.06242e-06	4.23221e-05	A549-ACE2_SARS-CoV-2vs.A549-ACE2_Mock
USP12	170.228	1.32188	0.326241	4.05185	5.08136e-05	0.000318783	A549-ACE2_SARS-CoV-2vs.A549-ACE2_Mock
SNORD102	5.43725	2.30544	0.615544	3.74537	0.000180125	0.000981699	A549-ACE2_SARS-CoV-2vs.A549-ACE2_Mock
SNORA27	3.35585	1.84262	0.623637	2.95463	0.00313045	0.0113534	A549-ACE2_SARS-CoV-2vs.A549-ACE2_Mock
PAN3-AS1	19.0891	2.02063	0.295942	6.8278	8.62273e-12	2.39349e-10	A549-ACE2_SARS-CoV-2vs.A549-ACE2_Mock
PAN3	106.13	1.07945	0.163974	6.58308	4.60795e-11	1.15439e-09	A549-ACE2_SARS-CoV-2vs.A549-ACE2_Mock
SLC46A3	30.7569	-1.23902	0.300224	-4.127	3.67525e-05	0.000239437	A549-ACE2_SARS-CoV-2vs.A549-ACE2_Mock
USPL1	287.73	2.10363	0.275957	7.62302	2.47801e-14	1.00921e-12	A549-ACE2_SARS-CoV-2vs.A549-ACE2_Mock
N4BP2L2-IT2	10.8862	1.47606	0.426619	3.4599	0.000540379	0.00253284	A549-ACE2_SARS-CoV-2vs.A549-ACE2_Mock
UFM1	409.414	1.74068	0.374646	4.64618	3.38131e-06	2.95439e-05	A549-ACE2_SARS-CoV-2vs.A549-ACE2_Mock
FOXO1	76.622	1.85138	0.406065	4.55931	5.13213e-06	4.27849e-05	A549-ACE2_SARS-CoV-2vs.A549-ACE2_Mock
WBP4	81.7131	1.26819	0.352002	3.60278	0.000314836	0.00159624	A549-ACE2_SARS-CoV-2vs.A549-ACE2_Mock
EPSTI1	5.27403	4.44334	1.20437	3.68935	0.000224824	0.00119342	A549-ACE2_SARS-CoV-2vs.A549-ACE2_Mock
LACC1	143.183	1.09547	0.133465	8.20789	2.25109e-16	1.18151e-14	A549-ACE2_SARS-CoV-2vs.A549-ACE2_Mock
TSC22D1	1922.22	1.4239	0.44246	3.21815	0.00129022	0.00535431	A549-ACE2_SARS-CoV-2vs.A549-ACE2_Mock
SNORA31	13.6602	4.16253	0.688538	6.04546	1.48984e-09	2.64376e-08	A549-ACE2_SARS-CoV-2vs.A549-ACE2_Mock
LPAR6	44.4984	2.09737	0.29672	7.06851	1.56604e-12	4.84304e-11	A549-ACE2_SARS-CoV-2vs.A549-ACE2_Mock
CDADC1	19.5564	1.34546	0.322717	4.16916	3.05724e-05	0.000204722	A549-ACE2_SARS-CoV-2vs.A549-ACE2_Mock
SETDB2	21.6294	1.03768	0.297287	3.4905	0.00048211	0.00229376	A549-ACE2_SARS-CoV-2vs.A549-ACE2_Mock
PHF11	38.3484	1.47873	0.460946	3.20804	0.00133643	0.00551367	A549-ACE2_SARS-CoV-2vs.A549-ACE2_Mock
INTS6	247.587	2.11746	0.246947	8.57453	9.94921e-18	6.07799e-16	A549-ACE2_SARS-CoV-2vs.A549-ACE2_Mock
MRPS31P5	15.611	1.2786	0.411218	3.1093	0.00187532	0.00734074	A549-ACE2_SARS-CoV-2vs.A549-ACE2_Mock
BORA	12.8717	1.10792	0.34064	3.25245	0.00114413	0.00482854	A549-ACE2_SARS-CoV-2vs.A549-ACE2_Mock
DIS3	286.11	1.0298	0.240547	4.28108	1.85985e-05	0.000132392	A549-ACE2_SARS-CoV-2vs.A549-ACE2_Mock
PIBF1	70.5067	1.34031	0.289188	4.63472	3.57417e-06	3.10289e-05	A549-ACE2_SARS-CoV-2vs.A549-ACE2_Mock
KLF5	503.299	1.31658	0.219974	5.98513	2.16212e-09	3.75187e-08	A549-ACE2_SARS-CoV-2vs.A549-ACE2_Mock
SCEL	15.5559	-1.96946	0.735418	-2.67802	0.00740594	0.0232592	A549-ACE2_SARS-CoV-2vs.A549-ACE2_Mock
SLAIN1	5.27392	-1.51355	0.5825	-2.59838	0.00936657	0.0282	A549-ACE2_SARS-CoV-2vs.A549-ACE2_Mock
RNF219	102.175	1.33256	0.189963	7.01484	2.30207e-12	6.94629e-11	A549-ACE2_SARS-CoV-2vs.A549-ACE2_Mock
SPRY2	66.3289	1.28455	0.354727	3.62124	0.0002932	0.0015029	A549-ACE2_SARS-CoV-2vs.A549-ACE2_Mock
TGDS	54.1163	1.09333	0.234716	4.65811	3.1913e-06	2.80315e-05	A549-ACE2_SARS-CoV-2vs.A549-ACE2_Mock
CLYBL	25.4435	-1.0946	0.288698	-3.79152	0.00014973	0.0008331	A549-ACE2_SARS-CoV-2vs.A549-ACE2_Mock
ZIC5	85.1114	1.37418	0.233332	5.8894	3.87597e-09	6.4266e-08	A549-ACE2_SARS-CoV-2vs.A549-ACE2_Mock
CCDC168	1.76744	2.55409	1.02239	2.49817	0.0124836	0.0359242	A549-ACE2_SARS-CoV-2vs.A549-ACE2_Mock
ARGLU1	554.159	1.05106	0.152088	6.9109	4.81603e-12	1.39394e-10	A549-ACE2_SARS-CoV-2vs.A549-ACE2_Mock
LIG4	124.21	1.17861	0.211933	5.56124	2.6787e-08	3.8393e-07	A549-ACE2_SARS-CoV-2vs.A549-ACE2_Mock
COL4A1	378.842	-1.38683	0.1112	-12.4715	1.06811e-35	3.31693e-33	A549-ACE2_SARS-CoV-2vs.A549-ACE2_Mock
COL4A2	643.363	-1.54225	0.104964	-14.6931	7.13731e-49	4.83585e-46	A549-ACE2_SARS-CoV-2vs.A549-ACE2_Mock
ING1	57.3606	1.6637	0.2249	7.39748	1.3879e-13	4.92574e-12	A549-ACE2_SARS-CoV-2vs.A549-ACE2_Mock
TEX29	6.52533	4.12335	0.887113	4.64806	3.35078e-06	2.92942e-05	A549-ACE2_SARS-CoV-2vs.A549-ACE2_Mock
MCF2L	4.13225	-1.94732	0.817968	-2.38068	0.0172805	0.0470043	A549-ACE2_SARS-CoV-2vs.A549-ACE2_Mock
ADPRHL1	40.2345	-1.37799	0.230404	-5.98076	2.22104e-09	3.84516e-08	A549-ACE2_SARS-CoV-2vs.A549-ACE2_Mock
RPPH1	371.745	4.48663	1.26927	3.53481	0.000408067	0.00198844	A549-ACE2_SARS-CoV-2vs.A549-ACE2_Mock
PARP2	81.5055	1.01491	0.313549	3.23685	0.00120858	0.00506754	A549-ACE2_SARS-CoV-2vs.A549-ACE2_Mock
NDRG2	20.1272	-1.01941	0.310251	-3.28577	0.00101704	0.00436384	A549-ACE2_SARS-CoV-2vs.A549-ACE2_Mock
LINC00641	319.093	2.81156	0.436169	6.44604	1.14812e-10	2.60881e-09	A549-ACE2_SARS-CoV-2vs.A549-ACE2_Mock
RAB2B	124.093	1.7144	0.205486	8.34315	7.23344e-17	3.99339e-15	A549-ACE2_SARS-CoV-2vs.A549-ACE2_Mock
ABHD4	691.881	-1.01652	0.191927	-5.29638	1.18124e-07	1.46607e-06	A549-ACE2_SARS-CoV-2vs.A549-ACE2_Mock
REM2	15.0576	1.98058	0.418771	4.72951	2.25067e-06	2.05189e-05	A549-ACE2_SARS-CoV-2vs.A549-ACE2_Mock
PSMB5	836.347	-1.28857	0.292466	-4.40588	1.05354e-05	8.0082e-05	A549-ACE2_SARS-CoV-2vs.A549-ACE2_Mock
SLC7A8	4.04736	1.83633	0.648136	2.83325	0.00460776	0.015699	A549-ACE2_SARS-CoV-2vs.A549-ACE2_Mock
PPP1R3E	66.7078	1.30728	0.314171	4.16104	3.16795e-05	0.000210744	A549-ACE2_SARS-CoV-2vs.A549-ACE2_Mock
BCL2L2	300.741	1.02669	0.166205	6.17725	6.52278e-10	1.24174e-08	A549-ACE2_SARS-CoV-2vs.A549-ACE2_Mock
PABPN1	45.188	1.19275	0.387237	3.08015	0.00206894	0.00798333	A549-ACE2_SARS-CoV-2vs.A549-ACE2_Mock
SLC22A17	19.6911	-1.10797	0.356697	-3.10619	0.00189518	0.0074068	A549-ACE2_SARS-CoV-2vs.A549-ACE2_Mock
NGDN	339.423	1.50404	0.219692	6.84616	7.5859e-12	2.14972e-10	A549-ACE2_SARS-CoV-2vs.A549-ACE2_Mock
DHRS4L2	37.8364	-1.30203	0.284102	-4.58296	4.58441e-06	3.87388e-05	A549-ACE2_SARS-CoV-2vs.A549-ACE2_Mock
IRF9	149.33	1.64011	0.41824	3.92144	8.802e-05	0.000520026	A549-ACE2_SARS-CoV-2vs.A549-ACE2_Mock
REC8	25.9075	2.44505	0.456793	5.35265	8.66772e-08	1.10617e-06	A549-ACE2_SARS-CoV-2vs.A549-ACE2_Mock
NYNRIN	8.88337	-1.1404	0.44208	-2.57963	0.00989069	0.0295231	A549-ACE2_SARS-CoV-2vs.A549-ACE2_Mock
STRN3	207.821	1.41598	0.175505	8.06807	7.14193e-16	3.56045e-14	A549-ACE2_SARS-CoV-2vs.A549-ACE2_Mock
BAZ1A	567.787	1.13441	0.194338	5.83732	5.30486e-09	8.57639e-08	A549-ACE2_SARS-CoV-2vs.A549-ACE2_Mock
NFKBIA	4323.83	4.43468	0.336881	13.164	1.41489e-39	5.27257e-37	A549-ACE2_SARS-CoV-2vs.A549-ACE2_Mock
MBIP	164.665	2.03064	0.281881	7.20389	5.85181e-13	1.91288e-11	A549-ACE2_SARS-CoV-2vs.A549-ACE2_Mock
PNN	3008.41	2.02411	0.215018	9.41368	4.7908e-21	4.17612e-19	A549-ACE2_SARS-CoV-2vs.A549-ACE2_Mock
PRPF39	308.233	1.65093	0.213736	7.72417	1.12588e-14	4.82251e-13	A549-ACE2_SARS-CoV-2vs.A549-ACE2_Mock
ARF6	904.375	1.0559	0.2425	4.35423	1.33533e-05	9.85874e-05	A549-ACE2_SARS-CoV-2vs.A549-ACE2_Mock
SAV1	157.063	1.11331	0.254192	4.37981	1.18782e-05	8.89285e-05	A549-ACE2_SARS-CoV-2vs.A549-ACE2_Mock
NID2	36.0148	-1.16479	0.414241	-2.81187	0.00492548	0.0165678	A549-ACE2_SARS-CoV-2vs.A549-ACE2_Mock
GCH1	49.0147	1.34139	0.320148	4.18991	2.79065e-05	0.00018865	A549-ACE2_SARS-CoV-2vs.A549-ACE2_Mock
SOCS4	463.825	1.17891	0.145563	8.09893	5.5445e-16	2.8111e-14	A549-ACE2_SARS-CoV-2vs.A549-ACE2_Mock
ATG14	162.621	1.07117	0.298461	3.58899	0.000331966	0.0016689	A549-ACE2_SARS-CoV-2vs.A549-ACE2_Mock
ARID4A	277.787	1.01165	0.246178	4.10941	3.96667e-05	0.000255962	A549-ACE2_SARS-CoV-2vs.A549-ACE2_Mock
DACT1	5.64542	2.4764	1.02446	2.41729	0.0156366	0.0432912	A549-ACE2_SARS-CoV-2vs.A549-ACE2_Mock
SIX4	70.5006	2.82147	0.233157	12.1011	1.04153e-33	2.92927e-31	A549-ACE2_SARS-CoV-2vs.A549-ACE2_Mock
HIF1A-AS2	10.3813	4.56634	0.610999	7.47357	7.80493e-14	2.86553e-12	A549-ACE2_SARS-CoV-2vs.A549-ACE2_Mock
SNAPC1	262.867	1.10493	0.344696	3.20551	0.00134824	0.00554856	A549-ACE2_SARS-CoV-2vs.A549-ACE2_Mock
WDR89	79.9496	1.36636	0.165205	8.27074	1.33133e-16	7.13844e-15	A549-ACE2_SARS-CoV-2vs.A549-ACE2_Mock
ZBTB1	483.771	1.40208	0.212641	6.59367	4.29088e-11	1.07858e-09	A549-ACE2_SARS-CoV-2vs.A549-ACE2_Mock
GPX2	2972.98	-1.10587	0.4077	-2.71247	0.00667839	0.0213714	A549-ACE2_SARS-CoV-2vs.A549-ACE2_Mock
ZFP36L1	1251.4	1.5383	0.303088	5.07543	3.86614e-07	4.22188e-06	A549-ACE2_SARS-CoV-2vs.A549-ACE2_Mock
SRSF5	1168.32	1.07802	0.156745	6.87755	6.0891e-12	1.74211e-10	A549-ACE2_SARS-CoV-2vs.A549-ACE2_Mock
ADAM20P1	14.2017	3.30878	0.527883	6.26803	3.65654e-10	7.46635e-09	A549-ACE2_SARS-CoV-2vs.A549-ACE2_Mock
ELMSAN1	212.183	1.27826	0.19843	6.44187	1.18011e-10	2.66932e-09	A549-ACE2_SARS-CoV-2vs.A549-ACE2_Mock
LIN52	23.4164	1.23434	0.292247	4.2236	2.40432e-05	0.000165537	A549-ACE2_SARS-CoV-2vs.A549-ACE2_Mock
VSX2	2.30008	2.61568	0.965031	2.71047	0.00671887	0.0214733	A549-ACE2_SARS-CoV-2vs.A549-ACE2_Mock
FOS	207.76	2.53436	0.347571	7.29161	3.06262e-13	1.04227e-11	A549-ACE2_SARS-CoV-2vs.A549-ACE2_Mock
GPATCH2L	113.255	1.2143	0.202105	6.00826	1.87526e-09	3.28468e-08	A549-ACE2_SARS-CoV-2vs.A549-ACE2_Mock
ESRRB	16.4937	3.35346	0.606878	5.52576	3.28055e-08	4.60018e-07	A549-ACE2_SARS-CoV-2vs.A549-ACE2_Mock
IRF2BPL	139.192	1.172	0.300398	3.90148	9.56058e-05	0.000559741	A549-ACE2_SARS-CoV-2vs.A549-ACE2_Mock
SLIRP	298.15	-1.11864	0.180979	-6.18104	6.36821e-10	1.21698e-08	A549-ACE2_SARS-CoV-2vs.A549-ACE2_Mock
NRXN3	24.8721	-1.76426	0.338675	-5.20929	1.89563e-07	2.23193e-06	A549-ACE2_SARS-CoV-2vs.A549-ACE2_Mock
FLRT2	24.8624	-1.34892	0.374594	-3.60102	0.000316976	0.00160629	A549-ACE2_SARS-CoV-2vs.A549-ACE2_Mock
TRIP11	376.606	1.00154	0.216836	4.61886	3.85855e-06	3.32075e-05	A549-ACE2_SARS-CoV-2vs.A549-ACE2_Mock
MOAP1	232.065	1.19862	0.288895	4.149	3.3393e-05	0.000219954	A549-ACE2_SARS-CoV-2vs.A549-ACE2_Mock
IFI27	91.2598	4.11051	1.58777	2.58885	0.00962968	0.028882	A549-ACE2_SARS-CoV-2vs.A549-ACE2_Mock
PPP4R4	74.1599	5.58697	1.26281	4.42424	9.67838e-06	7.45561e-05	A549-ACE2_SARS-CoV-2vs.A549-ACE2_Mock
SERPINA10	8.00856	5.12223	1.03717	4.93868	7.86542e-07	7.97203e-06	A549-ACE2_SARS-CoV-2vs.A549-ACE2_Mock
SERPINA6	19.6721	-1.0496	0.322244	-3.25715	0.00112537	0.00476689	A549-ACE2_SARS-CoV-2vs.A549-ACE2_Mock
SERPINA9	1.23396	4.5287	1.29525	3.49639	0.000471603	0.00224879	A549-ACE2_SARS-CoV-2vs.A549-ACE2_Mock
SERPINA12	2.19663	5.41008	1.34012	4.03702	5.41345e-05	0.00033791	A549-ACE2_SARS-CoV-2vs.A549-ACE2_Mock
SERPINA5	2.02044	2.42304	0.882484	2.74571	0.00603806	0.0196257	A549-ACE2_SARS-CoV-2vs.A549-ACE2_Mock
SYNE3	3.59453	2.16632	0.731792	2.9603	0.0030734	0.0111675	A549-ACE2_SARS-CoV-2vs.A549-ACE2_Mock
SNHG10	173.704	2.6263	0.24362	10.7803	4.26451e-27	6.62154e-25	A549-ACE2_SARS-CoV-2vs.A549-ACE2_Mock
BDKRB2	329.287	1.76598	0.347117	5.08757	3.62677e-07	3.97212e-06	A549-ACE2_SARS-CoV-2vs.A549-ACE2_Mock
BCL11B	18.4153	1.04348	0.290401	3.59324	0.000326591	0.00164632	A549-ACE2_SARS-CoV-2vs.A549-ACE2_Mock
EML1	103.299	-1.18974	0.177577	-6.69988	2.08587e-11	5.48588e-10	A549-ACE2_SARS-CoV-2vs.A549-ACE2_Mock
DEGS2	7.76704	-2.23704	0.566095	-3.9517	7.75985e-05	0.000465279	A549-ACE2_SARS-CoV-2vs.A549-ACE2_Mock
MEG9	20.7456	1.82608	0.598949	3.04881	0.00229747	0.00871106	A549-ACE2_SARS-CoV-2vs.A549-ACE2_Mock
LINC00605	2.89301	1.87123	0.686968	2.72389	0.00645171	0.020735	A549-ACE2_SARS-CoV-2vs.A549-ACE2_Mock
SNORA28	7.16226	4.81053	0.723069	6.65293	2.87305e-11	7.4135e-10	A549-ACE2_SARS-CoV-2vs.A549-ACE2_Mock
GPR132	4.10425	-1.45824	0.6169	-2.36382	0.0180877	0.0488256	A549-ACE2_SARS-CoV-2vs.A549-ACE2_Mock
NUDT14	47.3701	-1.2718	0.339334	-3.74792	0.000178306	0.000973565	A549-ACE2_SARS-CoV-2vs.A549-ACE2_Mock
TEX22	9.88548	1.36998	0.413366	3.3142	0.000919067	0.0039954	A549-ACE2_SARS-CoV-2vs.A549-ACE2_Mock
CRIP2	133.923	-1.25889	0.199905	-6.29744	3.02608e-10	6.31746e-09	A549-ACE2_SARS-CoV-2vs.A549-ACE2_Mock
CRIP1	698.276	-1.2112	0.19285	-6.28053	3.37413e-10	6.9757e-09	A549-ACE2_SARS-CoV-2vs.A549-ACE2_Mock
NBEAP1	11.5689	3.27713	0.510237	6.42275	1.33835e-10	2.99906e-09	A549-ACE2_SARS-CoV-2vs.A549-ACE2_Mock
REREP3	11.3027	1.55615	0.391814	3.97165	7.13751e-05	0.000432113	A549-ACE2_SARS-CoV-2vs.A549-ACE2_Mock
WHAMMP3	22.7583	1.65197	0.433463	3.8111	0.000138348	0.000779183	A549-ACE2_SARS-CoV-2vs.A549-ACE2_Mock
MKRN3	34.9607	1.8491	0.245501	7.53194	4.99938e-14	1.9256e-12	A549-ACE2_SARS-CoV-2vs.A549-ACE2_Mock
WHAMMP2	13.6401	1.31477	0.371873	3.53554	0.000406945	0.00198427	A549-ACE2_SARS-CoV-2vs.A549-ACE2_Mock
ZNF770	637.098	1.10412	0.265293	4.1619	3.15611e-05	0.000210272	A549-ACE2_SARS-CoV-2vs.A549-ACE2_Mock
SPRED1	133.069	1.07716	0.220052	4.89503	9.82916e-07	9.69878e-06	A549-ACE2_SARS-CoV-2vs.A549-ACE2_Mock
RASGRP1	26.9227	1.85598	0.283784	6.54011	6.14749e-11	1.4973e-09	A549-ACE2_SARS-CoV-2vs.A549-ACE2_Mock
BMF	31.2817	1.8849	0.51549	3.65652	0.000255665	0.00133905	A549-ACE2_SARS-CoV-2vs.A549-ACE2_Mock
IVD	79.4574	-1.0825	0.301429	-3.59123	0.000329118	0.00165682	A549-ACE2_SARS-CoV-2vs.A549-ACE2_Mock
RHOV	32.3893	1.05537	0.338973	3.11344	0.00184917	0.00725553	A549-ACE2_SARS-CoV-2vs.A549-ACE2_Mock
DLL4	11.4981	1.57694	0.644419	2.44708	0.0144019	0.0404437	A549-ACE2_SARS-CoV-2vs.A549-ACE2_Mock
INO80	272.99	1.34941	0.209036	6.45539	1.07941e-10	2.46774e-09	A549-ACE2_SARS-CoV-2vs.A549-ACE2_Mock
TTBK2	31.3255	1.13682	0.235736	4.82243	1.41823e-06	1.34994e-05	A549-ACE2_SARS-CoV-2vs.A549-ACE2_Mock
CTDSPL2	136.433	1.78762	0.495364	3.6087	0.000307741	0.00156613	A549-ACE2_SARS-CoV-2vs.A549-ACE2_Mock
GATM	70.5806	-1.72125	0.383482	-4.48847	7.17382e-06	5.76769e-05	A549-ACE2_SARS-CoV-2vs.A549-ACE2_Mock
FBN1	134.795	-1.20712	0.399901	-3.01854	0.00253999	0.00948186	A549-ACE2_SARS-CoV-2vs.A549-ACE2_Mock
NDUFAF4P1	1.619	4.99244	1.35747	3.67776	0.00023529	0.00124326	A549-ACE2_SARS-CoV-2vs.A549-ACE2_Mock
GABPB1	216.374	1.12573	0.248307	4.53362	5.79801e-06	4.78015e-05	A549-ACE2_SARS-CoV-2vs.A549-ACE2_Mock
DCAF13P3	3.86899	3.39344	0.821031	4.13315	3.57823e-05	0.000234038	A549-ACE2_SARS-CoV-2vs.A549-ACE2_Mock
RFX7	500.808	1.04455	0.0938041	11.1355	8.4314e-29	1.65366e-26	A549-ACE2_SARS-CoV-2vs.A549-ACE2_Mock
CGNL1	18.8786	1.54492	0.557338	2.77196	0.00557199	0.0183347	A549-ACE2_SARS-CoV-2vs.A549-ACE2_Mock
LIPC	8.02366	-2.46599	0.861832	-2.86134	0.00421859	0.0145678	A549-ACE2_SARS-CoV-2vs.A549-ACE2_Mock
RNF111	374.836	1.06979	0.202364	5.28648	1.24692e-07	1.53329e-06	A549-ACE2_SARS-CoV-2vs.A549-ACE2_Mock
ANXA2	10536.6	-1.78986	0.113698	-15.7422	7.76627e-56	7.7176e-53	A549-ACE2_SARS-CoV-2vs.A549-ACE2_Mock
TIPIN	57.0516	1.12712	0.422806	2.6658	0.00768051	0.023966	A549-ACE2_SARS-CoV-2vs.A549-ACE2_Mock
SNORD18C	9.0963	1.10713	0.420352	2.63381	0.00844324	0.0259316	A549-ACE2_SARS-CoV-2vs.A549-ACE2_Mock
SNORD18B	2.96408	3.43744	0.771225	4.45711	8.30704e-06	6.53638e-05	A549-ACE2_SARS-CoV-2vs.A549-ACE2_Mock
FEM1B	252.666	1.01224	0.155001	6.53055	6.55277e-11	1.58822e-09	A549-ACE2_SARS-CoV-2vs.A549-ACE2_Mock
HEXA-AS1	12.1232	1.3911	0.330274	4.21195	2.53171e-05	0.000173427	A549-ACE2_SARS-CoV-2vs.A549-ACE2_Mock
GOLGA6B	2.71523	3.87291	0.954289	4.05842	4.94053e-05	0.000310601	A549-ACE2_SARS-CoV-2vs.A549-ACE2_Mock
PML	152.852	1.2904	0.226633	5.69378	1.24261e-08	1.91346e-07	A549-ACE2_SARS-CoV-2vs.A549-ACE2_Mock
CCDC33	3.92057	2.06814	0.809908	2.55355	0.010663	0.0314488	A549-ACE2_SARS-CoV-2vs.A549-ACE2_Mock
SEMA7A	24.0732	1.6942	0.619875	2.73313	0.00627359	0.0202587	A549-ACE2_SARS-CoV-2vs.A549-ACE2_Mock
ARID3B	62.5088	2.29934	0.361819	6.35494	2.08504e-10	4.46545e-09	A549-ACE2_SARS-CoV-2vs.A549-ACE2_Mock
CYP1A1	17.9556	5.12752	1.44708	3.54335	0.000395083	0.00193721	A549-ACE2_SARS-CoV-2vs.A549-ACE2_Mock
GOLGA6C	13.2847	4.47288	0.721426	6.20006	5.64425e-10	1.09747e-08	A549-ACE2_SARS-CoV-2vs.A549-ACE2_Mock
GOLGA6D	2.54178	3.48123	1.3782	2.52592	0.0115396	0.033648	A549-ACE2_SARS-CoV-2vs.A549-ACE2_Mock
COMMD4	201.808	-1.07191	0.157036	-6.82586	8.74019e-12	2.42159e-10	A549-ACE2_SARS-CoV-2vs.A549-ACE2_Mock
SIN3A	425.278	1.20061	0.163782	7.33053	2.29246e-13	7.92841e-12	A549-ACE2_SARS-CoV-2vs.A549-ACE2_Mock
NRG4	59.1176	1.99802	0.68234	2.92819	0.00340947	0.0122145	A549-ACE2_SARS-CoV-2vs.A549-ACE2_Mock
CHRNB4	2.9788	-2.7146	1.01681	-2.66971	0.00759159	0.0237381	A549-ACE2_SARS-CoV-2vs.A549-ACE2_Mock
BCL2A1	75.6814	2.42747	0.617593	3.93053	8.47577e-05	0.000503346	A549-ACE2_SARS-CoV-2vs.A549-ACE2_Mock
SCARNA15	16.6771	3.03681	0.496909	6.1114	9.87639e-10	1.81079e-08	A549-ACE2_SARS-CoV-2vs.A549-ACE2_Mock
WHAMM	131.903	1.33762	0.341616	3.91556	9.01932e-05	0.000530216	A549-ACE2_SARS-CoV-2vs.A549-ACE2_Mock
GOLGA6L4	6.98966	1.67155	0.519471	3.2178	0.0012918	0.00535919	A549-ACE2_SARS-CoV-2vs.A549-ACE2_Mock
UBE2Q2P1	14.8024	1.56984	0.313027	5.01503	5.30256e-07	5.57798e-06	A549-ACE2_SARS-CoV-2vs.A549-ACE2_Mock
ALPK3	16.0511	1.26152	0.331085	3.81026	0.000138821	0.000781293	A549-ACE2_SARS-CoV-2vs.A549-ACE2_Mock
AEN	1673.82	1.75093	0.174212	10.0506	9.13236e-24	1.13439e-21	A549-ACE2_SARS-CoV-2vs.A549-ACE2_Mock
ISG20	59.6573	1.57487	0.508975	3.0942	0.00197345	0.00768248	A549-ACE2_SARS-CoV-2vs.A549-ACE2_Mock
ACAN	9.73381	5.02109	0.720994	6.96412	3.30457e-12	9.75405e-11	A549-ACE2_SARS-CoV-2vs.A549-ACE2_Mock
MFGE8	240.446	-1.69134	0.174622	-9.68568	3.46904e-22	3.77441e-20	A549-ACE2_SARS-CoV-2vs.A549-ACE2_Mock
ABHD2	1052.67	-1.03391	0.249093	-4.15069	3.31477e-05	0.000218532	A549-ACE2_SARS-CoV-2vs.A549-ACE2_Mock
PLIN1	3.46085	2.03375	0.715815	2.84117	0.0044948	0.0153669	A549-ACE2_SARS-CoV-2vs.A549-ACE2_Mock
SEMA4B	767.843	1.37887	0.501781	2.74794	0.00599703	0.0195051	A549-ACE2_SARS-CoV-2vs.A549-ACE2_Mock
GDPGP1	24.8433	1.38213	0.26024	5.31096	1.09048e-07	1.3648e-06	A549-ACE2_SARS-CoV-2vs.A549-ACE2_Mock
ZNF774	5.7046	1.48157	0.463143	3.19895	0.00137928	0.00565442	A549-ACE2_SARS-CoV-2vs.A549-ACE2_Mock
CHD2	2318	2.89788	0.334344	8.66734	4.42333e-18	2.80571e-16	A549-ACE2_SARS-CoV-2vs.A549-ACE2_Mock
ARRDC4	20.3554	1.15604	0.327303	3.53202	0.000412397	0.00200515	A549-ACE2_SARS-CoV-2vs.A549-ACE2_Mock
HSP90B2P	10.9911	1.59314	0.347207	4.58844	4.46575e-06	3.78433e-05	A549-ACE2_SARS-CoV-2vs.A549-ACE2_Mock
PRKXP1	59.6827	4.36306	0.414359	10.5297	6.30629e-26	9.03861e-24	A549-ACE2_SARS-CoV-2vs.A549-ACE2_Mock
ALDH1A3	71.15	-1.16892	0.256592	-4.55558	5.22416e-06	4.34792e-05	A549-ACE2_SARS-CoV-2vs.A549-ACE2_Mock
SNRNP25	47.4437	-1.12476	0.312033	-3.60463	0.000312596	0.00158812	A549-ACE2_SARS-CoV-2vs.A549-ACE2_Mock
SSTR5-AS1	8.28608	-2.07359	0.7371	-2.81318	0.00490548	0.0165171	A549-ACE2_SARS-CoV-2vs.A549-ACE2_Mock
SSTR5	3.03833	-3.70429	0.985497	-3.7588	0.000170728	0.000937683	A549-ACE2_SARS-CoV-2vs.A549-ACE2_Mock
C16orf91	118.696	1.02406	0.184154	5.56089	2.68399e-08	3.84318e-07	A549-ACE2_SARS-CoV-2vs.A549-ACE2_Mock
NUBP2	88.0783	-1.26919	0.475448	-2.66945	0.00759749	0.0237467	A549-ACE2_SARS-CoV-2vs.A549-ACE2_Mock
SNORA64	6.91974	1.23473	0.523619	2.35806	0.0183707	0.0494107	A549-ACE2_SARS-CoV-2vs.A549-ACE2_Mock
SNORA78	2.64648	3.65484	1.07954	3.38554	0.000710388	0.00320201	A549-ACE2_SARS-CoV-2vs.A549-ACE2_Mock
LOC652276	25.1726	1.50555	0.295181	5.10044	3.38869e-07	3.7278e-06	A549-ACE2_SARS-CoV-2vs.A549-ACE2_Mock
KCTD5	145.815	1.01329	0.255399	3.96749	7.26337e-05	0.000438686	A549-ACE2_SARS-CoV-2vs.A549-ACE2_Mock
PRSS27	7.48846	1.29732	0.543038	2.389	0.0168945	0.0461902	A549-ACE2_SARS-CoV-2vs.A549-ACE2_Mock
LOC100128770	1.42968	2.96323	1.20719	2.45466	0.0141018	0.039728	A549-ACE2_SARS-CoV-2vs.A549-ACE2_Mock
ZNF263	295.514	1.01121	0.173503	5.82821	5.6024e-09	9.02804e-08	A549-ACE2_SARS-CoV-2vs.A549-ACE2_Mock
TRAP1	480.056	-1.07345	0.349768	-3.06902	0.00214759	0.00823353	A549-ACE2_SARS-CoV-2vs.A549-ACE2_Mock
ADCY9	70.5988	-1.11922	0.184055	-6.0809	1.19508e-09	2.15404e-08	A549-ACE2_SARS-CoV-2vs.A549-ACE2_Mock
HMOX2	103.113	-1.11558	0.17878	-6.23996	4.37695e-10	8.76919e-09	A549-ACE2_SARS-CoV-2vs.A549-ACE2_Mock
NUDT16L1	64.8663	-1.04962	0.350984	-2.99051	0.00278509	0.010248	A549-ACE2_SARS-CoV-2vs.A549-ACE2_Mock
ATF7IP2	41.175	1.02682	0.231478	4.43593	9.16775e-06	7.11371e-05	A549-ACE2_SARS-CoV-2vs.A549-ACE2_Mock
TVP23A	1.92053	4.09812	1.39748	2.93251	0.00336229	0.012068	A549-ACE2_SARS-CoV-2vs.A549-ACE2_Mock
SOCS1	14.3478	2.797	0.585987	4.77314	1.81374e-06	1.6929e-05	A549-ACE2_SARS-CoV-2vs.A549-ACE2_Mock
NOMO3	26.5089	-1.21958	0.289685	-4.21002	2.55346e-05	0.000174516	A549-ACE2_SARS-CoV-2vs.A549-ACE2_Mock
THUMPD1	348.327	1.22251	0.215135	5.68254	1.32711e-08	2.02062e-07	A549-ACE2_SARS-CoV-2vs.A549-ACE2_Mock
DCUN1D3	132.569	1.71068	0.2021	8.46453	2.57187e-17	1.50338e-15	A549-ACE2_SARS-CoV-2vs.A549-ACE2_Mock
CRYM	16.2572	1.18071	0.368132	3.2073	0.00133987	0.0055248	A549-ACE2_SARS-CoV-2vs.A549-ACE2_Mock
CRYM-AS1	4.35169	2.21114	0.66822	3.309	0.000936285	0.00406178	A549-ACE2_SARS-CoV-2vs.A549-ACE2_Mock
RRN3P1	31.1833	1.34792	0.365501	3.68786	0.00022615	0.00119921	A549-ACE2_SARS-CoV-2vs.A549-ACE2_Mock
SMG1P1	47.4707	1.09333	0.206663	5.29039	1.22058e-07	1.50987e-06	A549-ACE2_SARS-CoV-2vs.A549-ACE2_Mock
SCNN1G	1.96397	4.15945	1.11448	3.73219	0.00018982	0.0010274	A549-ACE2_SARS-CoV-2vs.A549-ACE2_Mock
PLK1	28.654	1.42301	0.275571	5.16386	2.41907e-07	2.77688e-06	A549-ACE2_SARS-CoV-2vs.A549-ACE2_Mock
RBBP6	1062.65	2.41499	0.39426	6.12538	9.04668e-10	1.66893e-08	A549-ACE2_SARS-CoV-2vs.A549-ACE2_Mock
IL4R	137.647	1.20037	0.190007	6.31751	2.65812e-10	5.60245e-09	A549-ACE2_SARS-CoV-2vs.A549-ACE2_Mock
ATP2A1	22.261	1.01242	0.40686	2.48838	0.0128325	0.0367638	A549-ACE2_SARS-CoV-2vs.A549-ACE2_Mock
LAT	19.5048	1.1654	0.415334	2.80593	0.00501715	0.0168171	A549-ACE2_SARS-CoV-2vs.A549-ACE2_Mock
QPRT	3.99211	-2.93228	0.773513	-3.79086	0.000150127	0.000834885	A549-ACE2_SARS-CoV-2vs.A549-ACE2_Mock
TBX6	2.34701	1.94184	0.751923	2.5825	0.00980874	0.0293361	A549-ACE2_SARS-CoV-2vs.A549-ACE2_Mock
ZNF764	68.8239	2.28186	0.167674	13.6089	3.54564e-42	1.60155e-39	A549-ACE2_SARS-CoV-2vs.A549-ACE2_Mock
PRR14	231.766	2.22139	0.172672	12.8648	7.10084e-38	2.52012e-35	A549-ACE2_SARS-CoV-2vs.A549-ACE2_Mock
FBRS	323.058	1.09975	0.185577	5.92609	3.10238e-09	5.24309e-08	A549-ACE2_SARS-CoV-2vs.A549-ACE2_Mock
STX1B	42.3078	1.3954	0.267664	5.21324	1.85575e-07	2.19017e-06	A549-ACE2_SARS-CoV-2vs.A549-ACE2_Mock
CLUHP3	57.3306	3.29603	0.279088	11.81	3.46557e-32	9.06278e-30	A549-ACE2_SARS-CoV-2vs.A549-ACE2_Mock
ZNF720	48.0691	1.23075	0.263687	4.66748	3.04919e-06	2.6958e-05	A549-ACE2_SARS-CoV-2vs.A549-ACE2_Mock
ZNF267	529.825	3.10055	0.411952	7.52649	5.21221e-14	1.99949e-12	A549-ACE2_SARS-CoV-2vs.A549-ACE2_Mock
MYLK3	6.58525	3.35473	0.632978	5.29992	1.15851e-07	1.44026e-06	A549-ACE2_SARS-CoV-2vs.A549-ACE2_Mock
C16orf87	92.8483	1.22181	0.259629	4.70597	2.52663e-06	2.27427e-05	A549-ACE2_SARS-CoV-2vs.A549-ACE2_Mock
PHKB	304.414	-1.00768	0.106218	-9.48693	2.37948e-21	2.21678e-19	A549-ACE2_SARS-CoV-2vs.A549-ACE2_Mock
SIAH1	106.754	1.23234	0.459104	2.68424	0.00726951	0.0229235	A549-ACE2_SARS-CoV-2vs.A549-ACE2_Mock
NOD2	6.34369	3.11754	1.27688	2.44153	0.0146253	0.0409783	A549-ACE2_SARS-CoV-2vs.A549-ACE2_Mock
CYLD	470.331	2.67271	0.410372	6.51289	7.37176e-11	1.76662e-09	A549-ACE2_SARS-CoV-2vs.A549-ACE2_Mock
SALL1	42.229	2.41659	0.568502	4.2508	2.13009e-05	0.000149136	A549-ACE2_SARS-CoV-2vs.A549-ACE2_Mock
CHD9	510.282	1.07658	0.169016	6.36967	1.89436e-10	4.10123e-09	A549-ACE2_SARS-CoV-2vs.A549-ACE2_Mock
IRX3	12.99	1.66835	0.344153	4.84771	1.24898e-06	1.20813e-05	A549-ACE2_SARS-CoV-2vs.A549-ACE2_Mock
CETP	1.88822	3.38753	1.3199	2.5665	0.010273	0.0304916	A549-ACE2_SARS-CoV-2vs.A549-ACE2_Mock
NLRC5	120.168	2.47166	0.593886	4.16183	3.15704e-05	0.000210272	A549-ACE2_SARS-CoV-2vs.A549-ACE2_Mock
SNORA46	1.21578	3.21296	1.30004	2.47143	0.0134573	0.0382886	A549-ACE2_SARS-CoV-2vs.A549-ACE2_Mock
CDH16	8.60501	-2.86931	0.612864	-4.68181	2.84355e-06	2.52899e-05	A549-ACE2_SARS-CoV-2vs.A549-ACE2_Mock
TPPP3	68.4705	-2.29104	0.544525	-4.20742	2.58304e-05	0.000176295	A549-ACE2_SARS-CoV-2vs.A549-ACE2_Mock
RANBP10	142.599	1.02559	0.146913	6.98096	2.93166e-12	8.68775e-11	A549-ACE2_SARS-CoV-2vs.A549-ACE2_Mock
PLA2G15	44.208	-1.06433	0.259161	-4.10681	4.01153e-05	0.000258409	A549-ACE2_SARS-CoV-2vs.A549-ACE2_Mock
CYB5B	1136.49	-1.01524	0.243985	-4.16107	3.16766e-05	0.000210744	A549-ACE2_SARS-CoV-2vs.A549-ACE2_Mock
NFAT5	812.209	1.51456	0.199348	7.59755	3.01789e-14	1.2191e-12	A549-ACE2_SARS-CoV-2vs.A549-ACE2_Mock
NQO1	4725.75	-1.0877	0.215784	-5.04069	4.63846e-07	4.9457e-06	A549-ACE2_SARS-CoV-2vs.A549-ACE2_Mock
AARS	740.761	-1.10624	0.142342	-7.77165	7.74685e-15	3.43205e-13	A549-ACE2_SARS-CoV-2vs.A549-ACE2_Mock
ZNF23	152.165	1.67864	0.321576	5.22005	1.78878e-07	2.11448e-06	A549-ACE2_SARS-CoV-2vs.A549-ACE2_Mock
TAT	5.66132	2.09233	0.645807	3.23987	0.00119583	0.00502114	A549-ACE2_SARS-CoV-2vs.A549-ACE2_Mock
ZNF821	32.4616	2.02351	0.538415	3.75827	0.00017109	0.000939324	A549-ACE2_SARS-CoV-2vs.A549-ACE2_Mock
HP	4.81667	3.66169	0.681565	5.37248	7.76611e-08	1.0014e-06	A549-ACE2_SARS-CoV-2vs.A549-ACE2_Mock
GLG1	622.661	-1.26725	0.156793	-8.08233	6.35389e-16	3.18892e-14	A549-ACE2_SARS-CoV-2vs.A549-ACE2_Mock
MLKL	99.4706	1.49764	0.446995	3.35047	0.00080675	0.00357261	A549-ACE2_SARS-CoV-2vs.A549-ACE2_Mock
LDHD	16.0496	-1.44345	0.582808	-2.47671	0.01326	0.0378284	A549-ACE2_SARS-CoV-2vs.A549-ACE2_Mock
TMEM170A	35.8712	1.11294	0.204875	5.43228	5.56401e-08	7.39579e-07	A549-ACE2_SARS-CoV-2vs.A549-ACE2_Mock
NUDT7	11.4854	-1.33564	0.365797	-3.65131	0.00026091	0.00136365	A549-ACE2_SARS-CoV-2vs.A549-ACE2_Mock
WWOX	26.3865	-1.07808	0.366892	-2.93841	0.00329902	0.0118695	A549-ACE2_SARS-CoV-2vs.A549-ACE2_Mock
MAF	54.3255	1.68449	0.712758	2.36334	0.0181112	0.0488801	A549-ACE2_SARS-CoV-2vs.A549-ACE2_Mock
C16orf46	16.1985	1.32725	0.31353	4.23325	2.3034e-05	0.000159547	A549-ACE2_SARS-CoV-2vs.A549-ACE2_Mock
LOC100129617	6.69195	2.87434	0.586936	4.8972	9.72132e-07	9.61553e-06	A549-ACE2_SARS-CoV-2vs.A549-ACE2_Mock
DNAAF1	1.71256	2.98705	1.11404	2.68128	0.00733416	0.0230774	A549-ACE2_SARS-CoV-2vs.A549-ACE2_Mock
GINS2	27.8419	-1.13521	0.480388	-2.36312	0.0181218	0.0489001	A549-ACE2_SARS-CoV-2vs.A549-ACE2_Mock
FOXC2	24.942	5.12652	0.59124	8.67079	4.29115e-18	2.74523e-16	A549-ACE2_SARS-CoV-2vs.A549-ACE2_Mock
FOXL1	13.2837	1.38494	0.53313	2.59775	0.00938375	0.028246	A549-ACE2_SARS-CoV-2vs.A549-ACE2_Mock
MAP1LC3B	517.968	1.72077	0.482613	3.56552	0.000363136	0.0017995	A549-ACE2_SARS-CoV-2vs.A549-ACE2_Mock
CYBA	410.357	-1.33814	0.479318	-2.79175	0.00524243	0.017435	A549-ACE2_SARS-CoV-2vs.A549-ACE2_Mock
MVD	99.6089	-1.19212	0.489676	-2.4345	0.0149122	0.0416412	A549-ACE2_SARS-CoV-2vs.A549-ACE2_Mock
TRAPPC2L	87.6043	-1.0972	0.233412	-4.7007	2.59274e-06	2.3251e-05	A549-ACE2_SARS-CoV-2vs.A549-ACE2_Mock
LINC00304	2.17615	-2.37861	0.957341	-2.4846	0.0129698	0.0370928	A549-ACE2_SARS-CoV-2vs.A549-ACE2_Mock
ZNF778	75.7061	1.51882	0.251999	6.0271	1.66928e-09	2.94465e-08	A549-ACE2_SARS-CoV-2vs.A549-ACE2_Mock
SNORD68	9.19362	1.31021	0.401485	3.26341	0.00110079	0.00467609	A549-ACE2_SARS-CoV-2vs.A549-ACE2_Mock
RPA1	445.07	-1.37515	0.143009	-9.6158	6.85724e-22	7.04924e-20	A549-ACE2_SARS-CoV-2vs.A549-ACE2_Mock
HIC1	8.32676	1.30413	0.516548	2.52471	0.0115795	0.0337579	A549-ACE2_SARS-CoV-2vs.A549-ACE2_Mock
TRPV3	11.321	1.54594	0.509549	3.03395	0.00241377	0.00909037	A549-ACE2_SARS-CoV-2vs.A549-ACE2_Mock
P2RX5-TAX1BP3	15.1659	2.91183	0.963302	3.02276	0.00250479	0.0093716	A549-ACE2_SARS-CoV-2vs.A549-ACE2_Mock
CAMKK1	84.8878	1.07236	0.28704	3.73592	0.000187029	0.00101413	A549-ACE2_SARS-CoV-2vs.A549-ACE2_Mock
CYB5D2	74.944	-1.02095	0.178499	-5.71962	1.06765e-08	1.65603e-07	A549-ACE2_SARS-CoV-2vs.A549-ACE2_Mock
PSMB6	487.718	-1.03311	0.12632	-8.17851	2.87379e-16	1.49257e-14	A549-ACE2_SARS-CoV-2vs.A549-ACE2_Mock
SLC25A11	216.009	-1.09256	0.391726	-2.78908	0.00528574	0.0175321	A549-ACE2_SARS-CoV-2vs.A549-ACE2_Mock
PFN1	5180.55	-1.01363	0.25648	-3.95206	7.74797e-05	0.000464754	A549-ACE2_SARS-CoV-2vs.A549-ACE2_Mock
MIS12	243.129	1.12346	0.249346	4.50562	6.61798e-06	5.37645e-05	A549-ACE2_SARS-CoV-2vs.A549-ACE2_Mock
PITPNM3	25.2932	1.44968	0.437379	3.31446	0.000918193	0.00399375	A549-ACE2_SARS-CoV-2vs.A549-ACE2_Mock
XAF1	48.3329	5.5639	1.8471	3.01224	0.00259326	0.00965653	A549-ACE2_SARS-CoV-2vs.A549-ACE2_Mock
RNASEK-C17orf49	1.89356	3.36207	0.975713	3.44576	0.000569465	0.00264933	A549-ACE2_SARS-CoV-2vs.A549-ACE2_Mock
RNASEK	22.3781	2.82167	0.395538	7.13374	9.76811e-13	3.11785e-11	A549-ACE2_SARS-CoV-2vs.A549-ACE2_Mock
MIR497HG	3.38841	4.29607	1.11763	3.84391	0.00012109	0.00069209	A549-ACE2_SARS-CoV-2vs.A549-ACE2_Mock
ASGR1	6.85097	1.50218	0.417224	3.60043	0.000317693	0.00160823	A549-ACE2_SARS-CoV-2vs.A549-ACE2_Mock
CLDN7	5.97557	-1.56902	0.65795	-2.38471	0.0170928	0.0466349	A549-ACE2_SARS-CoV-2vs.A549-ACE2_Mock
KCTD11	287.358	1.43773	0.420755	3.41702	0.000633098	0.00290368	A549-ACE2_SARS-CoV-2vs.A549-ACE2_Mock
SNORA48	16.0023	3.67483	0.627991	5.85172	4.86513e-09	7.94301e-08	A549-ACE2_SARS-CoV-2vs.A549-ACE2_Mock
SNORD10	13.2984	2.30424	0.555724	4.14638	3.37775e-05	0.000221996	A549-ACE2_SARS-CoV-2vs.A549-ACE2_Mock
SNORA67	21.8089	1.95296	0.276787	7.05582	1.71583e-12	5.25177e-11	A549-ACE2_SARS-CoV-2vs.A549-ACE2_Mock
MPDU1	372.571	-1.22355	0.144335	-8.47719	2.3069e-17	1.3538e-15	A549-ACE2_SARS-CoV-2vs.A549-ACE2_Mock
WRAP53	169.785	2.29725	0.165039	13.9195	4.82405e-44	2.39691e-41	A549-ACE2_SARS-CoV-2vs.A549-ACE2_Mock
EFNB3	13.2898	1.65126	0.50974	3.23942	0.00119773	0.0050277	A549-ACE2_SARS-CoV-2vs.A549-ACE2_Mock
DNAH2	7.09357	2.83238	0.470359	6.02173	1.72565e-09	3.04049e-08	A549-ACE2_SARS-CoV-2vs.A549-ACE2_Mock
KDM6B	700.045	3.28224	0.151918	21.6053	1.60204e-103	5.97001e-100	A549-ACE2_SARS-CoV-2vs.A549-ACE2_Mock
SCARNA21	2.45419	3.15718	1.34157	2.35335	0.0186052	0.0499064	A549-ACE2_SARS-CoV-2vs.A549-ACE2_Mock
KCNAB3	7.91071	1.23439	0.481158	2.56546	0.010304	0.0305717	A549-ACE2_SARS-CoV-2vs.A549-ACE2_Mock
ALOXE3	19.7459	1.82477	0.500431	3.64639	0.000265946	0.0013856	A549-ACE2_SARS-CoV-2vs.A549-ACE2_Mock
HES7	15.9092	2.00846	0.32739	6.13478	8.52794e-10	1.58501e-08	A549-ACE2_SARS-CoV-2vs.A549-ACE2_Mock
PER1	449.577	4.59485	0.313243	14.6686	1.02403e-48	6.63662e-46	A549-ACE2_SARS-CoV-2vs.A549-ACE2_Mock
VAMP2	426.793	2.14395	0.286026	7.49564	6.59778e-14	2.47724e-12	A549-ACE2_SARS-CoV-2vs.A549-ACE2_Mock
USP43	101.472	2.75523	0.480445	5.73474	9.76601e-09	1.51954e-07	A549-ACE2_SARS-CoV-2vs.A549-ACE2_Mock
GLP2R	37.8196	-1.5441	0.448477	-3.443	0.000575308	0.00267401	A549-ACE2_SARS-CoV-2vs.A549-ACE2_Mock
MYH3	43.4338	1.90523	0.447232	4.26006	2.04375e-05	0.000143766	A549-ACE2_SARS-CoV-2vs.A549-ACE2_Mock
ADPRM	47.2932	1.27967	0.469056	2.72819	0.0063683	0.0205121	A549-ACE2_SARS-CoV-2vs.A549-ACE2_Mock
MYOCD	5.1448	2.67253	0.794191	3.3651	0.000765164	0.0034179	A549-ACE2_SARS-CoV-2vs.A549-ACE2_Mock
HS3ST3A1	1.26766	2.85845	1.17311	2.43664	0.0148243	0.0414423	A549-ACE2_SARS-CoV-2vs.A549-ACE2_Mock
HS3ST3B1	14.8045	2.04085	0.37069	5.50555	3.68021e-08	5.10775e-07	A549-ACE2_SARS-CoV-2vs.A549-ACE2_Mock
MGC12916	4.90417	2.79363	0.611058	4.57179	4.83565e-06	4.05629e-05	A549-ACE2_SARS-CoV-2vs.A549-ACE2_Mock
TEKT3	3.70283	3.52349	0.938348	3.75499	0.000173347	0.000950316	A549-ACE2_SARS-CoV-2vs.A549-ACE2_Mock
PIGL	34.3151	1.20732	0.255821	4.7194	2.36542e-06	2.14601e-05	A549-ACE2_SARS-CoV-2vs.A549-ACE2_Mock
SNORD65	4.54905	2.09507	0.634828	3.30021	0.000966114	0.00417175	A549-ACE2_SARS-CoV-2vs.A549-ACE2_Mock
ZNF624	27.0064	1.56076	0.365262	4.27299	1.92869e-05	0.00013651	A549-ACE2_SARS-CoV-2vs.A549-ACE2_Mock
CCDC144A	25.6639	1.69286	0.307617	5.50315	3.73059e-08	5.16804e-07	A549-ACE2_SARS-CoV-2vs.A549-ACE2_Mock
PLD6	180.61	2.87889	0.314883	9.14273	6.08929e-20	4.82803e-18	A549-ACE2_SARS-CoV-2vs.A549-ACE2_Mock
FLCN	358.037	1.803	0.222335	8.10942	5.08605e-16	2.59632e-14	A549-ACE2_SARS-CoV-2vs.A549-ACE2_Mock
MED9	182.49	1.54178	0.17675	8.72295	2.71036e-18	1.79099e-16	A549-ACE2_SARS-CoV-2vs.A549-ACE2_Mock
RASD1	48.6191	2.35739	0.273959	8.60487	7.64026e-18	4.70602e-16	A549-ACE2_SARS-CoV-2vs.A549-ACE2_Mock
PEMT	80.2315	-1.17568	0.342282	-3.43483	0.000592922	0.00273965	A549-ACE2_SARS-CoV-2vs.A549-ACE2_Mock
SHMT1	85.1996	-1.34947	0.205682	-6.56098	5.34569e-11	1.3149e-09	A549-ACE2_SARS-CoV-2vs.A549-ACE2_Mock
CCDC144B	11.4303	1.4517	0.506864	2.86408	0.0041822	0.014454	A549-ACE2_SARS-CoV-2vs.A549-ACE2_Mock
ZNF286B	12.2925	1.06434	0.408948	2.60264	0.00925094	0.0278913	A549-ACE2_SARS-CoV-2vs.A549-ACE2_Mock
FOXO3B	39.5947	1.00352	0.243209	4.12618	3.68847e-05	0.000240193	A549-ACE2_SARS-CoV-2vs.A549-ACE2_Mock
RNF112	11.9955	1.39651	0.422972	3.30167	0.000961122	0.00415501	A549-ACE2_SARS-CoV-2vs.A549-ACE2_Mock
ALDH3A2	752.612	-1.39774	0.271493	-5.14835	2.62788e-07	2.97879e-06	A549-ACE2_SARS-CoV-2vs.A549-ACE2_Mock
MAP2K3	227.941	1.09604	0.350603	3.12615	0.00177112	0.0069916	A549-ACE2_SARS-CoV-2vs.A549-ACE2_Mock
WSB1	687.587	1.2551	0.384383	3.26525	0.00109369	0.00464989	A549-ACE2_SARS-CoV-2vs.A549-ACE2_Mock
LGALS9	44.5505	2.35794	0.320043	7.36756	1.7378e-13	6.06643e-12	A549-ACE2_SARS-CoV-2vs.A549-ACE2_Mock
TMEM97	403.466	-1.0577	0.201003	-5.26212	1.42407e-07	1.72019e-06	A549-ACE2_SARS-CoV-2vs.A549-ACE2_Mock
VTN	113.482	-1.01686	0.172072	-5.90946	3.43233e-09	5.75504e-08	A549-ACE2_SARS-CoV-2vs.A549-ACE2_Mock
TAOK1	973.408	1.05586	0.255478	4.13286	3.58275e-05	0.00023423	A549-ACE2_SARS-CoV-2vs.A549-ACE2_Mock
NSRP1	542.162	1.73609	0.399958	4.34067	1.42051e-05	0.000104049	A549-ACE2_SARS-CoV-2vs.A549-ACE2_Mock
SUZ12P1	58.3754	1.76193	0.260551	6.76231	1.35809e-11	3.68066e-10	A549-ACE2_SARS-CoV-2vs.A549-ACE2_Mock
SUZ12	433.824	1.16121	0.175665	6.61035	3.83424e-11	9.70343e-10	A549-ACE2_SARS-CoV-2vs.A549-ACE2_Mock
LRRC37B	40.9963	1.48228	0.294293	5.03674	4.73534e-07	5.03819e-06	A549-ACE2_SARS-CoV-2vs.A549-ACE2_Mock
CDK5R1	64.8644	2.06241	0.268354	7.68541	1.52504e-14	6.45802e-13	A549-ACE2_SARS-CoV-2vs.A549-ACE2_Mock
CCL2	307.359	2.83611	0.543348	5.21969	1.79227e-07	2.11692e-06	A549-ACE2_SARS-CoV-2vs.A549-ACE2_Mock
ZNF830	275.44	2.56682	0.265801	9.6569	4.59575e-22	4.92836e-20	A549-ACE2_SARS-CoV-2vs.A549-ACE2_Mock
CCL4	6.5859	4.5264	0.762376	5.93724	2.89865e-09	4.93632e-08	A549-ACE2_SARS-CoV-2vs.A549-ACE2_Mock
PIGW	141.716	1.07798	0.120737	8.92837	4.32324e-19	3.11315e-17	A549-ACE2_SARS-CoV-2vs.A549-ACE2_Mock
PSMB3	460.007	-1.36377	0.209609	-6.50625	7.70504e-11	1.83762e-09	A549-ACE2_SARS-CoV-2vs.A549-ACE2_Mock
CWC25	279.963	1.41648	0.249267	5.68258	1.32678e-08	2.02062e-07	A549-ACE2_SARS-CoV-2vs.A549-ACE2_Mock
SNORA21	8.72266	2.39546	0.483295	4.95651	7.17693e-07	7.3374e-06	A549-ACE2_SARS-CoV-2vs.A549-ACE2_Mock
MED1	868.135	1.48819	0.224964	6.61525	3.70933e-11	9.45149e-10	A549-ACE2_SARS-CoV-2vs.A549-ACE2_Mock
IKZF3	4.8773	4.46972	1.19357	3.74483	0.000180513	0.000983454	A549-ACE2_SARS-CoV-2vs.A549-ACE2_Mock
CSF3	6.45861	3.76528	0.79057	4.76274	1.9098e-06	1.76927e-05	A549-ACE2_SARS-CoV-2vs.A549-ACE2_Mock
NR1D1	568.162	4.95045	0.361216	13.7049	9.48527e-43	4.41836e-40	A549-ACE2_SARS-CoV-2vs.A549-ACE2_Mock
MSL1	431.619	1.26136	0.213328	5.91278	3.36385e-09	5.65293e-08	A549-ACE2_SARS-CoV-2vs.A549-ACE2_Mock
KRT20	11.2121	-2.28936	0.820168	-2.79134	0.00524906	0.0174493	A549-ACE2_SARS-CoV-2vs.A549-ACE2_Mock
KRT15	20.074	-1.38239	0.471919	-2.92929	0.00339739	0.0121793	A549-ACE2_SARS-CoV-2vs.A549-ACE2_Mock
KRT19	326.135	-1.43393	0.365357	-3.92472	8.68299e-05	0.000513809	A549-ACE2_SARS-CoV-2vs.A549-ACE2_Mock
JUP	679.273	-1.21206	0.296132	-4.09299	4.25855e-05	0.00027232	A549-ACE2_SARS-CoV-2vs.A549-ACE2_Mock
KLHL11	29.1845	1.25324	0.256487	4.88616	1.02822e-06	1.01099e-05	A549-ACE2_SARS-CoV-2vs.A549-ACE2_Mock
DHX58	6.82701	3.399	0.953204	3.56586	0.000362658	0.00179773	A549-ACE2_SARS-CoV-2vs.A549-ACE2_Mock
STAT5A	89.2785	2.14993	0.732389	2.9355	0.00333005	0.0119667	A549-ACE2_SARS-CoV-2vs.A549-ACE2_Mock
PSMC3IP	39.6346	1.01704	0.248644	4.09033	4.30751e-05	0.000275215	A549-ACE2_SARS-CoV-2vs.A549-ACE2_Mock
EZH1	165.156	1.06206	0.164776	6.44546	1.1525e-10	2.61478e-09	A549-ACE2_SARS-CoV-2vs.A549-ACE2_Mock
COA3	243.612	-1.21929	0.372804	-3.2706	0.0010732	0.00457864	A549-ACE2_SARS-CoV-2vs.A549-ACE2_Mock
AOC2	67.6502	1.62621	0.256425	6.34186	2.27013e-10	4.82718e-09	A549-ACE2_SARS-CoV-2vs.A549-ACE2_Mock
AOC3	38.3006	2.35005	0.295799	7.94476	1.94569e-15	9.14902e-14	A549-ACE2_SARS-CoV-2vs.A549-ACE2_Mock
IFI35	155.66	2.00104	0.622853	3.2127	0.00131496	0.00544369	A549-ACE2_SARS-CoV-2vs.A549-ACE2_Mock
ARL4D	65.8872	1.53793	0.298042	5.16013	2.46785e-07	2.81883e-06	A549-ACE2_SARS-CoV-2vs.A549-ACE2_Mock
PYY	3.0408	4.02086	1.142	3.5209	0.000430082	0.00208075	A549-ACE2_SARS-CoV-2vs.A549-ACE2_Mock
G6PC3	365.217	-1.21143	0.259285	-4.67219	2.98002e-06	2.63621e-05	A549-ACE2_SARS-CoV-2vs.A549-ACE2_Mock
ASB16-AS1	29.4912	-1.03276	0.374433	-2.75821	0.00581197	0.0190194	A549-ACE2_SARS-CoV-2vs.A549-ACE2_Mock
GPATCH8	589.371	1.55039	0.224414	6.9086	4.89474e-12	1.41397e-10	A549-ACE2_SARS-CoV-2vs.A549-ACE2_Mock
KANSL1	457.537	1.64202	0.167203	9.82049	9.18997e-23	1.05374e-20	A549-ACE2_SARS-CoV-2vs.A549-ACE2_Mock
WNT3	18.4406	1.12509	0.303223	3.71045	0.000206891	0.00110654	A549-ACE2_SARS-CoV-2vs.A549-ACE2_Mock
TBX21	1.02518	3.28775	1.23001	2.67295	0.00751873	0.0235549	A549-ACE2_SARS-CoV-2vs.A549-ACE2_Mock
HOXB3	102.292	1.17485	0.293058	4.00894	6.09916e-05	0.000375368	A549-ACE2_SARS-CoV-2vs.A549-ACE2_Mock
TTLL6	49.9883	-1.00139	0.257789	-3.88456	0.000102517	0.000597156	A549-ACE2_SARS-CoV-2vs.A549-ACE2_Mock
PHB	1177.82	-1.54108	0.37762	-4.08104	4.48355e-05	0.000285175	A549-ACE2_SARS-CoV-2vs.A549-ACE2_Mock
NGFR	11.0299	2.32856	0.751318	3.0993	0.00193977	0.00756519	A549-ACE2_SARS-CoV-2vs.A549-ACE2_Mock
MRPL27	230.363	-1.03933	0.242956	-4.27785	1.88703e-05	0.000134071	A549-ACE2_SARS-CoV-2vs.A549-ACE2_Mock
TOB1-AS1	8.99943	1.51242	0.603349	2.50671	0.0121861	0.0352302	A549-ACE2_SARS-CoV-2vs.A549-ACE2_Mock
SPAG9	1300.93	1.03274	0.300185	3.44036	0.00058095	0.00269603	A549-ACE2_SARS-CoV-2vs.A549-ACE2_Mock
NME1	497.069	-1.19557	0.261506	-4.57186	4.83416e-06	4.05629e-05	A549-ACE2_SARS-CoV-2vs.A549-ACE2_Mock
NOG	3.60855	1.99347	0.695188	2.86753	0.00413696	0.0143341	A549-ACE2_SARS-CoV-2vs.A549-ACE2_Mock
MTVR2	1.82968	2.60815	0.994053	2.62375	0.00869666	0.0265423	A549-ACE2_SARS-CoV-2vs.A549-ACE2_Mock
TRIM25	712.18	1.03088	0.356263	2.89358	0.00380872	0.013374	A549-ACE2_SARS-CoV-2vs.A549-ACE2_Mock
COIL	228.749	1.23063	0.180172	6.83028	8.47461e-12	2.35676e-10	A549-ACE2_SARS-CoV-2vs.A549-ACE2_Mock
VEZF1	670.012	1.6298	0.183712	8.8715	7.21683e-19	5.07425e-17	A549-ACE2_SARS-CoV-2vs.A549-ACE2_Mock
SRSF1	2380.3	1.11606	0.170924	6.52956	6.59612e-11	1.59613e-09	A549-ACE2_SARS-CoV-2vs.A549-ACE2_Mock
MTMR4	198.167	1.13811	0.357085	3.18721	0.00143651	0.00585042	A549-ACE2_SARS-CoV-2vs.A549-ACE2_Mock
PPM1E	12.4732	3.16936	0.588779	5.38293	7.32833e-08	9.52364e-07	A549-ACE2_SARS-CoV-2vs.A549-ACE2_Mock
VMP1	2449.43	1.03913	0.234737	4.42677	9.5653e-06	7.38376e-05	A549-ACE2_SARS-CoV-2vs.A549-ACE2_Mock
TBC1D3P1-DHX40P1	1.9988	2.60578	1.0479	2.48666	0.012895	0.0368859	A549-ACE2_SARS-CoV-2vs.A549-ACE2_Mock
PPM1D	585.651	1.70835	0.111986	15.255	1.52426e-52	1.26226e-49	A549-ACE2_SARS-CoV-2vs.A549-ACE2_Mock
TBX2	21.9905	1.84361	0.258918	7.12042	1.07602e-12	3.40534e-11	A549-ACE2_SARS-CoV-2vs.A549-ACE2_Mock
TBX4	11.0314	2.47403	0.394605	6.26963	3.61918e-10	7.40021e-09	A549-ACE2_SARS-CoV-2vs.A549-ACE2_Mock
MED13	916.224	1.60838	0.276872	5.80911	6.28039e-09	1.00017e-07	A549-ACE2_SARS-CoV-2vs.A549-ACE2_Mock
TLK2	413.215	1.68578	0.301265	5.59567	2.19771e-08	3.21483e-07	A549-ACE2_SARS-CoV-2vs.A549-ACE2_Mock
TANC2	490.18	1.02722	0.183922	5.58509	2.33582e-08	3.38036e-07	A549-ACE2_SARS-CoV-2vs.A549-ACE2_Mock
LOC729683	1.09787	3.56377	1.44477	2.46666	0.0136378	0.0386694	A549-ACE2_SARS-CoV-2vs.A549-ACE2_Mock
MIR3064	40.649	1.89395	0.322586	5.87114	4.32798e-09	7.12491e-08	A549-ACE2_SARS-CoV-2vs.A549-ACE2_Mock
MIR5047	253.533	1.92504	0.211547	9.09981	9.04909e-20	6.95287e-18	A549-ACE2_SARS-CoV-2vs.A549-ACE2_Mock
CEP95	276.436	1.29167	0.175297	7.36844	1.72639e-13	6.04075e-12	A549-ACE2_SARS-CoV-2vs.A549-ACE2_Mock
SMURF2	310.444	1.10573	0.264904	4.17407	2.99208e-05	0.00020081	A549-ACE2_SARS-CoV-2vs.A549-ACE2_Mock
AMZ2P1	69.5795	1.16749	0.157746	7.40111	1.35052e-13	4.816e-12	A549-ACE2_SARS-CoV-2vs.A549-ACE2_Mock
GNA13	696.182	1.09834	0.190231	5.77371	7.75432e-09	1.22313e-07	A549-ACE2_SARS-CoV-2vs.A549-ACE2_Mock
APOH	62.238	-1.32473	0.362023	-3.65923	0.000252973	0.00132542	A549-ACE2_SARS-CoV-2vs.A549-ACE2_Mock
HELZ	408.658	1.15804	0.228708	5.0634	4.11849e-07	4.46799e-06	A549-ACE2_SARS-CoV-2vs.A549-ACE2_Mock
ABCA9	1.67262	3.09991	1.11708	2.77502	0.00551979	0.018191	A549-ACE2_SARS-CoV-2vs.A549-ACE2_Mock
ABCA6	1.02709	2.70042	1.11245	2.42746	0.015205	0.0422625	A549-ACE2_SARS-CoV-2vs.A549-ACE2_Mock
SOX9	427.966	1.45818	0.330127	4.41701	1.00075e-05	7.66948e-05	A549-ACE2_SARS-CoV-2vs.A549-ACE2_Mock
SLC39A11	93.2795	-1.25552	0.196553	-6.38769	1.68415e-10	3.70811e-09	A549-ACE2_SARS-CoV-2vs.A549-ACE2_Mock
SSTR2	2.42804	2.30696	0.942455	2.44782	0.0143724	0.0403912	A549-ACE2_SARS-CoV-2vs.A549-ACE2_Mock
GPR142	11.0989	6.62242	1.244	5.32349	1.01793e-07	1.28478e-06	A549-ACE2_SARS-CoV-2vs.A549-ACE2_Mock
CD300LB	7.53069	5.25777	0.971418	5.41246	6.21638e-08	8.18563e-07	A549-ACE2_SARS-CoV-2vs.A549-ACE2_Mock
SLC9A3R1	183.644	-1.3575	0.483585	-2.80716	0.0049981	0.0167683	A549-ACE2_SARS-CoV-2vs.A549-ACE2_Mock
GRIN2C	88.9445	1.42282	0.49456	2.87694	0.00401554	0.013985	A549-ACE2_SARS-CoV-2vs.A549-ACE2_Mock
EVPL	135.946	1.40435	0.194553	7.21832	5.26347e-13	1.73963e-11	A549-ACE2_SARS-CoV-2vs.A549-ACE2_Mock
ZACN	2.05535	2.26107	0.814941	2.77452	0.00552834	0.0182112	A549-ACE2_SARS-CoV-2vs.A549-ACE2_Mock
UBALD2	43.4877	1.30947	0.21403	6.11818	9.46521e-10	1.74023e-08	A549-ACE2_SARS-CoV-2vs.A549-ACE2_Mock
SPHK1	61.7602	1.54295	0.285844	5.3979	6.7426e-08	8.7931e-07	A549-ACE2_SARS-CoV-2vs.A549-ACE2_Mock
SNORD1A	3.5319	3.46919	0.774933	4.47676	7.57851e-06	6.03447e-05	A549-ACE2_SARS-CoV-2vs.A549-ACE2_Mock
JMJD6	515.326	1.17532	0.36209	3.24592	0.00117071	0.00492538	A549-ACE2_SARS-CoV-2vs.A549-ACE2_Mock
SCARNA16	3.81029	2.5745	0.783383	3.28639	0.00101481	0.00435678	A549-ACE2_SARS-CoV-2vs.A549-ACE2_Mock
SYNGR2	527.985	-1.01604	0.201302	-5.04736	4.47952e-07	4.80027e-06	A549-ACE2_SARS-CoV-2vs.A549-ACE2_Mock
TK1	118.601	-1.76579	0.340214	-5.19024	2.10026e-07	2.44773e-06	A549-ACE2_SARS-CoV-2vs.A549-ACE2_Mock
SOCS3	287.159	2.20728	0.308057	7.16516	7.76984e-13	2.50145e-11	A549-ACE2_SARS-CoV-2vs.A549-ACE2_Mock
DNAH17	83.567	3.11481	0.581373	5.35768	8.42962e-08	1.08134e-06	A549-ACE2_SARS-CoV-2vs.A549-ACE2_Mock
CYTH1	296.094	1.41854	0.405447	3.49872	0.000467503	0.0022333	A549-ACE2_SARS-CoV-2vs.A549-ACE2_Mock
USP36	416.924	1.23231	0.117718	10.4683	1.20789e-25	1.68269e-23	A549-ACE2_SARS-CoV-2vs.A549-ACE2_Mock
TIMP2	358.796	-1.40464	0.376548	-3.73031	0.000191241	0.00103322	A549-ACE2_SARS-CoV-2vs.A549-ACE2_Mock
RNF213	2877.04	1.21218	0.311903	3.8864	0.000101744	0.000593345	A549-ACE2_SARS-CoV-2vs.A549-ACE2_Mock
NPTX1	26.016	2.15242	0.495596	4.34309	1.40491e-05	0.00010316	A549-ACE2_SARS-CoV-2vs.A549-ACE2_Mock
AATK	8.37631	2.1179	0.438537	4.82946	1.36906e-06	1.31002e-05	A549-ACE2_SARS-CoV-2vs.A549-ACE2_Mock
ANAPC11	186.313	-1.33603	0.221993	-6.01834	1.76214e-09	3.09746e-08	A549-ACE2_SARS-CoV-2vs.A549-ACE2_Mock
MAFG	1188.08	1.53466	0.262281	5.85119	4.8806e-09	7.95085e-08	A549-ACE2_SARS-CoV-2vs.A549-ACE2_Mock
DCXR	63.8695	-1.0963	0.250628	-4.37422	1.21869e-05	9.10565e-05	A549-ACE2_SARS-CoV-2vs.A549-ACE2_Mock
RAB40B	60.6459	-1.05887	0.411892	-2.57076	0.0101476	0.0301435	A549-ACE2_SARS-CoV-2vs.A549-ACE2_Mock
ROCK1P1	2.52393	2.54354	0.906386	2.80625	0.00501223	0.0168047	A549-ACE2_SARS-CoV-2vs.A549-ACE2_Mock
SMCHD1	409.526	1.75026	0.340907	5.13411	2.83476e-07	3.17946e-06	A549-ACE2_SARS-CoV-2vs.A549-ACE2_Mock
ANKRD12	343.254	2.12593	0.460095	4.62063	3.82583e-06	3.29911e-05	A549-ACE2_SARS-CoV-2vs.A549-ACE2_Mock
CHMP1B	631.442	1.15572	0.248968	4.64205	3.44966e-06	3.0053e-05	A549-ACE2_SARS-CoV-2vs.A549-ACE2_Mock
LDLRAD4	21.9326	4.30724	1.11795	3.85282	0.000116767	0.000669434	A549-ACE2_SARS-CoV-2vs.A549-ACE2_Mock
FAM210A	196.652	1.36025	0.467701	2.90837	0.00363321	0.0128699	A549-ACE2_SARS-CoV-2vs.A549-ACE2_Mock
RNMT	462.385	2.1195	0.553471	3.82946	0.000128424	0.000729254	A549-ACE2_SARS-CoV-2vs.A549-ACE2_Mock
GATA6	81.7704	1.70601	0.427274	3.99278	6.53037e-05	0.000398778	A549-ACE2_SARS-CoV-2vs.A549-ACE2_Mock
RIOK3	550.868	1.47214	0.335682	4.38551	1.15715e-05	8.69376e-05	A549-ACE2_SARS-CoV-2vs.A549-ACE2_Mock
DSC3	76.2564	-1.53041	0.425928	-3.59313	0.000326726	0.00164644	A549-ACE2_SARS-CoV-2vs.A549-ACE2_Mock
DSG2	1078.63	-1.16202	0.236992	-4.9032	9.42878e-07	9.3697e-06	A549-ACE2_SARS-CoV-2vs.A549-ACE2_Mock
RNF138	85.2675	1.00612	0.302845	3.32224	0.000892988	0.00390463	A549-ACE2_SARS-CoV-2vs.A549-ACE2_Mock
MEP1B	1.17309	3.12686	1.23551	2.53083	0.0113793	0.0332327	A549-ACE2_SARS-CoV-2vs.A549-ACE2_Mock
MAPRE2	119.068	-1.70502	0.225525	-7.56022	4.02384e-14	1.5784e-12	A549-ACE2_SARS-CoV-2vs.A549-ACE2_Mock
ZNF24	572.295	1.53643	0.190883	8.04907	8.34246e-16	4.11764e-14	A549-ACE2_SARS-CoV-2vs.A549-ACE2_Mock
TPGS2	176.235	-1.02264	0.158387	-6.45658	1.07097e-10	2.45597e-09	A549-ACE2_SARS-CoV-2vs.A549-ACE2_Mock
PSTPIP2	3.53974	2.55676	0.675762	3.78352	0.000154629	0.000857158	A549-ACE2_SARS-CoV-2vs.A549-ACE2_Mock
C18orf25	164.065	1.133	0.229369	4.93966	7.82586e-07	7.94634e-06	A549-ACE2_SARS-CoV-2vs.A549-ACE2_Mock
SMAD7	170.759	1.10198	0.214509	5.13719	2.78878e-07	3.13259e-06	A549-ACE2_SARS-CoV-2vs.A549-ACE2_Mock
SNORD58A	3.97742	2.30673	0.79068	2.9174	0.00352965	0.0125748	A549-ACE2_SARS-CoV-2vs.A549-ACE2_Mock
ACAA2	242.533	-1.31837	0.120064	-10.9806	4.73708e-28	8.50733e-26	A549-ACE2_SARS-CoV-2vs.A549-ACE2_Mock
MEX3C	419.565	1.76587	0.236558	7.46485	8.33974e-14	3.05435e-12	A549-ACE2_SARS-CoV-2vs.A549-ACE2_Mock
ATP8B1	220.616	-1.04129	0.177485	-5.86695	4.43891e-09	7.28704e-08	A549-ACE2_SARS-CoV-2vs.A549-ACE2_Mock
NEDD4L	515.033	1.59457	0.294723	5.4104	6.28837e-08	8.26582e-07	A549-ACE2_SARS-CoV-2vs.A549-ACE2_Mock
PMAIP1	324.455	1.60444	0.168222	9.53768	1.46061e-21	1.41375e-19	A549-ACE2_SARS-CoV-2vs.A549-ACE2_Mock
ZCCHC2	104.212	1.47409	0.265168	5.55908	2.71201e-08	3.87586e-07	A549-ACE2_SARS-CoV-2vs.A549-ACE2_Mock
SOCS6	352.576	1.25464	0.22719	5.52241	3.34372e-08	4.68436e-07	A549-ACE2_SARS-CoV-2vs.A549-ACE2_Mock
CNDP1	1.91902	4.28069	1.00864	4.24402	2.19551e-05	0.000153285	A549-ACE2_SARS-CoV-2vs.A549-ACE2_Mock
ZNF407	80.2994	1.09162	0.175608	6.21625	5.09181e-10	9.98664e-09	A549-ACE2_SARS-CoV-2vs.A549-ACE2_Mock
ADNP2	366.115	1.68936	0.247187	6.83431	8.24021e-12	2.30016e-10	A549-ACE2_SARS-CoV-2vs.A549-ACE2_Mock
BSG	1501.21	-1.25865	0.232987	-5.40224	6.58131e-08	8.59028e-07	A549-ACE2_SARS-CoV-2vs.A549-ACE2_Mock
OAZ1	726.424	-1.04829	0.110447	-9.49138	2.27998e-21	2.13744e-19	A549-ACE2_SARS-CoV-2vs.A549-ACE2_Mock
GADD45B	231.011	1.96498	0.291804	6.73392	1.65153e-11	4.4039e-10	A549-ACE2_SARS-CoV-2vs.A549-ACE2_Mock
DIRAS1	28.5199	2.3951	0.54543	4.39122	1.12715e-05	8.50269e-05	A549-ACE2_SARS-CoV-2vs.A549-ACE2_Mock
ZNF554	31.3515	1.8191	0.371933	4.89092	1.00365e-06	9.88788e-06	A549-ACE2_SARS-CoV-2vs.A549-ACE2_Mock
ZNF555	78.9637	3.47938	0.476085	7.3083	2.70537e-13	9.22799e-12	A549-ACE2_SARS-CoV-2vs.A549-ACE2_Mock
ZNF57	318.391	5.26084	0.615268	8.55049	1.2257e-17	7.42696e-16	A549-ACE2_SARS-CoV-2vs.A549-ACE2_Mock
ZNF77	146.718	4.65481	0.41938	11.0993	1.26477e-28	2.44841e-26	A549-ACE2_SARS-CoV-2vs.A549-ACE2_Mock
CELF5	9.50419	1.0922	0.441155	2.47577	0.0132949	0.0379135	A549-ACE2_SARS-CoV-2vs.A549-ACE2_Mock
CACTIN	69.0121	1.25596	0.501535	2.50423	0.0122719	0.0354379	A549-ACE2_SARS-CoV-2vs.A549-ACE2_Mock
TICAM1	89.8687	1.72137	0.179121	9.61011	7.24716e-22	7.39905e-20	A549-ACE2_SARS-CoV-2vs.A549-ACE2_Mock
C19orf70	79.5423	-1.12723	0.382452	-2.94737	0.00320493	0.0115897	A549-ACE2_SARS-CoV-2vs.A549-ACE2_Mock
CATSPERD	3.94177	3.53566	0.882085	4.00829	6.1159e-05	0.000376087	A549-ACE2_SARS-CoV-2vs.A549-ACE2_Mock
RFX2	38.2232	1.0769	0.227714	4.72918	2.25429e-06	2.05394e-05	A549-ACE2_SARS-CoV-2vs.A549-ACE2_Mock
TUBB4A	35.4202	-1.91484	0.444461	-4.30823	1.64566e-05	0.000118791	A549-ACE2_SARS-CoV-2vs.A549-ACE2_Mock
TNFSF14	9.82089	1.72353	0.686117	2.51201	0.0120044	0.0347858	A549-ACE2_SARS-CoV-2vs.A549-ACE2_Mock
C3	1702.3	1.06124	0.338386	3.1362	0.00171153	0.00679416	A549-ACE2_SARS-CoV-2vs.A549-ACE2_Mock
ZNF557	56.2816	1.75139	0.327861	5.34185	9.20037e-08	1.16616e-06	A549-ACE2_SARS-CoV-2vs.A549-ACE2_Mock
PET100	82.863	-1.16732	0.151343	-7.71306	1.22841e-14	5.23161e-13	A549-ACE2_SARS-CoV-2vs.A549-ACE2_Mock
ZNF558	135.307	1.1926	0.172466	6.91496	4.67989e-12	1.35717e-10	A549-ACE2_SARS-CoV-2vs.A549-ACE2_Mock
ZNF317	315.545	1.59436	0.190754	8.35821	6.36786e-17	3.56839e-15	A549-ACE2_SARS-CoV-2vs.A549-ACE2_Mock
ZNF266	62.3222	1.05651	0.219082	4.82245	1.41804e-06	1.34994e-05	A549-ACE2_SARS-CoV-2vs.A549-ACE2_Mock
ZNF121	105.438	2.89063	0.308468	9.37091	7.1909e-21	6.1602e-19	A549-ACE2_SARS-CoV-2vs.A549-ACE2_Mock
ZNF562	112.087	1.07677	0.261202	4.12236	3.75013e-05	0.000243359	A549-ACE2_SARS-CoV-2vs.A549-ACE2_Mock
UBL5	383.577	-1.18989	0.130907	-9.08953	9.94683e-20	7.56466e-18	A549-ACE2_SARS-CoV-2vs.A549-ACE2_Mock
C19orf66	114.421	1.51193	0.337121	4.48483	7.29718e-06	5.84794e-05	A549-ACE2_SARS-CoV-2vs.A549-ACE2_Mock
S1PR2	10.6062	1.51113	0.468947	3.22238	0.0012713	0.00528738	A549-ACE2_SARS-CoV-2vs.A549-ACE2_Mock
ICAM4	4.54594	3.84637	1.0694	3.59674	0.000322226	0.00162777	A549-ACE2_SARS-CoV-2vs.A549-ACE2_Mock
ICAM5	42.1747	4.12904	0.283013	14.5896	3.27185e-48	2.03209e-45	A549-ACE2_SARS-CoV-2vs.A549-ACE2_Mock
AP1M2	81.407	-1.48922	0.395642	-3.76407	0.000167172	0.000920527	A549-ACE2_SARS-CoV-2vs.A549-ACE2_Mock
SMARCA4	87.675	1.35001	0.216	6.25004	4.10355e-10	8.28861e-09	A549-ACE2_SARS-CoV-2vs.A549-ACE2_Mock
KANK2	110.722	-1.09438	0.204297	-5.35682	8.47003e-08	1.08559e-06	A549-ACE2_SARS-CoV-2vs.A549-ACE2_Mock
RGL3	7.58536	1.68032	0.501369	3.35147	0.000803839	0.0035629	A549-ACE2_SARS-CoV-2vs.A549-ACE2_Mock
PRKCSH	468.233	-1.08633	0.19715	-5.51015	3.58527e-08	4.99458e-07	A549-ACE2_SARS-CoV-2vs.A549-ACE2_Mock
ZNF627	79.4623	2.36926	0.356735	6.64152	3.10475e-11	7.95178e-10	A549-ACE2_SARS-CoV-2vs.A549-ACE2_Mock
ZNF441	6.37623	2.83374	0.866807	3.26917	0.00107864	0.00460026	A549-ACE2_SARS-CoV-2vs.A549-ACE2_Mock
ZNF136	12.4516	1.80858	0.633833	2.8534	0.00432546	0.0148698	A549-ACE2_SARS-CoV-2vs.A549-ACE2_Mock
ZNF44	7.82674	2.1642	0.468758	4.61689	3.89537e-06	3.35051e-05	A549-ACE2_SARS-CoV-2vs.A549-ACE2_Mock
ZNF799	19.9235	2.32072	0.308846	7.51417	5.72717e-14	2.17779e-12	A549-ACE2_SARS-CoV-2vs.A549-ACE2_Mock
ZNF564	31.304	1.10769	0.368814	3.00338	0.00266999	0.00989777	A549-ACE2_SARS-CoV-2vs.A549-ACE2_Mock
ZNF791	46.6681	1.07146	0.296722	3.611	0.000305021	0.00155335	A549-ACE2_SARS-CoV-2vs.A549-ACE2_Mock
BEST2	4.52405	4.0497	0.824023	4.91454	8.89905e-07	8.90428e-06	A549-ACE2_SARS-CoV-2vs.A549-ACE2_Mock
JUNB	847.397	3.52313	0.14982	23.5157	2.81669e-122	4.19856e-118	A549-ACE2_SARS-CoV-2vs.A549-ACE2_Mock
RNASEH2A	37.4364	-1.56237	0.383295	-4.07615	4.57869e-05	0.000290549	A549-ACE2_SARS-CoV-2vs.A549-ACE2_Mock
DNASE2	84.5772	-1.00488	0.16592	-6.05643	1.3918e-09	2.47567e-08	A549-ACE2_SARS-CoV-2vs.A549-ACE2_Mock
CALR	2704.98	-1.12505	0.236142	-4.76432	1.89494e-06	1.75768e-05	A549-ACE2_SARS-CoV-2vs.A549-ACE2_Mock
NFIX	21.8517	1.1526	0.385234	2.99194	0.00277214	0.0102054	A549-ACE2_SARS-CoV-2vs.A549-ACE2_Mock
IER2	588.807	2.88767	0.20396	14.158	1.6668e-45	8.87333e-43	A549-ACE2_SARS-CoV-2vs.A549-ACE2_Mock
ZSWIM4	69.0525	1.00501	0.340456	2.95194	0.00315781	0.0114387	A549-ACE2_SARS-CoV-2vs.A549-ACE2_Mock
LOC284454	376.419	3.13878	0.285707	10.986	4.46227e-28	8.11154e-26	A549-ACE2_SARS-CoV-2vs.A549-ACE2_Mock
IL27RA	25.0062	-1.22904	0.448019	-2.74328	0.00608281	0.0197324	A549-ACE2_SARS-CoV-2vs.A549-ACE2_Mock
PRKACA	127.198	-1.17822	0.188549	-6.24889	4.13378e-10	8.32677e-09	A549-ACE2_SARS-CoV-2vs.A549-ACE2_Mock
TECR	100.225	-1.42631	0.16808	-8.48591	2.14044e-17	1.26609e-15	A549-ACE2_SARS-CoV-2vs.A549-ACE2_Mock
ZNF333	15.5718	1.75828	0.430477	4.0845	4.41718e-05	0.000281258	A549-ACE2_SARS-CoV-2vs.A549-ACE2_Mock
BRD4	210.411	1.26314	0.186368	6.77764	1.22152e-11	3.3287e-10	A549-ACE2_SARS-CoV-2vs.A549-ACE2_Mock
CYP4F11	305.931	-1.03211	0.380305	-2.71392	0.00664932	0.0212967	A549-ACE2_SARS-CoV-2vs.A549-ACE2_Mock
HSH2D	13.8115	4.10347	0.933188	4.39726	1.09624e-05	8.29473e-05	A549-ACE2_SARS-CoV-2vs.A549-ACE2_Mock
MED26	116.32	2.38098	0.316353	7.52635	5.21803e-14	1.99949e-12	A549-ACE2_SARS-CoV-2vs.A549-ACE2_Mock
SNORA68	4.43208	2.84936	0.823144	3.46155	0.000537073	0.002521	A549-ACE2_SARS-CoV-2vs.A549-ACE2_Mock
SLC5A5	3.57157	2.70391	0.97661	2.76866	0.00562868	0.0184967	A549-ACE2_SARS-CoV-2vs.A549-ACE2_Mock
KCNN1	7.88344	3.99387	0.742599	5.37823	7.52214e-08	9.73308e-07	A549-ACE2_SARS-CoV-2vs.A549-ACE2_Mock
ARRDC2	103.66	1.13486	0.165559	6.85475	7.14363e-12	2.02825e-10	A549-ACE2_SARS-CoV-2vs.A549-ACE2_Mock
JUND	458.059	1.2039	0.263013	4.57735	4.70894e-06	3.96786e-05	A549-ACE2_SARS-CoV-2vs.A549-ACE2_Mock
GDF15	1124.15	1.78743	0.226118	7.90485	2.68255e-15	1.24181e-13	A549-ACE2_SARS-CoV-2vs.A549-ACE2_Mock
ELL	85.6355	1.73586	0.262064	6.62381	3.50053e-11	8.93473e-10	A549-ACE2_SARS-CoV-2vs.A549-ACE2_Mock
KLHL26	14.0121	1.35985	0.364977	3.72585	0.000194661	0.00104952	A549-ACE2_SARS-CoV-2vs.A549-ACE2_Mock
TSSK6	10.2345	1.54506	0.366925	4.21084	2.54419e-05	0.000173962	A549-ACE2_SARS-CoV-2vs.A549-ACE2_Mock
NDUFA13	298.796	-1.44648	0.288679	-5.0107	5.4231e-07	5.68472e-06	A549-ACE2_SARS-CoV-2vs.A549-ACE2_Mock
CILP2	13.4969	1.42037	0.591298	2.40213	0.0163	0.0448612	A549-ACE2_SARS-CoV-2vs.A549-ACE2_Mock
ZNF101	30.9873	1.56173	0.447503	3.48987	0.00048325	0.00229845	A549-ACE2_SARS-CoV-2vs.A549-ACE2_Mock
ZNF14	48.4771	2.7237	0.571926	4.76233	1.91367e-06	1.77175e-05	A549-ACE2_SARS-CoV-2vs.A549-ACE2_Mock
ZNF430	38.4612	2.13993	0.276255	7.74624	9.46548e-15	4.13761e-13	A549-ACE2_SARS-CoV-2vs.A549-ACE2_Mock
ZNF431	31.7771	1.10777	0.383035	2.89208	0.00382695	0.0134317	A549-ACE2_SARS-CoV-2vs.A549-ACE2_Mock
ZNF708	31.1719	1.40127	0.2411	5.81199	6.17337e-09	9.84174e-08	A549-ACE2_SARS-CoV-2vs.A549-ACE2_Mock
ZNF43	9.5864	-1.18601	0.427513	-2.77422	0.0055335	0.0182241	A549-ACE2_SARS-CoV-2vs.A549-ACE2_Mock
ZNF675	35.3509	1.21376	0.298997	4.05943	4.91922e-05	0.000309392	A549-ACE2_SARS-CoV-2vs.A549-ACE2_Mock
ZNF254	156.856	1.13638	0.224895	5.05294	4.35064e-07	4.67224e-06	A549-ACE2_SARS-CoV-2vs.A549-ACE2_Mock
SLC7A9	7.57325	1.23228	0.512761	2.40323	0.016251	0.0447594	A549-ACE2_SARS-CoV-2vs.A549-ACE2_Mock
GPATCH1	130.605	1.00462	0.21554	4.66097	3.1472e-06	2.77258e-05	A549-ACE2_SARS-CoV-2vs.A549-ACE2_Mock
ZNF181	107.152	1.07204	0.330858	3.24018	0.00119455	0.00501719	A549-ACE2_SARS-CoV-2vs.A549-ACE2_Mock
LIN37	91.1869	1.33452	0.193224	6.90661	4.96377e-12	1.43114e-10	A549-ACE2_SARS-CoV-2vs.A549-ACE2_Mock
ARHGAP33	15.0102	1.23252	0.315236	3.90982	9.23644e-05	0.000541828	A549-ACE2_SARS-CoV-2vs.A549-ACE2_Mock
NPHS1	36.8216	2.30076	0.440116	5.22761	1.71713e-07	2.03624e-06	A549-ACE2_SARS-CoV-2vs.A549-ACE2_Mock
NFKBID	68.0599	4.02041	0.557554	7.2108	5.56256e-13	1.83036e-11	A549-ACE2_SARS-CoV-2vs.A549-ACE2_Mock
CAPNS1	2716.33	-1.10947	0.11807	-9.39674	5.62824e-21	4.8494e-19	A549-ACE2_SARS-CoV-2vs.A549-ACE2_Mock
ZNF565	28.4755	1.0287	0.274227	3.75127	0.00017594	0.000962761	A549-ACE2_SARS-CoV-2vs.A549-ACE2_Mock
ZNF529	18.5913	1.30531	0.482535	2.70511	0.00682808	0.0217517	A549-ACE2_SARS-CoV-2vs.A549-ACE2_Mock
ZNF461	69.2662	1.60091	0.239279	6.69055	2.22336e-11	5.83476e-10	A549-ACE2_SARS-CoV-2vs.A549-ACE2_Mock
ZNF567	115.224	1.94241	0.205412	9.45614	3.19513e-21	2.90406e-19	A549-ACE2_SARS-CoV-2vs.A549-ACE2_Mock
ZNF420	13.3938	1.32752	0.424782	3.12519	0.00177691	0.00701151	A549-ACE2_SARS-CoV-2vs.A549-ACE2_Mock
SPRED3	34.507	1.2276	0.290796	4.22153	2.42651e-05	0.00016668	A549-ACE2_SARS-CoV-2vs.A549-ACE2_Mock
ACTN4	7063.58	-1.17867	0.333793	-3.53115	0.000413756	0.00201091	A549-ACE2_SARS-CoV-2vs.A549-ACE2_Mock
LGALS4	3.45864	-2.17818	0.75429	-2.88772	0.00388042	0.013581	A549-ACE2_SARS-CoV-2vs.A549-ACE2_Mock
ECH1	987.514	-1.42533	0.186852	-7.6281	2.38241e-14	9.78297e-13	A549-ACE2_SARS-CoV-2vs.A549-ACE2_Mock
NFKBIB	561.316	1.66127	0.131045	12.6771	7.92133e-37	2.56686e-34	A549-ACE2_SARS-CoV-2vs.A549-ACE2_Mock
IFNL3	13.1078	7.87778	3.00677	2.62002	0.00879259	0.0267583	A549-ACE2_SARS-CoV-2vs.A549-ACE2_Mock
IFNL2	14.5589	8.02893	3.00636	2.67065	0.00757042	0.023687	A549-ACE2_SARS-CoV-2vs.A549-ACE2_Mock
IFNL1	15.7663	8.14366	3.00607	2.70907	0.00674712	0.0215451	A549-ACE2_SARS-CoV-2vs.A549-ACE2_Mock
ZFP36	956.468	3.35201	0.230376	14.5502	5.82733e-48	3.34085e-45	A549-ACE2_SARS-CoV-2vs.A549-ACE2_Mock
PLEKHG2	716.313	2.22441	0.235709	9.4371	3.8325e-21	3.42079e-19	A549-ACE2_SARS-CoV-2vs.A549-ACE2_Mock
EID2B	101.667	1.64013	0.22606	7.25531	4.00746e-13	1.34236e-11	A549-ACE2_SARS-CoV-2vs.A549-ACE2_Mock
FCGBP	98.3974	-1.0197	0.276527	-3.68752	0.000226454	0.0012004	A549-ACE2_SARS-CoV-2vs.A549-ACE2_Mock
ZNF546	47.5732	1.04991	0.252417	4.15942	3.19058e-05	0.000211748	A549-ACE2_SARS-CoV-2vs.A549-ACE2_Mock
CNTD2	6.61357	1.36141	0.516967	2.63346	0.00845202	0.0259497	A549-ACE2_SARS-CoV-2vs.A549-ACE2_Mock
PLD3	752.327	-1.06767	0.245889	-4.34209	1.41137e-05	0.000103533	A549-ACE2_SARS-CoV-2vs.A549-ACE2_Mock
PRX	73.4407	2.13876	0.197896	10.8075	3.17122e-27	5.13807e-25	A549-ACE2_SARS-CoV-2vs.A549-ACE2_Mock
SERTAD3	545.708	1.88072	0.228762	8.22129	2.0133e-16	1.06798e-14	A549-ACE2_SARS-CoV-2vs.A549-ACE2_Mock
SNRPA	466.002	1.00688	0.164287	6.12883	8.85302e-10	1.64133e-08	A549-ACE2_SARS-CoV-2vs.A549-ACE2_Mock
CYP2G1P	1.32883	3.62005	1.31451	2.75391	0.00588876	0.019199	A549-ACE2_SARS-CoV-2vs.A549-ACE2_Mock
CYP2B6	1.65693	3.01776	1.02159	2.95398	0.00313706	0.0113746	A549-ACE2_SARS-CoV-2vs.A549-ACE2_Mock
CD79A	11.134	1.61997	0.371351	4.36237	1.28664e-05	9.5416e-05	A549-ACE2_SARS-CoV-2vs.A549-ACE2_Mock
POU2F2	188.279	2.83804	0.415206	6.83526	8.1856e-12	2.2892e-10	A549-ACE2_SARS-CoV-2vs.A549-ACE2_Mock
ERF	625.47	1.1259	0.253357	4.44392	8.8333e-06	6.89367e-05	A549-ACE2_SARS-CoV-2vs.A549-ACE2_Mock
CNFN	21.4298	-1.57395	0.459756	-3.42345	0.000618321	0.00283765	A549-ACE2_SARS-CoV-2vs.A549-ACE2_Mock
PSG1	2.41504	-2.89511	1.04853	-2.76111	0.00576056	0.0188885	A549-ACE2_SARS-CoV-2vs.A549-ACE2_Mock
PSG5	7.35975	-3.87637	0.920806	-4.20975	2.5565e-05	0.000174644	A549-ACE2_SARS-CoV-2vs.A549-ACE2_Mock
PSG4	31.5448	-1.7777	0.75004	-2.37014	0.0177816	0.0481476	A549-ACE2_SARS-CoV-2vs.A549-ACE2_Mock
LYPD3	2.76193	2.77391	0.817265	3.39414	0.000688435	0.00311909	A549-ACE2_SARS-CoV-2vs.A549-ACE2_Mock
PINLYP	6.78592	3.90388	0.696031	5.60877	2.03771e-08	2.99843e-07	A549-ACE2_SARS-CoV-2vs.A549-ACE2_Mock
IRGQ	324.412	1.27372	0.112496	11.3224	1.016e-29	2.16349e-27	A549-ACE2_SARS-CoV-2vs.A549-ACE2_Mock
PLAUR	199.392	1.40396	0.567279	2.47491	0.0133271	0.0379907	A549-ACE2_SARS-CoV-2vs.A549-ACE2_Mock
ZNF155	39.4342	1.64136	0.347091	4.7289	2.25735e-06	2.05547e-05	A549-ACE2_SARS-CoV-2vs.A549-ACE2_Mock
ZNF230	34.0533	1.59728	0.394862	4.04517	5.22843e-05	0.000327458	A549-ACE2_SARS-CoV-2vs.A549-ACE2_Mock
ZNF222	34.9433	1.85336	0.318267	5.8233	5.76967e-09	9.26753e-08	A549-ACE2_SARS-CoV-2vs.A549-ACE2_Mock
LOC100379224	5.80526	2.08124	0.583839	3.56475	0.000364209	0.00180362	A549-ACE2_SARS-CoV-2vs.A549-ACE2_Mock
ZNF225	38.9176	1.23586	0.218413	5.65836	1.52824e-08	2.29279e-07	A549-ACE2_SARS-CoV-2vs.A549-ACE2_Mock
ZNF234	83.6874	1.17366	0.211556	5.54777	2.89336e-08	4.09967e-07	A549-ACE2_SARS-CoV-2vs.A549-ACE2_Mock
ZNF180	84.0359	1.11402	0.227584	4.89498	9.83152e-07	9.69878e-06	A549-ACE2_SARS-CoV-2vs.A549-ACE2_Mock
BCL3	464.059	2.72592	0.13519	20.1636	2.04398e-90	4.35252e-87	A549-ACE2_SARS-CoV-2vs.A549-ACE2_Mock
RELB	221.171	1.93655	0.188302	10.2843	8.29528e-25	1.1344e-22	A549-ACE2_SARS-CoV-2vs.A549-ACE2_Mock
CLASRP	236.039	1.2399	0.21413	5.79041	7.02146e-09	1.11342e-07	A549-ACE2_SARS-CoV-2vs.A549-ACE2_Mock
ZNF296	18.148	2.04736	0.491424	4.16618	3.09745e-05	0.000206765	A549-ACE2_SARS-CoV-2vs.A549-ACE2_Mock
FOSB	100.118	4.433	0.242551	18.2765	1.27254e-74	2.10761e-71	A549-ACE2_SARS-CoV-2vs.A549-ACE2_Mock
PPM1N	10.5494	-1.07862	0.353667	-3.04983	0.00228972	0.00868463	A549-ACE2_SARS-CoV-2vs.A549-ACE2_Mock
FOXA3	10.6109	1.14093	0.448701	2.54273	0.0109989	0.0322673	A549-ACE2_SARS-CoV-2vs.A549-ACE2_Mock
ZC3H4	348.633	2.01753	0.132418	15.236	2.03892e-52	1.59958e-49	A549-ACE2_SARS-CoV-2vs.A549-ACE2_Mock
BBC3	803.824	2.6866	0.264724	10.1487	3.35862e-24	4.31582e-22	A549-ACE2_SARS-CoV-2vs.A549-ACE2_Mock
SNORD23	4.39302	1.74933	0.696832	2.51041	0.0120592	0.0349173	A549-ACE2_SARS-CoV-2vs.A549-ACE2_Mock
EMP3	772.885	-1.05666	0.258511	-4.08749	4.36063e-05	0.000278371	A549-ACE2_SARS-CoV-2vs.A549-ACE2_Mock
TMEM143	24.2665	-1.02557	0.309038	-3.3186	0.000904702	0.00394782	A549-ACE2_SARS-CoV-2vs.A549-ACE2_Mock
SYNGR4	3.86588	-2.27602	0.725045	-3.13914	0.00169442	0.00674241	A549-ACE2_SARS-CoV-2vs.A549-ACE2_Mock
RPL18	2864.85	-1.04376	0.308605	-3.38219	0.000719091	0.00323086	A549-ACE2_SARS-CoV-2vs.A549-ACE2_Mock
DBP	51.4953	3.42802	0.270809	12.6585	1.00456e-36	3.18595e-34	A549-ACE2_SARS-CoV-2vs.A549-ACE2_Mock
PLEKHA4	22.2179	4.5734	1.01474	4.50699	6.57543e-06	5.35008e-05	A549-ACE2_SARS-CoV-2vs.A549-ACE2_Mock
PPP1R15A	3868.89	4.3679	0.404082	10.8095	3.10516e-27	5.08632e-25	A549-ACE2_SARS-CoV-2vs.A549-ACE2_Mock
TULP2	2.34508	5.44705	1.77674	3.06576	0.00217119	0.00830479	A549-ACE2_SARS-CoV-2vs.A549-ACE2_Mock
FLT3LG	6.74913	2.1713	0.779025	2.78721	0.00531646	0.0176222	A549-ACE2_SARS-CoV-2vs.A549-ACE2_Mock
SNORD33	4.16152	2.7116	1.0778	2.51586	0.0118742	0.034462	A549-ACE2_SARS-CoV-2vs.A549-ACE2_Mock
SNORD35B	9.65388	1.0804	0.358863	3.01063	0.00260708	0.0096959	A549-ACE2_SARS-CoV-2vs.A549-ACE2_Mock
ADM5	32.9248	2.78721	0.298457	9.33875	9.7478e-21	8.20908e-19	A549-ACE2_SARS-CoV-2vs.A549-ACE2_Mock
IL4I1	5.86294	1.66695	0.583441	2.85711	0.00427522	0.0147336	A549-ACE2_SARS-CoV-2vs.A549-ACE2_Mock
ZNF473	169.955	1.3148	0.305219	4.30772	1.64944e-05	0.000119005	A549-ACE2_SARS-CoV-2vs.A549-ACE2_Mock
KLKP1	7.51421	4.41228	0.942402	4.68195	2.84156e-06	2.52873e-05	A549-ACE2_SARS-CoV-2vs.A549-ACE2_Mock
KLK13	1.5652	3.58735	1.0814	3.31733	0.000908826	0.00395919	A549-ACE2_SARS-CoV-2vs.A549-ACE2_Mock
KLK14	8.29317	3.37974	0.737259	4.5842	4.5573e-06	3.85534e-05	A549-ACE2_SARS-CoV-2vs.A549-ACE2_Mock
ETFB	502.207	-1.38034	0.368047	-3.75045	0.000176519	0.000965577	A549-ACE2_SARS-CoV-2vs.A549-ACE2_Mock
CLDND2	14.3587	1.14527	0.357465	3.20387	0.00135594	0.00557408	A549-ACE2_SARS-CoV-2vs.A549-ACE2_Mock
ZNF613	9.92947	1.23234	0.345769	3.56406	0.000365159	0.00180773	A549-ACE2_SARS-CoV-2vs.A549-ACE2_Mock
ZNF350	25.2413	1.84296	0.502934	3.66443	0.000247893	0.00130063	A549-ACE2_SARS-CoV-2vs.A549-ACE2_Mock
ZNF615	40.5373	2.06848	0.363262	5.69419	1.23959e-08	1.91079e-07	A549-ACE2_SARS-CoV-2vs.A549-ACE2_Mock
ZNF614	67.3	1.81479	0.337646	5.37485	7.66472e-08	9.90038e-07	A549-ACE2_SARS-CoV-2vs.A549-ACE2_Mock
ZNF432	29.8346	2.31579	0.740103	3.12901	0.00175395	0.00694223	A549-ACE2_SARS-CoV-2vs.A549-ACE2_Mock
ZNF766	105.444	1.27789	0.352229	3.62801	0.000285619	0.0014691	A549-ACE2_SARS-CoV-2vs.A549-ACE2_Mock
ZNF160	195.046	1.51788	0.519759	2.92036	0.00349627	0.0124827	A549-ACE2_SARS-CoV-2vs.A549-ACE2_Mock
ZNF845	109.749	1.93193	0.3525	5.48066	4.23739e-08	5.763e-07	A549-ACE2_SARS-CoV-2vs.A549-ACE2_Mock
ZNF765	63.0063	1.0883	0.309952	3.51118	0.000446114	0.00214786	A549-ACE2_SARS-CoV-2vs.A549-ACE2_Mock
ZNF331	85.6996	1.08711	0.354753	3.06441	0.00218096	0.00833575	A549-ACE2_SARS-CoV-2vs.A549-ACE2_Mock
PRKCG	13.4438	1.0324	0.373124	2.7669	0.00565929	0.0185768	A549-ACE2_SARS-CoV-2vs.A549-ACE2_Mock
CACNG8	81.5507	1.18794	0.437735	2.71384	0.00665086	0.021297	A549-ACE2_SARS-CoV-2vs.A549-ACE2_Mock
MBOAT7	561.905	-1.21239	0.113072	-10.7223	7.99804e-27	1.19219e-24	A549-ACE2_SARS-CoV-2vs.A549-ACE2_Mock
BRSK1	28.9651	1.39881	0.442157	3.1636	0.00155828	0.00626424	A549-ACE2_SARS-CoV-2vs.A549-ACE2_Mock
IL11	31.3676	2.00444	0.329895	6.07601	1.23207e-09	2.21268e-08	A549-ACE2_SARS-CoV-2vs.A549-ACE2_Mock
ZNF579	114.549	1.23466	0.466156	2.6486	0.00808251	0.024985	A549-ACE2_SARS-CoV-2vs.A549-ACE2_Mock
ZNF264	49.7485	1.10511	0.320598	3.44703	0.000566793	0.00264102	A549-ACE2_SARS-CoV-2vs.A549-ACE2_Mock
AURKC	3.25207	2.91202	0.918178	3.17152	0.00151645	0.00612413	A549-ACE2_SARS-CoV-2vs.A549-ACE2_Mock
ZNF805	47.3077	2.1949	0.251867	8.71452	2.91984e-18	1.91474e-16	A549-ACE2_SARS-CoV-2vs.A549-ACE2_Mock
ZNF460	27.5624	1.65149	0.263988	6.2559	3.95219e-10	8.01515e-09	A549-ACE2_SARS-CoV-2vs.A549-ACE2_Mock
ZNF543	39.5733	1.87714	0.595062	3.15453	0.00160759	0.00643467	A549-ACE2_SARS-CoV-2vs.A549-ACE2_Mock
ZNF547	9.88912	2.99467	1.06258	2.8183	0.0048279	0.0163074	A549-ACE2_SARS-CoV-2vs.A549-ACE2_Mock
ZNF773	22.4599	1.60963	0.570126	2.82329	0.00475332	0.0160883	A549-ACE2_SARS-CoV-2vs.A549-ACE2_Mock
ZNF134	111.79	1.31618	0.197649	6.65916	2.75389e-11	7.16395e-10	A549-ACE2_SARS-CoV-2vs.A549-ACE2_Mock
ZNF211	163.68	2.68414	0.32889	8.16123	3.31636e-16	1.71645e-14	A549-ACE2_SARS-CoV-2vs.A549-ACE2_Mock
ZNF776	123.343	1.7035	0.222041	7.67201	1.69317e-14	7.06958e-13	A549-ACE2_SARS-CoV-2vs.A549-ACE2_Mock
ZNF417	31.1423	1.14676	0.25595	4.48041	7.45005e-06	5.95157e-05	A549-ACE2_SARS-CoV-2vs.A549-ACE2_Mock
ZNF329	34.4844	1.14793	0.271088	4.23452	2.29041e-05	0.000158721	A549-ACE2_SARS-CoV-2vs.A549-ACE2_Mock
ZNF274	140.845	1.0113	0.197986	5.10796	3.25661e-07	3.59844e-06	A549-ACE2_SARS-CoV-2vs.A549-ACE2_Mock
ZNF8	87.0113	1.82748	0.182737	10.0006	1.51409e-23	1.83488e-21	A549-ACE2_SARS-CoV-2vs.A549-ACE2_Mock
ADI1	284.671	-1.51321	0.222342	-6.80578	1.00504e-11	2.75388e-10	A549-ACE2_SARS-CoV-2vs.A549-ACE2_Mock
COLEC11	11.9107	2.84876	0.457478	6.2271	4.75145e-10	9.40572e-09	A549-ACE2_SARS-CoV-2vs.A549-ACE2_Mock
ALLC	2.63443	3.66075	0.901171	4.06221	4.861e-05	0.000306118	A549-ACE2_SARS-CoV-2vs.A549-ACE2_Mock
CMPK2	91.312	6.46938	1.33712	4.83828	1.30971e-06	1.26114e-05	A549-ACE2_SARS-CoV-2vs.A549-ACE2_Mock
RSAD2	66.7778	7.15123	2.53809	2.81756	0.00483896	0.0163291	A549-ACE2_SARS-CoV-2vs.A549-ACE2_Mock
RNF144A-AS1	6.63815	1.35677	0.568744	2.38555	0.0170534	0.0465565	A549-ACE2_SARS-CoV-2vs.A549-ACE2_Mock
ID2	386.929	1.20217	0.349616	3.43855	0.000584848	0.00271074	A549-ACE2_SARS-CoV-2vs.A549-ACE2_Mock
YWHAQ	1969.01	-1.03863	0.145634	-7.13175	9.91014e-13	3.15642e-11	A549-ACE2_SARS-CoV-2vs.A549-ACE2_Mock
GRHL1	88.3398	4.40296	0.573791	7.67345	1.67429e-14	7.01037e-13	A549-ACE2_SARS-CoV-2vs.A549-ACE2_Mock
KLF11	186.283	2.19806	0.490938	4.47727	7.56036e-06	6.02323e-05	A549-ACE2_SARS-CoV-2vs.A549-ACE2_Mock
RRM2	221.838	-1.63226	0.406779	-4.01265	6.00398e-05	0.000370204	A549-ACE2_SARS-CoV-2vs.A549-ACE2_Mock
ODC1	1287.04	1.72739	0.398982	4.32948	1.4946e-05	0.000108835	A549-ACE2_SARS-CoV-2vs.A549-ACE2_Mock
SNORA80B	2.89592	3.60465	0.858208	4.20021	2.66669e-05	0.000181257	A549-ACE2_SARS-CoV-2vs.A549-ACE2_Mock
TTC32	89.9697	1.49073	0.138487	10.7645	5.06587e-27	7.78473e-25	A549-ACE2_SARS-CoV-2vs.A549-ACE2_Mock
MATN3	20.965	-1.40137	0.398395	-3.51752	0.000435595	0.00210265	A549-ACE2_SARS-CoV-2vs.A549-ACE2_Mock
ATAD2B	160.455	1.328	0.182544	7.27495	3.4655e-13	1.17135e-11	A549-ACE2_SARS-CoV-2vs.A549-ACE2_Mock
ITSN2	387.215	1.22456	0.192529	6.3604	2.0123e-10	4.32832e-09	A549-ACE2_SARS-CoV-2vs.A549-ACE2_Mock
DNAJC27	58.5143	1.73073	0.316423	5.46966	4.50906e-08	6.08254e-07	A549-ACE2_SARS-CoV-2vs.A549-ACE2_Mock
CENPA	28.6105	2.18653	0.270132	8.09432	5.75874e-16	2.90982e-14	A549-ACE2_SARS-CoV-2vs.A549-ACE2_Mock
DPYSL5	45.7275	-1.9695	0.475689	-4.14031	3.4684e-05	0.000227653	A549-ACE2_SARS-CoV-2vs.A549-ACE2_Mock
KHK	20.5086	-1.34408	0.322511	-4.16755	3.07895e-05	0.000205991	A549-ACE2_SARS-CoV-2vs.A549-ACE2_Mock
ATRAID	336.56	-1.0665	0.215138	-4.95728	7.14869e-07	7.31355e-06	A549-ACE2_SARS-CoV-2vs.A549-ACE2_Mock
FTH1P3	8.38153	1.92116	0.542747	3.53971	0.000400573	0.00196025	A549-ACE2_SARS-CoV-2vs.A549-ACE2_Mock
BRE-AS1	30.3837	4.16416	0.357326	11.6537	2.19769e-31	5.45979e-29	A549-ACE2_SARS-CoV-2vs.A549-ACE2_Mock
FOSL2	798.42	1.09489	0.169616	6.45514	1.08116e-10	2.46795e-09	A549-ACE2_SARS-CoV-2vs.A549-ACE2_Mock
WDR43	877.94	1.16139	0.154938	7.49583	6.58818e-14	2.47724e-12	A549-ACE2_SARS-CoV-2vs.A549-ACE2_Mock
EIF2AK2	431.808	1.12526	0.41298	2.72472	0.00643557	0.0206876	A549-ACE2_SARS-CoV-2vs.A549-ACE2_Mock
QPCT	142.013	-1.15845	0.199208	-5.81527	6.05348e-09	9.70248e-08	A549-ACE2_SARS-CoV-2vs.A549-ACE2_Mock
GALM	105.769	-1.10211	0.220059	-5.00824	5.49296e-07	5.7539e-06	A549-ACE2_SARS-CoV-2vs.A549-ACE2_Mock
CDKL4	2.65606	3.01293	0.934103	3.22549	0.00125759	0.00524163	A549-ACE2_SARS-CoV-2vs.A549-ACE2_Mock
THUMPD2	180.328	1.74089	0.25911	6.71872	1.83327e-11	4.8624e-10	A549-ACE2_SARS-CoV-2vs.A549-ACE2_Mock
SOCS5	492.881	1.66039	0.216929	7.65407	1.94717e-14	8.08482e-13	A549-ACE2_SARS-CoV-2vs.A549-ACE2_Mock
MCFD2	1456.59	-1.04514	0.207822	-5.02902	4.93005e-07	5.22298e-06	A549-ACE2_SARS-CoV-2vs.A549-ACE2_Mock
EPCAM	20.6617	-1.14927	0.406488	-2.82733	0.00469379	0.0159375	A549-ACE2_SARS-CoV-2vs.A549-ACE2_Mock
MSH2	150.44	-1.14108	0.22789	-5.00714	5.52452e-07	5.7829e-06	A549-ACE2_SARS-CoV-2vs.A549-ACE2_Mock
FOXN2	332.405	2.26936	0.236424	9.59869	8.09697e-22	8.10023e-20	A549-ACE2_SARS-CoV-2vs.A549-ACE2_Mock
STON1	4.3906	2.93203	0.848021	3.4575	0.000545211	0.00255242	A549-ACE2_SARS-CoV-2vs.A549-ACE2_Mock
PNPT1	447.659	1.55164	0.456004	3.40269	0.00066725	0.00303881	A549-ACE2_SARS-CoV-2vs.A549-ACE2_Mock
CCDC85A	45.1256	1.84495	0.601434	3.06758	0.00215799	0.00826492	A549-ACE2_SARS-CoV-2vs.A549-ACE2_Mock
PAPOLG	133.799	1.27097	0.209194	6.07553	1.23581e-09	2.21672e-08	A549-ACE2_SARS-CoV-2vs.A549-ACE2_Mock
REL	87.5976	3.11603	0.271945	11.4583	2.13639e-30	5.05478e-28	A549-ACE2_SARS-CoV-2vs.A549-ACE2_Mock
PUS10	40.8998	1.31381	0.433094	3.03354	0.00241704	0.00909806	A549-ACE2_SARS-CoV-2vs.A549-ACE2_Mock
XPO1	2025.19	1.12398	0.294679	3.81427	0.000136587	0.000770618	A549-ACE2_SARS-CoV-2vs.A549-ACE2_Mock
MDH1	991.598	-1.21512	0.164217	-7.39949	1.36704e-13	4.86326e-12	A549-ACE2_SARS-CoV-2vs.A549-ACE2_Mock
PELI1	82.2902	1.04938	0.25176	4.16818	3.07047e-05	0.000205516	A549-ACE2_SARS-CoV-2vs.A549-ACE2_Mock
LGALSL	74.0809	1.12798	0.365411	3.08688	0.0020227	0.00783532	A549-ACE2_SARS-CoV-2vs.A549-ACE2_Mock
SERTAD2	739.612	3.06937	0.436638	7.02956	2.07189e-12	6.28994e-11	A549-ACE2_SARS-CoV-2vs.A549-ACE2_Mock
SLC1A4	91.5913	-1.16669	0.318203	-3.66648	0.000245908	0.00129237	A549-ACE2_SARS-CoV-2vs.A549-ACE2_Mock
MEIS1	11.2733	1.84182	0.45597	4.03934	5.36015e-05	0.000335144	A549-ACE2_SARS-CoV-2vs.A549-ACE2_Mock
C1D	120.854	1.22435	0.283453	4.31943	1.56431e-05	0.000113523	A549-ACE2_SARS-CoV-2vs.A549-ACE2_Mock
FBXO48	9.90212	2.48872	0.538436	4.62214	3.7981e-06	3.2801e-05	A549-ACE2_SARS-CoV-2vs.A549-ACE2_Mock
ANTXR1	286.164	-1.20904	0.340223	-3.55368	0.000379877	0.00187436	A549-ACE2_SARS-CoV-2vs.A549-ACE2_Mock
SNRNP27	242.749	1.19556	0.169393	7.05792	1.69011e-12	5.18371e-11	A549-ACE2_SARS-CoV-2vs.A549-ACE2_Mock
MXD1	416.664	2.34705	0.303552	7.73197	1.05893e-14	4.58849e-13	A549-ACE2_SARS-CoV-2vs.A549-ACE2_Mock
ASPRV1	6.34398	1.35913	0.439165	3.09481	0.00196941	0.00767076	A549-ACE2_SARS-CoV-2vs.A549-ACE2_Mock
PCYOX1	383.856	-1.40865	0.242654	-5.8052	6.42907e-09	1.02166e-07	A549-ACE2_SARS-CoV-2vs.A549-ACE2_Mock
ATP6V1B1	13.0831	1.04675	0.39433	2.6545	0.00794252	0.0246238	A549-ACE2_SARS-CoV-2vs.A549-ACE2_Mock
ANKRD53	2.51524	4.02191	1.06784	3.76639	0.000165622	0.000912667	A549-ACE2_SARS-CoV-2vs.A549-ACE2_Mock
CYP26B1	202.561	1.35775	0.319238	4.2531	2.10832e-05	0.00014789	A549-ACE2_SARS-CoV-2vs.A549-ACE2_Mock
EGR4	0.91975	3.89411	1.47333	2.64306	0.00821614	0.0253298	A549-ACE2_SARS-CoV-2vs.A549-ACE2_Mock
TET3	478.962	2.44312	0.190383	12.8327	1.07585e-37	3.72944e-35	A549-ACE2_SARS-CoV-2vs.A549-ACE2_Mock
PCGF1	139.883	1.12889	0.181102	6.23347	4.56203e-10	9.11549e-09	A549-ACE2_SARS-CoV-2vs.A549-ACE2_Mock
GGCX	187.79	-1.00996	0.164829	-6.1273	8.9381e-10	1.651e-08	A549-ACE2_SARS-CoV-2vs.A549-ACE2_Mock
VAMP8	73.1269	-1.05894	0.193061	-5.48499	4.13491e-08	5.6494e-07	A549-ACE2_SARS-CoV-2vs.A549-ACE2_Mock
SNORD94	5.85448	1.69937	0.603862	2.81417	0.00489031	0.0164771	A549-ACE2_SARS-CoV-2vs.A549-ACE2_Mock
KDM3A	1429.23	1.65662	0.592481	2.79607	0.00517285	0.0172614	A549-ACE2_SARS-CoV-2vs.A549-ACE2_Mock
EIF2AK3	283.415	1.07973	0.332592	3.24642	0.00116866	0.00491815	A549-ACE2_SARS-CoV-2vs.A549-ACE2_Mock
NEURL3	40.1598	3.47611	0.314424	11.0555	2.06197e-28	3.89059e-26	A549-ACE2_SARS-CoV-2vs.A549-ACE2_Mock
ARID5A	40.5631	1.76545	0.526923	3.35049	0.000806675	0.00357261	A549-ACE2_SARS-CoV-2vs.A549-ACE2_Mock
LMAN2L	200.854	-1.19943	0.150703	-7.95887	1.73622e-15	8.18989e-14	A549-ACE2_SARS-CoV-2vs.A549-ACE2_Mock
MITD1	199.247	1.62017	0.119989	13.5026	1.50864e-41	6.24661e-39	A549-ACE2_SARS-CoV-2vs.A549-ACE2_Mock
REV1	213.573	1.12063	0.246556	4.54512	5.49032e-06	4.54912e-05	A549-ACE2_SARS-CoV-2vs.A549-ACE2_Mock
SNORD89	6.78764	1.47561	0.564598	2.61356	0.0089604	0.0271497	A549-ACE2_SARS-CoV-2vs.A549-ACE2_Mock
IL1RL2	1.36198	4.24288	1.25319	3.38566	0.000710063	0.00320151	A549-ACE2_SARS-CoV-2vs.A549-ACE2_Mock
C2orf49	122.375	1.37166	0.260518	5.26512	1.401e-07	1.69657e-06	A549-ACE2_SARS-CoV-2vs.A549-ACE2_Mock
SOWAHC	100.305	1.01733	0.24657	4.12591	3.69265e-05	0.000240291	A549-ACE2_SARS-CoV-2vs.A549-ACE2_Mock
MALL	49.8743	-1.29405	0.253471	-5.10534	3.30204e-07	3.64055e-06	A549-ACE2_SARS-CoV-2vs.A549-ACE2_Mock
IL1A	157.344	5.54761	1.36347	4.06874	4.72683e-05	0.000298425	A549-ACE2_SARS-CoV-2vs.A549-ACE2_Mock
CBWD2	94.3398	1.25392	0.259993	4.82291	1.41481e-06	1.34841e-05	A549-ACE2_SARS-CoV-2vs.A549-ACE2_Mock
FOXD4L1	6.52954	1.9805	0.604939	3.27388	0.00106082	0.00453085	A549-ACE2_SARS-CoV-2vs.A549-ACE2_Mock
PROC	18.4436	-1.25343	0.496507	-2.52449	0.0115867	0.0337721	A549-ACE2_SARS-CoV-2vs.A549-ACE2_Mock
CCDC74A	7.8537	-1.53281	0.642156	-2.38698	0.0169876	0.0464278	A549-ACE2_SARS-CoV-2vs.A549-ACE2_Mock
CCNT2	626.445	1.938	0.208421	9.29849	1.42455e-20	1.17969e-18	A549-ACE2_SARS-CoV-2vs.A549-ACE2_Mock
MCM6	87.6473	-1.441	0.406617	-3.54387	0.000394293	0.00193397	A549-ACE2_SARS-CoV-2vs.A549-ACE2_Mock
CXCR4	492.052	3.49222	1.18913	2.93679	0.00331629	0.0119201	A549-ACE2_SARS-CoV-2vs.A549-ACE2_Mock
HNMT	6.60002	-1.55925	0.540101	-2.88696	0.00388981	0.0136107	A549-ACE2_SARS-CoV-2vs.A549-ACE2_Mock
ARHGAP15	1.18702	3.4354	1.26697	2.7115	0.00669787	0.021418	A549-ACE2_SARS-CoV-2vs.A549-ACE2_Mock
ZEB2	117.152	2.48968	0.878153	2.83514	0.00458061	0.0156244	A549-ACE2_SARS-CoV-2vs.A549-ACE2_Mock
ACVR2A	56.9376	1.12401	0.226837	4.95513	7.22816e-07	7.38472e-06	A549-ACE2_SARS-CoV-2vs.A549-ACE2_Mock
RND3	912.57	1.13245	0.386837	2.92745	0.00341752	0.0122397	A549-ACE2_SARS-CoV-2vs.A549-ACE2_Mock
RIF1	432.003	1.10285	0.332385	3.31798	0.000906708	0.00395302	A549-ACE2_SARS-CoV-2vs.A549-ACE2_Mock
NR4A2	27.5996	1.99141	0.249118	7.99386	1.30782e-15	6.2683e-14	A549-ACE2_SARS-CoV-2vs.A549-ACE2_Mock
GALNT5	85.887	-1.10585	0.286967	-3.8536	0.000116393	0.000667805	A549-ACE2_SARS-CoV-2vs.A549-ACE2_Mock
7-Mar	582.903	1.26105	0.229806	5.48746	4.07747e-08	5.57604e-07	A549-ACE2_SARS-CoV-2vs.A549-ACE2_Mock
TANK	523.703	1.86826	0.362242	5.15749	2.50279e-07	2.85655e-06	A549-ACE2_SARS-CoV-2vs.A549-ACE2_Mock
IFIH1	161.639	4.64572	1.03847	4.47362	7.6906e-06	6.11718e-05	A549-ACE2_SARS-CoV-2vs.A549-ACE2_Mock
TTC21B	69.347	1.14426	0.367015	3.11774	0.00182242	0.00717133	A549-ACE2_SARS-CoV-2vs.A549-ACE2_Mock
PPIG	476.386	1.04637	0.339971	3.07782	0.00208523	0.00802748	A549-ACE2_SARS-CoV-2vs.A549-ACE2_Mock
CCDC173	1.69512	2.22224	0.904892	2.4558	0.0140571	0.0396272	A549-ACE2_SARS-CoV-2vs.A549-ACE2_Mock
GAD1	7.36669	1.20683	0.481246	2.50772	0.0121513	0.0351567	A549-ACE2_SARS-CoV-2vs.A549-ACE2_Mock
DLX2	8.84262	4.84779	0.670064	7.23482	4.66145e-13	1.55444e-11	A549-ACE2_SARS-CoV-2vs.A549-ACE2_Mock
ITGA6	446.561	-1.09155	0.107522	-10.1519	3.25052e-24	4.21324e-22	A549-ACE2_SARS-CoV-2vs.A549-ACE2_Mock
RAPGEF4	31.3117	2.74618	0.681527	4.02946	5.59063e-05	0.000347804	A549-ACE2_SARS-CoV-2vs.A549-ACE2_Mock
SP3	584.646	1.01421	0.174411	5.81504	6.06187e-09	9.7055e-08	A549-ACE2_SARS-CoV-2vs.A549-ACE2_Mock
CIR1	197.563	1.32885	0.363736	3.65333	0.000258859	0.00135419	A549-ACE2_SARS-CoV-2vs.A549-ACE2_Mock
HOXD13	2.34833	2.25077	0.787775	2.85712	0.004275	0.0147336	A549-ACE2_SARS-CoV-2vs.A549-ACE2_Mock
HOXD11	16.884	2.57066	1.09012	2.35814	0.0183668	0.0494094	A549-ACE2_SARS-CoV-2vs.A549-ACE2_Mock
NFE2L2	1051.42	1.63571	0.353621	4.62561	3.73493e-06	3.23207e-05	A549-ACE2_SARS-CoV-2vs.A549-ACE2_Mock
PLEKHA3	79.4039	1.24784	0.343353	3.63427	0.000278769	0.00143783	A549-ACE2_SARS-CoV-2vs.A549-ACE2_Mock
CWC22	164.522	1.1584	0.288992	4.00841	6.11278e-05	0.000376051	A549-ACE2_SARS-CoV-2vs.A549-ACE2_Mock
FRZB	2.99865	3.08241	0.961323	3.20642	0.00134396	0.00553553	A549-ACE2_SARS-CoV-2vs.A549-ACE2_Mock
MIR561	6.73226	5.04433	1.07709	4.68327	2.82329e-06	2.51548e-05	A549-ACE2_SARS-CoV-2vs.A549-ACE2_Mock
COL5A2	1570.48	-1.14624	0.269377	-4.25513	2.08925e-05	0.00014669	A549-ACE2_SARS-CoV-2vs.A549-ACE2_Mock
ANKAR	25.2039	2.06726	0.369943	5.58805	2.29629e-08	3.32962e-07	A549-ACE2_SARS-CoV-2vs.A549-ACE2_Mock
STAT1	1605.24	1.2541	0.226038	5.54818	2.88662e-08	4.094e-07	A549-ACE2_SARS-CoV-2vs.A549-ACE2_Mock
C2orf66	6.31521	2.74672	0.491509	5.58835	2.29235e-08	3.32715e-07	A549-ACE2_SARS-CoV-2vs.A549-ACE2_Mock
PGAP1	134.796	1.08218	0.122739	8.81689	1.17684e-18	8.15907e-17	A549-ACE2_SARS-CoV-2vs.A549-ACE2_Mock
SATB2	45.0743	1.07825	0.246756	4.36971	1.24411e-05	9.27231e-05	A549-ACE2_SARS-CoV-2vs.A549-ACE2_Mock
TYW5	145.222	1.51762	0.285148	5.32224	1.02496e-07	1.29147e-06	A549-ACE2_SARS-CoV-2vs.A549-ACE2_Mock
CLK1	1621.07	3.26412	0.490286	6.65758	2.78366e-11	7.22878e-10	A549-ACE2_SARS-CoV-2vs.A549-ACE2_Mock
FAM126B	239.007	1.85834	0.20481	9.07347	1.15291e-19	8.6794e-18	A549-ACE2_SARS-CoV-2vs.A549-ACE2_Mock
CFLAR-AS1	10.9129	2.46292	0.408245	6.03295	1.60994e-09	2.85348e-08	A549-ACE2_SARS-CoV-2vs.A549-ACE2_Mock
CASP10	97.6904	1.57158	0.252563	6.2225	4.89294e-10	9.64738e-09	A549-ACE2_SARS-CoV-2vs.A549-ACE2_Mock
MPP4	3.2603	2.50258	1.02897	2.43212	0.0150109	0.0418308	A549-ACE2_SARS-CoV-2vs.A549-ACE2_Mock
SNORD11	3.31664	3.30649	0.90987	3.63402	0.000279034	0.0014387	A549-ACE2_SARS-CoV-2vs.A549-ACE2_Mock
INO80D	208.169	2.12048	0.271337	7.81493	5.49916e-15	2.47645e-13	A549-ACE2_SARS-CoV-2vs.A549-ACE2_Mock
SNORA41	3.53198	1.72487	0.613252	2.81266	0.00491337	0.0165362	A549-ACE2_SARS-CoV-2vs.A549-ACE2_Mock
KLF7	539.483	1.67549	0.453922	3.69113	0.000223257	0.00118563	A549-ACE2_SARS-CoV-2vs.A549-ACE2_Mock
CREB1	275.927	1.1149	0.243752	4.57394	4.78643e-06	4.02633e-05	A549-ACE2_SARS-CoV-2vs.A549-ACE2_Mock
FZD5	70.0001	1.04839	0.13721	7.64081	2.1586e-14	8.91305e-13	A549-ACE2_SARS-CoV-2vs.A549-ACE2_Mock
DIRC3	4.85331	2.28495	0.684745	3.33694	0.000847068	0.0037301	A549-ACE2_SARS-CoV-2vs.A549-ACE2_Mock
TNS1	161.814	1.88903	0.648526	2.9128	0.003582	0.0127309	A549-ACE2_SARS-CoV-2vs.A549-ACE2_Mock
RUFY4	1.24729	3.4746	1.42788	2.4334	0.0149577	0.0417215	A549-ACE2_SARS-CoV-2vs.A549-ACE2_Mock
USP37	199.75	2.68864	0.582491	4.61577	3.91647e-06	3.36672e-05	A549-ACE2_SARS-CoV-2vs.A549-ACE2_Mock
CYP27A1	11.002	2.86555	0.468371	6.11813	9.46815e-10	1.74023e-08	A549-ACE2_SARS-CoV-2vs.A549-ACE2_Mock
SLC23A3	13.9413	1.47718	0.383965	3.84718	0.000119484	0.000683694	A549-ACE2_SARS-CoV-2vs.A549-ACE2_Mock
DNAJB2	293.317	1.43673	0.396962	3.61931	0.000295394	0.00151051	A549-ACE2_SARS-CoV-2vs.A549-ACE2_Mock
ASIC4	1.76709	3.2626	1.13102	2.88466	0.00391833	0.0136976	A549-ACE2_SARS-CoV-2vs.A549-ACE2_Mock
CHPF	142.257	-1.0329	0.326563	-3.16294	0.00156184	0.00627685	A549-ACE2_SARS-CoV-2vs.A549-ACE2_Mock
SCG2	9.34396	2.10884	0.511282	4.12461	3.7137e-05	0.000241204	A549-ACE2_SARS-CoV-2vs.A549-ACE2_Mock
CCL20	487.473	4.2794	1.12191	3.81439	0.000136518	0.000770518	A549-ACE2_SARS-CoV-2vs.A549-ACE2_Mock
SLC16A14	7.01358	2.88889	0.93893	3.07679	0.00209243	0.00804274	A549-ACE2_SARS-CoV-2vs.A549-ACE2_Mock
SP110	107.487	2.90427	0.664535	4.37038	1.2403e-05	9.24861e-05	A549-ACE2_SARS-CoV-2vs.A549-ACE2_Mock
SP100	418.93	1.38279	0.52882	2.61486	0.00892639	0.0270771	A549-ACE2_SARS-CoV-2vs.A549-ACE2_Mock
ITM2C	185.011	-1.12114	0.182975	-6.1273	8.93838e-10	1.651e-08	A549-ACE2_SARS-CoV-2vs.A549-ACE2_Mock
B3GNT7	20.5932	1.95582	0.612294	3.19425	0.00140195	0.0057395	A549-ACE2_SARS-CoV-2vs.A549-ACE2_Mock
SNORA75	2.37455	2.64656	0.883657	2.99501	0.00274433	0.010128	A549-ACE2_SARS-CoV-2vs.A549-ACE2_Mock
SNORD20	3.03269	2.98686	0.750686	3.97884	6.92515e-05	0.000420988	A549-ACE2_SARS-CoV-2vs.A549-ACE2_Mock
TIGD1	151.744	1.19395	0.130742	9.13206	6.72109e-20	5.30077e-18	A549-ACE2_SARS-CoV-2vs.A549-ACE2_Mock
SCARNA5	5.80214	3.10678	1.27478	2.4371	0.0148055	0.0414054	A549-ACE2_SARS-CoV-2vs.A549-ACE2_Mock
RBM44	6.76589	1.9438	0.506078	3.84092	0.000122574	0.000699232	A549-ACE2_SARS-CoV-2vs.A549-ACE2_Mock
PER2	205.455	2.01084	0.329596	6.10094	1.05449e-09	1.92038e-08	A549-ACE2_SARS-CoV-2vs.A549-ACE2_Mock
GPC1	751.828	-1.46346	0.357448	-4.09421	4.23619e-05	0.000271123	A549-ACE2_SARS-CoV-2vs.A549-ACE2_Mock
PPP1R7	167.079	-1.01183	0.143167	-7.06748	1.57767e-12	4.8689e-11	A549-ACE2_SARS-CoV-2vs.A549-ACE2_Mock
DTYMK	37.4809	-1.09483	0.233103	-4.69676	2.64318e-06	2.36774e-05	A549-ACE2_SARS-CoV-2vs.A549-ACE2_Mock
ZCCHC3	680.933	1.34792	0.155878	8.64725	5.2755e-18	3.27653e-16	A549-ACE2_SARS-CoV-2vs.A549-ACE2_Mock
FKBP1A	944.335	-1.14642	0.221529	-5.17505	2.27851e-07	2.63488e-06	A549-ACE2_SARS-CoV-2vs.A549-ACE2_Mock
STK35	231.927	1.03142	0.188609	5.46858	4.53665e-08	6.11422e-07	A549-ACE2_SARS-CoV-2vs.A549-ACE2_Mock
SNORD119	2.12968	3.31193	0.937443	3.53294	0.000410971	0.00200063	A549-ACE2_SARS-CoV-2vs.A549-ACE2_Mock
RNF24	85.0993	1.2238	0.435191	2.8121	0.00492193	0.0165612	A549-ACE2_SARS-CoV-2vs.A549-ACE2_Mock
LINC00654	2.1305	3.36636	0.962186	3.49866	0.000467605	0.0022333	A549-ACE2_SARS-CoV-2vs.A549-ACE2_Mock
GPCPD1	543.113	1.67658	0.251322	6.67106	2.53959e-11	6.62961e-10	A549-ACE2_SARS-CoV-2vs.A549-ACE2_Mock
BMP2	50.8322	1.76581	0.450749	3.9175	8.94727e-05	0.00052673	A549-ACE2_SARS-CoV-2vs.A549-ACE2_Mock
TMX4	87.61	-1.17623	0.18135	-6.48597	8.81651e-11	2.0792e-09	A549-ACE2_SARS-CoV-2vs.A549-ACE2_Mock
SNAP25	147.607	2.09872	0.336101	6.2443	4.25692e-10	8.56325e-09	A549-ACE2_SARS-CoV-2vs.A549-ACE2_Mock
ESF1	424.534	1.7178	0.280928	6.11475	9.67103e-10	1.77532e-08	A549-ACE2_SARS-CoV-2vs.A549-ACE2_Mock
NDUFAF5	120.82	1.13784	0.271439	4.19188	2.76647e-05	0.000187271	A549-ACE2_SARS-CoV-2vs.A549-ACE2_Mock
BFSP1	41.8746	-1.09037	0.313328	-3.47997	0.000501473	0.00237602	A549-ACE2_SARS-CoV-2vs.A549-ACE2_Mock
LOC100270804	34.0552	2.91096	0.402371	7.23451	4.67202e-13	1.55449e-11	A549-ACE2_SARS-CoV-2vs.A549-ACE2_Mock
FOXA2	176.197	1.39998	0.10576	13.2373	5.34184e-40	2.09541e-37	A549-ACE2_SARS-CoV-2vs.A549-ACE2_Mock
THBD	403.567	1.09817	0.407636	2.694	0.00705992	0.0223809	A549-ACE2_SARS-CoV-2vs.A549-ACE2_Mock
NXT1	191.594	1.38848	0.164398	8.44585	3.01851e-17	1.75074e-15	A549-ACE2_SARS-CoV-2vs.A549-ACE2_Mock
GZF1	268.058	1.59661	0.323384	4.93719	7.92544e-07	8.02013e-06	A549-ACE2_SARS-CoV-2vs.A549-ACE2_Mock
CST1	50.0833	-1.47988	0.229214	-6.45633	1.0727e-10	2.45618e-09	A549-ACE2_SARS-CoV-2vs.A549-ACE2_Mock
CST2	11.1757	-3.49135	0.950502	-3.67317	0.000239564	0.00126405	A549-ACE2_SARS-CoV-2vs.A549-ACE2_Mock
APMAP	737.622	-1.18057	0.263145	-4.4864	7.24355e-06	5.81122e-05	A549-ACE2_SARS-CoV-2vs.A549-ACE2_Mock
ACSS1	112.898	-1.02116	0.280372	-3.64218	0.000270335	0.00140342	A549-ACE2_SARS-CoV-2vs.A549-ACE2_Mock
PYGB	1067.61	-1.05439	0.258583	-4.07756	4.55106e-05	0.000288918	A549-ACE2_SARS-CoV-2vs.A549-ACE2_Mock
ABHD12	437.172	-1.00928	0.247823	-4.07256	4.64984e-05	0.000294063	A549-ACE2_SARS-CoV-2vs.A549-ACE2_Mock
ZNF337	506.469	1.30034	0.172543	7.53632	4.83426e-14	1.86683e-12	A549-ACE2_SARS-CoV-2vs.A549-ACE2_Mock
ID1	392.788	1.27964	0.307381	4.16305	3.14023e-05	0.000209527	A549-ACE2_SARS-CoV-2vs.A549-ACE2_Mock
PDRG1	194.301	1.13578	0.268056	4.23709	2.26438e-05	0.000157266	A549-ACE2_SARS-CoV-2vs.A549-ACE2_Mock
ASXL1	521.825	1.04041	0.220893	4.71003	2.47677e-06	2.23614e-05	A549-ACE2_SARS-CoV-2vs.A549-ACE2_Mock
AHCY	1034.88	-1.44382	0.308756	-4.67623	2.92195e-06	2.59099e-05	A549-ACE2_SARS-CoV-2vs.A549-ACE2_Mock
EIF6	800.021	-1.0788	0.221127	-4.87864	1.06821e-06	1.04824e-05	A549-ACE2_SARS-CoV-2vs.A549-ACE2_Mock
ROMO1	208.463	-1.06648	0.322687	-3.30501	0.000949731	0.00411293	A549-ACE2_SARS-CoV-2vs.A549-ACE2_Mock
RBM39	1698.57	1.69385	0.297653	5.6907	1.26516e-08	1.93818e-07	A549-ACE2_SARS-CoV-2vs.A549-ACE2_Mock
TGIF2	54.1842	1.5277	0.257615	5.93017	3.02616e-09	5.12008e-08	A549-ACE2_SARS-CoV-2vs.A549-ACE2_Mock
SAMHD1	81.1808	2.07507	0.683594	3.03553	0.00240115	0.0090474	A549-ACE2_SARS-CoV-2vs.A549-ACE2_Mock
RPN2	1318.13	-1.0476	0.111302	-9.41225	4.85622e-21	4.20853e-19	A549-ACE2_SARS-CoV-2vs.A549-ACE2_Mock
TGM2	2025.64	2.03525	0.517177	3.93529	8.30947e-05	0.000494455	A549-ACE2_SARS-CoV-2vs.A549-ACE2_Mock
LBP	20.1181	3.14804	0.661833	4.75654	1.96938e-06	1.81656e-05	A549-ACE2_SARS-CoV-2vs.A549-ACE2_Mock
ARHGAP40	7.65577	5.72233	0.896111	6.38574	1.7057e-10	3.75003e-09	A549-ACE2_SARS-CoV-2vs.A549-ACE2_Mock
MAFB	3.10526	2.65519	1.07995	2.45861	0.0139476	0.039383	A549-ACE2_SARS-CoV-2vs.A549-ACE2_Mock
SRSF6	1150.21	1.0288	0.107546	9.56615	1.10957e-21	1.08811e-19	A549-ACE2_SARS-CoV-2vs.A549-ACE2_Mock
MYBL2	104.176	-1.13054	0.415272	-2.7224	0.00648095	0.0208066	A549-ACE2_SARS-CoV-2vs.A549-ACE2_Mock
FITM2	12.7832	-1.10571	0.441782	-2.50284	0.01232	0.0355537	A549-ACE2_SARS-CoV-2vs.A549-ACE2_Mock
MATN4	2.67914	2.43092	0.902023	2.69496	0.00703969	0.0223215	A549-ACE2_SARS-CoV-2vs.A549-ACE2_Mock
SDC4	590.248	1.24588	0.197216	6.31734	2.66103e-10	5.60245e-09	A549-ACE2_SARS-CoV-2vs.A549-ACE2_Mock
ZSWIM3	16.4827	1.23587	0.406917	3.03716	0.00238819	0.00900086	A549-ACE2_SARS-CoV-2vs.A549-ACE2_Mock
ZNF335	151.91	1.24509	0.220617	5.64367	1.66459e-08	2.47629e-07	A549-ACE2_SARS-CoV-2vs.A549-ACE2_Mock
SLC13A3	4.74576	2.69253	0.649112	4.14802	3.35365e-05	0.000220704	A549-ACE2_SARS-CoV-2vs.A549-ACE2_Mock
ZNFX1	775.219	1.77125	0.440845	4.01785	5.87327e-05	0.000363567	A549-ACE2_SARS-CoV-2vs.A549-ACE2_Mock
SLC9A8	171.589	1.32361	0.301856	4.38488	1.16047e-05	8.71436e-05	A549-ACE2_SARS-CoV-2vs.A549-ACE2_Mock
SPATA2	127.391	1.106	0.159051	6.95379	3.55599e-12	1.04754e-10	A549-ACE2_SARS-CoV-2vs.A549-ACE2_Mock
SNAI1	21.2054	1.93035	0.341358	5.6549	1.55939e-08	2.33376e-07	A549-ACE2_SARS-CoV-2vs.A549-ACE2_Mock
CEBPB	821.173	1.71902	0.318039	5.40507	6.47846e-08	8.47831e-07	A549-ACE2_SARS-CoV-2vs.A549-ACE2_Mock
PARD6B	112.748	1.40507	0.204398	6.87421	6.23359e-12	1.78004e-10	A549-ACE2_SARS-CoV-2vs.A549-ACE2_Mock
DPM1	388.158	1.17084	0.349285	3.35211	0.000801984	0.0035592	A549-ACE2_SARS-CoV-2vs.A549-ACE2_Mock
ZNF217	627.941	1.312	0.224722	5.83833	5.27272e-09	8.53367e-08	A549-ACE2_SARS-CoV-2vs.A549-ACE2_Mock
BCAS1	27.9312	-1.85551	0.724326	-2.56171	0.0104158	0.0308418	A549-ACE2_SARS-CoV-2vs.A549-ACE2_Mock
CASS4	2.03774	3.93069	1.43909	2.73137	0.00630711	0.0203449	A549-ACE2_SARS-CoV-2vs.A549-ACE2_Mock
PCK1	15.2627	2.91346	0.95713	3.04395	0.00233492	0.00882461	A549-ACE2_SARS-CoV-2vs.A549-ACE2_Mock
ZBP1	1.76845	3.51076	1.42945	2.45602	0.0140487	0.0396234	A549-ACE2_SARS-CoV-2vs.A549-ACE2_Mock
PPP4R1L	40.1707	2.02309	0.424332	4.76771	1.8633e-06	1.72941e-05	A549-ACE2_SARS-CoV-2vs.A549-ACE2_Mock
HRH3	2.58224	5.38194	1.46108	3.68353	0.000230024	0.00121759	A549-ACE2_SARS-CoV-2vs.A549-ACE2_Mock
MRGBP	129.968	1.03156	0.206831	4.98746	6.11776e-07	6.35922e-06	A549-ACE2_SARS-CoV-2vs.A549-ACE2_Mock
OGFR	245.822	1.06691	0.215724	4.94573	7.58589e-07	7.72372e-06	A549-ACE2_SARS-CoV-2vs.A549-ACE2_Mock
DIDO1	768.029	1.39827	0.15346	9.11162	8.11639e-20	6.30119e-18	A549-ACE2_SARS-CoV-2vs.A549-ACE2_Mock
SLC17A9	2.9544	3.90176	0.970865	4.01885	5.84841e-05	0.000362329	A549-ACE2_SARS-CoV-2vs.A549-ACE2_Mock
HELZ2	324.891	3.53541	0.664581	5.31976	1.03907e-07	1.30814e-06	A549-ACE2_SARS-CoV-2vs.A549-ACE2_Mock
GMEB2	134.841	1.10479	0.216304	5.10756	3.26341e-07	3.60329e-06	A549-ACE2_SARS-CoV-2vs.A549-ACE2_Mock
UCKL1-AS1	7.23409	1.84051	0.502181	3.66504	0.000247299	0.00129888	A549-ACE2_SARS-CoV-2vs.A549-ACE2_Mock
OPRL1	4.15843	1.35188	0.55402	2.44013	0.0146818	0.0411135	A549-ACE2_SARS-CoV-2vs.A549-ACE2_Mock
ANKRD20A11P	7.61923	1.99889	0.489045	4.08734	4.36352e-05	0.000278436	A549-ACE2_SARS-CoV-2vs.A549-ACE2_Mock
LOC388813	3.57158	3.984	1.01393	3.92926	8.52069e-05	0.000505812	A549-ACE2_SARS-CoV-2vs.A549-ACE2_Mock
NRIP1	992.669	1.49703	0.238773	6.26969	3.61756e-10	7.40021e-09	A549-ACE2_SARS-CoV-2vs.A549-ACE2_Mock
LTN1	204.347	1.18456	0.341946	3.46417	0.000531865	0.00250094	A549-ACE2_SARS-CoV-2vs.A549-ACE2_Mock
GRIK1-AS2	2.37954	3.74541	1.28823	2.90741	0.0036443	0.0128908	A549-ACE2_SARS-CoV-2vs.A549-ACE2_Mock
GRIK1-AS1	1.62782	3.8633	1.4016	2.75636	0.00584492	0.0190978	A549-ACE2_SARS-CoV-2vs.A549-ACE2_Mock
SCAF4	204.13	1.40147	0.169894	8.2491	1.59598e-16	8.52679e-15	A549-ACE2_SARS-CoV-2vs.A549-ACE2_Mock
PAXBP1	213.691	1.2775	0.169038	7.55751	4.10856e-14	1.59901e-12	A549-ACE2_SARS-CoV-2vs.A549-ACE2_Mock
IFNGR2	319.56	1.11106	0.269316	4.12548	3.69962e-05	0.0002405	A549-ACE2_SARS-CoV-2vs.A549-ACE2_Mock
SON	1647.76	1.27022	0.236065	5.38078	7.41618e-08	9.61266e-07	A549-ACE2_SARS-CoV-2vs.A549-ACE2_Mock
RCAN1	74.3022	1.45354	0.281644	5.16092	2.45739e-07	2.81119e-06	A549-ACE2_SARS-CoV-2vs.A549-ACE2_Mock
CBR3	7.93192	-1.39129	0.442848	-3.14169	0.00167976	0.00669479	A549-ACE2_SARS-CoV-2vs.A549-ACE2_Mock
MORC3	153.64	1.35447	0.301991	4.48512	7.28728e-06	5.84315e-05	A549-ACE2_SARS-CoV-2vs.A549-ACE2_Mock
SIM2	86.8161	1.58306	0.268862	5.88801	3.90874e-09	6.47374e-08	A549-ACE2_SARS-CoV-2vs.A549-ACE2_Mock
DSCR9	5.05165	1.86688	0.660645	2.82585	0.00471559	0.0160042	A549-ACE2_SARS-CoV-2vs.A549-ACE2_Mock
DYRK1A	252.397	1.1912	0.191443	6.22219	4.90261e-10	9.65367e-09	A549-ACE2_SARS-CoV-2vs.A549-ACE2_Mock
ETS2	447.126	1.70138	0.310977	5.47107	4.47316e-08	6.04505e-07	A549-ACE2_SARS-CoV-2vs.A549-ACE2_Mock
B3GALT5	6.64308	-2.10624	0.580096	-3.63085	0.000282487	0.00145399	A549-ACE2_SARS-CoV-2vs.A549-ACE2_Mock
MX2	47.0417	6.40598	2.07121	3.09287	0.0019823	0.0077129	A549-ACE2_SARS-CoV-2vs.A549-ACE2_Mock
MX1	264.945	5.40864	1.56086	3.46517	0.000529888	0.00249243	A549-ACE2_SARS-CoV-2vs.A549-ACE2_Mock
ZBTB21	477.387	2.82199	0.358531	7.871	3.51815e-15	1.61359e-13	A549-ACE2_SARS-CoV-2vs.A549-ACE2_Mock
UBASH3A	8.17205	5.00264	1.09944	4.55016	5.3605e-06	4.45146e-05	A549-ACE2_SARS-CoV-2vs.A549-ACE2_Mock
PDE9A	34.7572	1.94424	0.535649	3.6297	0.00028375	0.00145999	A549-ACE2_SARS-CoV-2vs.A549-ACE2_Mock
ICOSLG	54.3799	1.44363	0.232707	6.20363	5.51744e-10	1.07648e-08	A549-ACE2_SARS-CoV-2vs.A549-ACE2_Mock
COL18A1	562.034	-1.15067	0.3174	-3.6253	0.000288627	0.00148252	A549-ACE2_SARS-CoV-2vs.A549-ACE2_Mock
COL6A1	79.4774	-1.64387	0.378068	-4.34808	1.37332e-05	0.00010094	A549-ACE2_SARS-CoV-2vs.A549-ACE2_Mock
SPATC1L	1.09103	2.80214	1.16638	2.40243	0.0162866	0.0448408	A549-ACE2_SARS-CoV-2vs.A549-ACE2_Mock
USP18	79.9188	2.93834	0.611567	4.80461	1.55051e-06	1.46463e-05	A549-ACE2_SARS-CoV-2vs.A549-ACE2_Mock
PRODH	25.9528	-1.15288	0.33924	-3.39842	0.000677774	0.00307828	A549-ACE2_SARS-CoV-2vs.A549-ACE2_Mock
SLC25A1	210.61	-1.06831	0.24638	-4.33603	1.45081e-05	0.000105905	A549-ACE2_SARS-CoV-2vs.A549-ACE2_Mock
CRKL	532.787	1.49605	0.263019	5.688	1.28537e-08	1.9651e-07	A549-ACE2_SARS-CoV-2vs.A549-ACE2_Mock
CCDC116	14.4481	1.73691	0.47725	3.63942	0.000273248	0.00141477	A549-ACE2_SARS-CoV-2vs.A549-ACE2_Mock
ZNF280B	33.3921	2.70669	0.395961	6.83575	8.15789e-12	2.28574e-10	A549-ACE2_SARS-CoV-2vs.A549-ACE2_Mock
ADORA2A	17.6996	1.04925	0.312085	3.36207	0.000773608	0.00344838	A549-ACE2_SARS-CoV-2vs.A549-ACE2_Mock
UPB1	2.00624	2.35217	0.890469	2.64149	0.00825412	0.0254386	A549-ACE2_SARS-CoV-2vs.A549-ACE2_Mock
CRYBB2P1	43.0541	1.48029	0.375885	3.93816	8.21096e-05	0.000489375	A549-ACE2_SARS-CoV-2vs.A549-ACE2_Mock
MIAT	27.4861	1.56611	0.522419	2.99781	0.00271927	0.0100479	A549-ACE2_SARS-CoV-2vs.A549-ACE2_Mock
CHEK2	43.9764	1.04155	0.347091	3.00081	0.00269267	0.00996943	A549-ACE2_SARS-CoV-2vs.A549-ACE2_Mock
UQCR10	273.866	-1.12061	0.293457	-3.81865	0.000134184	0.00075792	A549-ACE2_SARS-CoV-2vs.A549-ACE2_Mock
HORMAD2	1.15792	4.01494	1.28119	3.13375	0.00172589	0.00684933	A549-ACE2_SARS-CoV-2vs.A549-ACE2_Mock
LIF	905.492	1.77375	0.330597	5.36531	8.08103e-08	1.03931e-06	A549-ACE2_SARS-CoV-2vs.A549-ACE2_Mock
OSM	2.88217	4.35573	1.05483	4.12933	3.63816e-05	0.000237436	A549-ACE2_SARS-CoV-2vs.A549-ACE2_Mock
TCN2	56.6966	-1.55485	0.240621	-6.46182	1.03452e-10	2.39288e-09	A549-ACE2_SARS-CoV-2vs.A549-ACE2_Mock
RNF185	274.923	1.06951	0.201193	5.31582	1.06179e-07	1.33449e-06	A549-ACE2_SARS-CoV-2vs.A549-ACE2_Mock
EIF4ENIF1	88.3541	1.03338	0.146409	7.0582	1.68675e-12	5.18371e-11	A549-ACE2_SARS-CoV-2vs.A549-ACE2_Mock
RFPL3S	8.27388	4.63019	0.735107	6.29866	3.00236e-10	6.27675e-09	A549-ACE2_SARS-CoV-2vs.A549-ACE2_Mock
HMGXB4	69.9626	1.11135	0.198842	5.58911	2.2824e-08	3.31593e-07	A549-ACE2_SARS-CoV-2vs.A549-ACE2_Mock
MCM5	78.9718	-1.47866	0.306114	-4.83043	1.36238e-06	1.30512e-05	A549-ACE2_SARS-CoV-2vs.A549-ACE2_Mock
APOL6	167.542	1.89568	0.585273	3.23897	0.00119962	0.0050342	A549-ACE2_SARS-CoV-2vs.A549-ACE2_Mock
APOL3	4.48034	3.224	1.05616	3.05256	0.00226899	0.00861037	A549-ACE2_SARS-CoV-2vs.A549-ACE2_Mock
MYH9	3277.78	-1.17377	0.108708	-10.7975	3.53761e-27	5.67007e-25	A549-ACE2_SARS-CoV-2vs.A549-ACE2_Mock
FOXRED2	62.9269	-1.40468	0.251164	-5.59268	2.23585e-08	3.25465e-07	A549-ACE2_SARS-CoV-2vs.A549-ACE2_Mock
IFT27	35.3797	-1.29223	0.361677	-3.57288	0.00035307	0.00175839	A549-ACE2_SARS-CoV-2vs.A549-ACE2_Mock
CDC42EP1	136.975	-1.10595	0.362243	-3.05306	0.00226521	0.0086026	A549-ACE2_SARS-CoV-2vs.A549-ACE2_Mock
LGALS1	604.894	-1.23726	0.286162	-4.32363	1.53482e-05	0.000111546	A549-ACE2_SARS-CoV-2vs.A549-ACE2_Mock
H1F0	1252.61	1.27615	0.433503	2.9438	0.00324208	0.0117042	A549-ACE2_SARS-CoV-2vs.A549-ACE2_Mock
MICALL1	183.788	-1.0052	0.345943	-2.90568	0.00366461	0.0129504	A549-ACE2_SARS-CoV-2vs.A549-ACE2_Mock
POLR2F	88.6749	-1.10053	0.303986	-3.62033	0.000294233	0.00150613	A549-ACE2_SARS-CoV-2vs.A549-ACE2_Mock
MAFF	369.396	4.21395	0.463445	9.09268	9.66238e-20	7.38602e-18	A549-ACE2_SARS-CoV-2vs.A549-ACE2_Mock
GTPBP1	135.943	1.10443	0.354721	3.11352	0.00184868	0.0072555	A549-ACE2_SARS-CoV-2vs.A549-ACE2_Mock
APOBEC3D	10.7537	1.2342	0.515311	2.39506	0.0166175	0.0455582	A549-ACE2_SARS-CoV-2vs.A549-ACE2_Mock
APOBEC3F	38.9692	1.55112	0.447276	3.46792	0.000524496	0.0024694	A549-ACE2_SARS-CoV-2vs.A549-ACE2_Mock
ATF4	1952.16	1.41646	0.238774	5.93221	2.98886e-09	5.06848e-08	A549-ACE2_SARS-CoV-2vs.A549-ACE2_Mock
TEF	60.4629	1.40963	0.202752	6.95251	3.58843e-12	1.05501e-10	A549-ACE2_SARS-CoV-2vs.A549-ACE2_Mock
ACO2	314.454	-1.17623	0.386225	-3.04546	0.00232327	0.00879176	A549-ACE2_SARS-CoV-2vs.A549-ACE2_Mock
TSPO	154.636	-1.09702	0.333	-3.29435	0.000986509	0.00424837	A549-ACE2_SARS-CoV-2vs.A549-ACE2_Mock
SAMM50	188.542	-1.02145	0.220356	-4.63546	3.56145e-06	3.09545e-05	A549-ACE2_SARS-CoV-2vs.A549-ACE2_Mock
PARVB	95.9251	-1.21865	0.194148	-6.27691	3.45379e-10	7.12063e-09	A549-ACE2_SARS-CoV-2vs.A549-ACE2_Mock
PHF21B	9.02393	1.29342	0.502065	2.57619	0.00998954	0.029763	A549-ACE2_SARS-CoV-2vs.A549-ACE2_Mock
CRELD2	70.5929	-1.06536	0.212408	-5.01564	5.28562e-07	5.56409e-06	A549-ACE2_SARS-CoV-2vs.A549-ACE2_Mock
PIM3	189.975	1.6213	0.204256	7.9376	2.06123e-15	9.60147e-14	A549-ACE2_SARS-CoV-2vs.A549-ACE2_Mock
PANX2	18.7428	-1.17678	0.305269	-3.85488	0.000115784	0.000664824	A549-ACE2_SARS-CoV-2vs.A549-ACE2_Mock
ODF3B	26.9665	1.69732	0.306718	5.53381	3.13349e-08	4.41472e-07	A549-ACE2_SARS-CoV-2vs.A549-ACE2_Mock
MAPK8IP2	16.2665	1.62036	0.38444	4.21485	2.49949e-05	0.000171535	A549-ACE2_SARS-CoV-2vs.A549-ACE2_Mock
SUMF1	93.9498	-1.22904	0.205718	-5.97437	2.30988e-09	3.97128e-08	A549-ACE2_SARS-CoV-2vs.A549-ACE2_Mock
EGOT	2.35538	2.78758	0.939297	2.96773	0.0030001	0.0109232	A549-ACE2_SARS-CoV-2vs.A549-ACE2_Mock
BHLHE40	2671.57	2.1701	0.469818	4.61901	3.85576e-06	3.32027e-05	A549-ACE2_SARS-CoV-2vs.A549-ACE2_Mock
LINC00312	7.68998	1.31314	0.452874	2.89957	0.00373676	0.0131585	A549-ACE2_SARS-CoV-2vs.A549-ACE2_Mock
OXTR	117.922	-1.17529	0.319224	-3.68172	0.000231669	0.00122499	A549-ACE2_SARS-CoV-2vs.A549-ACE2_Mock
SETD5	917.558	1.2279	0.181638	6.76014	1.37863e-11	3.72955e-10	A549-ACE2_SARS-CoV-2vs.A549-ACE2_Mock
BRPF1	250.139	1.24682	0.105545	11.8132	3.33801e-32	8.88506e-30	A549-ACE2_SARS-CoV-2vs.A549-ACE2_Mock
CIDEC	6.57526	-1.77074	0.540925	-3.27354	0.00106208	0.00453491	A549-ACE2_SARS-CoV-2vs.A549-ACE2_Mock
IL17RE	6.0274	1.48443	0.53841	2.75706	0.00583242	0.0190695	A549-ACE2_SARS-CoV-2vs.A549-ACE2_Mock
IRAK2	533.53	1.91849	0.390213	4.91652	8.8097e-07	8.84292e-06	A549-ACE2_SARS-CoV-2vs.A549-ACE2_Mock
TIMP4	44.2716	-1.05024	0.261289	-4.01946	5.83312e-05	0.000361532	A549-ACE2_SARS-CoV-2vs.A549-ACE2_Mock
NUP210	377.061	-1.21121	0.2027	-5.97537	2.29567e-09	3.95598e-08	A549-ACE2_SARS-CoV-2vs.A549-ACE2_Mock
CCDC174	214.852	1.62548	0.319824	5.08242	3.72662e-07	4.07848e-06	A549-ACE2_SARS-CoV-2vs.A549-ACE2_Mock
EAF1	413.59	1.38084	0.137914	10.0123	1.34634e-23	1.64497e-21	A549-ACE2_SARS-CoV-2vs.A549-ACE2_Mock
PLCL2	201.453	1.08217	0.136287	7.94036	2.016e-15	9.42021e-14	A549-ACE2_SARS-CoV-2vs.A549-ACE2_Mock
AZI2	222.553	1.08221	0.364653	2.96777	0.0029997	0.0109232	A549-ACE2_SARS-CoV-2vs.A549-ACE2_Mock
TGFBR2	1653.1	-1.134	0.280973	-4.03596	5.43792e-05	0.000339153	A549-ACE2_SARS-CoV-2vs.A549-ACE2_Mock
GPD1L	112.538	-1.35609	0.15807	-8.57903	9.56766e-18	5.86895e-16	A549-ACE2_SARS-CoV-2vs.A549-ACE2_Mock
TMPPE	4.55721	-1.99953	0.647721	-3.08702	0.00202176	0.00783371	A549-ACE2_SARS-CoV-2vs.A549-ACE2_Mock
SUSD5	10.9997	-1.37185	0.52557	-2.61022	0.00904847	0.0273472	A549-ACE2_SARS-CoV-2vs.A549-ACE2_Mock
TRANK1	260.365	2.32464	0.386707	6.01138	1.83954e-09	3.22591e-08	A549-ACE2_SARS-CoV-2vs.A549-ACE2_Mock
EPM2AIP1	956.137	2.13476	0.104023	20.5219	1.37252e-93	4.09176e-90	A549-ACE2_SARS-CoV-2vs.A549-ACE2_Mock
C3orf35	18.1091	3.35091	0.471187	7.11163	1.14677e-12	3.62156e-11	A549-ACE2_SARS-CoV-2vs.A549-ACE2_Mock
ITGA9	11.575	3.59119	0.69527	5.16517	2.40225e-07	2.76723e-06	A549-ACE2_SARS-CoV-2vs.A549-ACE2_Mock
CTDSPL	40.805	-1.19063	0.269359	-4.42023	9.85977e-06	7.57186e-05	A549-ACE2_SARS-CoV-2vs.A549-ACE2_Mock
MYD88	275.507	1.43555	0.498333	2.88071	0.00396777	0.0138445	A549-ACE2_SARS-CoV-2vs.A549-ACE2_Mock
SLC22A13	3.84931	1.89449	0.614743	3.08176	0.00205778	0.00794645	A549-ACE2_SARS-CoV-2vs.A549-ACE2_Mock
SLC22A14	3.85158	2.1771	0.666167	3.26811	0.00108269	0.00461367	A549-ACE2_SARS-CoV-2vs.A549-ACE2_Mock
ACVR2B-AS1	5.9496	1.42325	0.538109	2.64491	0.00817136	0.0252231	A549-ACE2_SARS-CoV-2vs.A549-ACE2_Mock
TTC21A	17.1108	2.50578	0.530338	4.72487	2.30259e-06	2.09411e-05	A549-ACE2_SARS-CoV-2vs.A549-ACE2_Mock
CSRNP1	899.29	3.63574	0.434361	8.37033	5.74584e-17	3.24422e-15	A549-ACE2_SARS-CoV-2vs.A549-ACE2_Mock
SNORA62	9.43507	2.19051	0.429778	5.09684	3.45375e-07	3.79378e-06	A549-ACE2_SARS-CoV-2vs.A549-ACE2_Mock
MOBP	4.42854	4.63914	0.997903	4.64889	3.33726e-06	2.92001e-05	A549-ACE2_SARS-CoV-2vs.A549-ACE2_Mock
EIF1B	198.314	1.69831	0.377268	4.50161	6.74418e-06	5.46055e-05	A549-ACE2_SARS-CoV-2vs.A549-ACE2_Mock
CCDC13	8.4522	3.22543	0.524587	6.14852	7.82089e-10	1.46455e-08	A549-ACE2_SARS-CoV-2vs.A549-ACE2_Mock
SNRK	40.639	1.06887	0.211396	5.05624	4.27614e-07	4.60618e-06	A549-ACE2_SARS-CoV-2vs.A549-ACE2_Mock
ZNF501	1.62723	2.7081	1.08539	2.49506	0.0125937	0.0361908	A549-ACE2_SARS-CoV-2vs.A549-ACE2_Mock
SLC6A20	5.18454	-1.80343	0.665683	-2.70915	0.00674567	0.0215451	A549-ACE2_SARS-CoV-2vs.A549-ACE2_Mock
SETD2	385.343	1.09761	0.201554	5.44575	5.15866e-08	6.9026e-07	A549-ACE2_SARS-CoV-2vs.A549-ACE2_Mock
IP6K2	504.969	1.03673	0.181751	5.70411	1.16953e-08	1.80841e-07	A549-ACE2_SARS-CoV-2vs.A549-ACE2_Mock
DAG1	647.33	-1.0567	0.170658	-6.19189	5.94486e-10	1.14785e-08	A549-ACE2_SARS-CoV-2vs.A549-ACE2_Mock
UBA7	10.6714	4.80891	1.26532	3.80056	0.000144371	0.000806594	A549-ACE2_SARS-CoV-2vs.A549-ACE2_Mock
RASSF1	80.6735	1.5203	0.292681	5.19442	2.05363e-07	2.40278e-06	A549-ACE2_SARS-CoV-2vs.A549-ACE2_Mock
CYB561D2	60.4924	-1.0813	0.190787	-5.66759	1.4482e-08	2.1849e-07	A549-ACE2_SARS-CoV-2vs.A549-ACE2_Mock
NT5DC2	169.476	-1.24081	0.29088	-4.2657	1.99278e-05	0.000140646	A549-ACE2_SARS-CoV-2vs.A549-ACE2_Mock
ITIH4	6.07132	2.01648	0.660414	3.05336	0.00226292	0.0085961	A549-ACE2_SARS-CoV-2vs.A549-ACE2_Mock
DCP1A	254.811	1.74235	0.346117	5.03398	4.80388e-07	5.09533e-06	A549-ACE2_SARS-CoV-2vs.A549-ACE2_Mock
CCDC66	56.6814	1.37015	0.26715	5.12877	2.91641e-07	3.25877e-06	A549-ACE2_SARS-CoV-2vs.A549-ACE2_Mock
PSMD6-AS2	10.6839	2.03535	0.744465	2.73397	0.00625756	0.0202113	A549-ACE2_SARS-CoV-2vs.A549-ACE2_Mock
KBTBD8	12.1301	2.35655	0.542832	4.34122	1.41696e-05	0.000103841	A549-ACE2_SARS-CoV-2vs.A549-ACE2_Mock
FRMD4B	40.906	1.68032	0.187292	8.97163	2.92169e-19	2.11411e-17	A549-ACE2_SARS-CoV-2vs.A549-ACE2_Mock
FOXP1	106.236	1.6571	0.538763	3.07575	0.00209971	0.00806866	A549-ACE2_SARS-CoV-2vs.A549-ACE2_Mock
RYBP	378.805	1.65927	0.421325	3.93822	8.20866e-05	0.000489375	A549-ACE2_SARS-CoV-2vs.A549-ACE2_Mock
PPP4R2	301.971	1.79283	0.338981	5.28887	1.23076e-07	1.51869e-06	A549-ACE2_SARS-CoV-2vs.A549-ACE2_Mock
EBLN2	7.95846	2.03046	0.435659	4.66067	3.15188e-06	2.77507e-05	A549-ACE2_SARS-CoV-2vs.A549-ACE2_Mock
ZNF717	4.97364	1.66037	0.566294	2.932	0.00336792	0.0120824	A549-ACE2_SARS-CoV-2vs.A549-ACE2_Mock
ZNF654	501.289	2.21267	0.332532	6.65402	2.85192e-11	7.38032e-10	A549-ACE2_SARS-CoV-2vs.A549-ACE2_Mock
C3orf38	259.432	1.95123	0.291237	6.69982	2.08674e-11	5.48588e-10	A549-ACE2_SARS-CoV-2vs.A549-ACE2_Mock
OR5K2	2.00585	4.58708	1.74635	2.62667	0.00862251	0.02637	A549-ACE2_SARS-CoV-2vs.A549-ACE2_Mock
ST3GAL6	14.5651	1.79064	0.760013	2.35607	0.0184696	0.049614	A549-ACE2_SARS-CoV-2vs.A549-ACE2_Mock
FILIP1L	98.5829	2.82272	0.529021	5.33574	9.51581e-08	1.2041e-06	A549-ACE2_SARS-CoV-2vs.A549-ACE2_Mock
SENP7	90.8965	1.77015	0.353795	5.0033	5.6356e-07	5.8909e-06	A549-ACE2_SARS-CoV-2vs.A549-ACE2_Mock
TRMT10C	349.934	1.41112	0.242787	5.81215	6.16769e-09	9.84174e-08	A549-ACE2_SARS-CoV-2vs.A549-ACE2_Mock
ZBTB11	300.37	1.26804	0.104283	12.1596	5.10191e-34	1.49116e-31	A549-ACE2_SARS-CoV-2vs.A549-ACE2_Mock
NFKBIZ	677.829	3.96961	0.525145	7.55907	4.05963e-14	1.58411e-12	A549-ACE2_SARS-CoV-2vs.A549-ACE2_Mock
ALCAM	1106.13	-1.16948	0.23578	-4.96005	7.04755e-07	7.23989e-06	A549-ACE2_SARS-CoV-2vs.A549-ACE2_Mock
CD200R1	24.0466	4.35439	0.446192	9.75902	1.68777e-22	1.9059e-20	A549-ACE2_SARS-CoV-2vs.A549-ACE2_Mock
MIR568	4.14212	2.15831	0.812145	2.65755	0.00787115	0.0244613	A549-ACE2_SARS-CoV-2vs.A549-ACE2_Mock
ZBTB20	16.8418	2.34478	0.486924	4.8155	1.46832e-06	1.39318e-05	A549-ACE2_SARS-CoV-2vs.A549-ACE2_Mock
GPR156	4.52124	1.88923	0.614025	3.0768	0.00209234	0.00804274	A549-ACE2_SARS-CoV-2vs.A549-ACE2_Mock
HCLS1	4.72429	2.79989	0.736046	3.80396	0.000142401	0.000797083	A549-ACE2_SARS-CoV-2vs.A549-ACE2_Mock
IQCB1	106.237	1.03927	0.354336	2.93299	0.00335711	0.0120523	A549-ACE2_SARS-CoV-2vs.A549-ACE2_Mock
PARP9	256.928	2.34932	0.567462	4.14004	3.4725e-05	0.000227822	A549-ACE2_SARS-CoV-2vs.A549-ACE2_Mock
DTX3L	281.011	1.49721	0.473453	3.16233	0.0015651	0.00628824	A549-ACE2_SARS-CoV-2vs.A549-ACE2_Mock
PARP14	591.344	1.93699	0.573103	3.37983	0.000725319	0.00325553	A549-ACE2_SARS-CoV-2vs.A549-ACE2_Mock
ADCY5	13.0201	-1.48555	0.560081	-2.65239	0.00799234	0.0247525	A549-ACE2_SARS-CoV-2vs.A549-ACE2_Mock
ALDH1L1	1.85666	-2.8444	1.01791	-2.79436	0.00520019	0.0173255	A549-ACE2_SARS-CoV-2vs.A549-ACE2_Mock
KLF15	1.63901	3.53027	1.03026	3.42657	0.000611258	0.00281303	A549-ACE2_SARS-CoV-2vs.A549-ACE2_Mock
CHCHD6	28.0368	-1.35837	0.28023	-4.84733	1.25136e-06	1.20965e-05	A549-ACE2_SARS-CoV-2vs.A549-ACE2_Mock
LOC653712	6.86899	2.97331	0.782185	3.80128	0.00014395	0.000804734	A549-ACE2_SARS-CoV-2vs.A549-ACE2_Mock
H1FX	347.113	1.55557	0.1602	9.71018	2.72856e-22	3.01273e-20	A549-ACE2_SARS-CoV-2vs.A549-ACE2_Mock
TF	14.57	-1.63974	0.448484	-3.65619	0.00025599	0.00134029	A549-ACE2_SARS-CoV-2vs.A549-ACE2_Mock
MSL2	122.273	1.56881	0.139776	11.2238	3.11714e-29	6.19521e-27	A549-ACE2_SARS-CoV-2vs.A549-ACE2_Mock
PCCB	144.85	-1.14622	0.270092	-4.24382	2.19742e-05	0.000153346	A549-ACE2_SARS-CoV-2vs.A549-ACE2_Mock
IL20RB	28.2704	2.7864	0.517411	5.38527	7.23358e-08	9.41692e-07	A549-ACE2_SARS-CoV-2vs.A549-ACE2_Mock
CLSTN2	4.95056	-1.73519	0.658119	-2.6366	0.0083742	0.0257479	A549-ACE2_SARS-CoV-2vs.A549-ACE2_Mock
SLC25A36	126.574	1.28449	0.478961	2.68183	0.00732217	0.0230603	A549-ACE2_SARS-CoV-2vs.A549-ACE2_Mock
RASA2	85.9839	1.51928	0.287391	5.28645	1.24714e-07	1.53329e-06	A549-ACE2_SARS-CoV-2vs.A549-ACE2_Mock
GRK7	2.12783	3.91497	1.21283	3.22796	0.00124675	0.00520537	A549-ACE2_SARS-CoV-2vs.A549-ACE2_Mock
XRN1	190.063	1.78192	0.349351	5.10064	3.38501e-07	3.72651e-06	A549-ACE2_SARS-CoV-2vs.A549-ACE2_Mock
PLS1	197.751	-1.03824	0.18444	-5.62917	1.81079e-08	2.67509e-07	A549-ACE2_SARS-CoV-2vs.A549-ACE2_Mock
CHST2	26.9277	2.4485	0.452068	5.41623	6.08693e-08	8.03647e-07	A549-ACE2_SARS-CoV-2vs.A549-ACE2_Mock
PLSCR1	382.606	1.91548	0.514605	3.72224	0.000197464	0.00106183	A549-ACE2_SARS-CoV-2vs.A549-ACE2_Mock
LOC646903	20.3821	2.11626	0.37267	5.67865	1.35762e-08	2.06286e-07	A549-ACE2_SARS-CoV-2vs.A549-ACE2_Mock
TSC22D2	220.981	1.36875	0.103565	13.2164	7.06014e-40	2.69842e-37	A549-ACE2_SARS-CoV-2vs.A549-ACE2_Mock
MBNL1-AS1	5.07517	-2.15182	0.726482	-2.96197	0.0030568	0.011116	A549-ACE2_SARS-CoV-2vs.A549-ACE2_Mock
RAP2B	330.247	1.45738	0.0966343	15.0814	2.14528e-51	1.52274e-48	A549-ACE2_SARS-CoV-2vs.A549-ACE2_Mock
TIPARP	1516.08	3.37965	0.638706	5.29139	1.21388e-07	1.50283e-06	A549-ACE2_SARS-CoV-2vs.A549-ACE2_Mock
PA2G4P4	12.3363	1.01523	0.40573	2.50224	0.012341	0.0355937	A549-ACE2_SARS-CoV-2vs.A549-ACE2_Mock
LEKR1	4.69757	1.60136	0.65647	2.43935	0.0147137	0.041195	A549-ACE2_SARS-CoV-2vs.A549-ACE2_Mock
CCNL1	1744.08	3.45125	0.257889	13.3827	7.63383e-41	3.0754e-38	A549-ACE2_SARS-CoV-2vs.A549-ACE2_Mock
PTX3	46.1286	3.62155	1.29947	2.78694	0.00532089	0.017633	A549-ACE2_SARS-CoV-2vs.A549-ACE2_Mock
SHOX2	31.8552	2.06075	0.582556	3.53744	0.00040403	0.00197264	A549-ACE2_SARS-CoV-2vs.A549-ACE2_Mock
SMC4	496.622	1.14261	0.34876	3.2762	0.00105213	0.00449629	A549-ACE2_SARS-CoV-2vs.A549-ACE2_Mock
TRIM59	45.5263	1.51824	0.346605	4.38031	1.18508e-05	8.8768e-05	A549-ACE2_SARS-CoV-2vs.A549-ACE2_Mock
SCARNA7	4.08987	3.39598	1.08438	3.13173	0.00173782	0.006893	A549-ACE2_SARS-CoV-2vs.A549-ACE2_Mock
ARL14	91.2914	2.23515	0.434829	5.14029	2.74314e-07	3.09065e-06	A549-ACE2_SARS-CoV-2vs.A549-ACE2_Mock
SERPINI1	51.9141	-1.20256	0.484645	-2.48132	0.0130896	0.0374129	A549-ACE2_SARS-CoV-2vs.A549-ACE2_Mock
MYNN	233.477	1.79307	0.256141	7.00031	2.55394e-12	7.65975e-11	A549-ACE2_SARS-CoV-2vs.A549-ACE2_Mock
PHC3	335.824	1.31718	0.255137	5.16266	2.43468e-07	2.79164e-06	A549-ACE2_SARS-CoV-2vs.A549-ACE2_Mock
SKIL	341.198	2.16344	0.30686	7.05027	1.78575e-12	5.44343e-11	A549-ACE2_SARS-CoV-2vs.A549-ACE2_Mock
RPL22L1	208.993	1.58274	0.520055	3.04341	0.00233912	0.00883825	A549-ACE2_SARS-CoV-2vs.A549-ACE2_Mock
TNFSF10	57.1818	3.77588	0.791347	4.77146	1.82896e-06	1.70391e-05	A549-ACE2_SARS-CoV-2vs.A549-ACE2_Mock
ZNF639	129.787	1.8747	0.252218	7.43284	1.06293e-13	3.84564e-12	A549-ACE2_SARS-CoV-2vs.A549-ACE2_Mock
SOX2	33.9089	1.38521	0.530414	2.61157	0.00901278	0.027267	A549-ACE2_SARS-CoV-2vs.A549-ACE2_Mock
LAMP3	34.4854	3.39979	1.26729	2.68272	0.00730265	0.0230037	A549-ACE2_SARS-CoV-2vs.A549-ACE2_Mock
B3GNT5	295.018	2.30265	0.386182	5.9626	2.48253e-09	4.2534e-08	A549-ACE2_SARS-CoV-2vs.A549-ACE2_Mock
MAP6D1	11.9445	1.22424	0.382422	3.20127	0.00136823	0.00561534	A549-ACE2_SARS-CoV-2vs.A549-ACE2_Mock
AP2M1	1065.74	-1.4652	0.151552	-9.66796	4.12516e-22	4.45577e-20	A549-ACE2_SARS-CoV-2vs.A549-ACE2_Mock
MAP3K13	119.467	1.09826	0.344338	3.18947	0.00142532	0.00581424	A549-ACE2_SARS-CoV-2vs.A549-ACE2_Mock
FETUB	3.73727	-2.06589	0.800746	-2.57996	0.0098812	0.029505	A549-ACE2_SARS-CoV-2vs.A549-ACE2_Mock
SNORA63	17.3329	2.81562	0.540318	5.21105	1.87778e-07	2.21266e-06	A549-ACE2_SARS-CoV-2vs.A549-ACE2_Mock
SNORA4	7.18447	2.32263	0.469715	4.94478	7.62314e-07	7.75635e-06	A549-ACE2_SARS-CoV-2vs.A549-ACE2_Mock
BCL6	134.965	1.22371	0.27881	4.38906	1.13842e-05	8.57889e-05	A549-ACE2_SARS-CoV-2vs.A549-ACE2_Mock
TP63	25.9815	1.16895	0.49512	2.36095	0.0182282	0.049116	A549-ACE2_SARS-CoV-2vs.A549-ACE2_Mock
FGF12	13.5309	1.91671	0.556229	3.44589	0.000569177	0.00264933	A549-ACE2_SARS-CoV-2vs.A549-ACE2_Mock
MB21D2	83.4965	1.82508	0.3096	5.89496	3.74776e-09	6.2418e-08	A549-ACE2_SARS-CoV-2vs.A549-ACE2_Mock
HES1	151.192	2.62539	0.23114	11.3584	6.73402e-30	1.47614e-27	A549-ACE2_SARS-CoV-2vs.A549-ACE2_Mock
APOD	6.53697	-1.24597	0.51044	-2.44097	0.0146479	0.0410338	A549-ACE2_SARS-CoV-2vs.A549-ACE2_Mock
UBXN7	131.751	1.66926	0.320867	5.20234	1.96792e-07	2.30612e-06	A549-ACE2_SARS-CoV-2vs.A549-ACE2_Mock
PIGZ	6.35931	-1.68282	0.615756	-2.73294	0.00627727	0.0202662	A549-ACE2_SARS-CoV-2vs.A549-ACE2_Mock
ZNF721	130.276	1.48253	0.206131	7.19215	6.37812e-13	2.08036e-11	A549-ACE2_SARS-CoV-2vs.A549-ACE2_Mock
LOC100129917	22.8519	1.02286	0.410119	2.49406	0.012629	0.0362495	A549-ACE2_SARS-CoV-2vs.A549-ACE2_Mock
FGFR3	23.2594	-1.42385	0.536245	-2.65522	0.00792561	0.0245867	A549-ACE2_SARS-CoV-2vs.A549-ACE2_Mock
NAT8L	46.0969	-1.14352	0.227932	-5.01693	5.25027e-07	5.53469e-06	A549-ACE2_SARS-CoV-2vs.A549-ACE2_Mock
HAUS3	50.7287	1.12291	0.34842	3.22285	0.00126922	0.00528168	A549-ACE2_SARS-CoV-2vs.A549-ACE2_Mock
FAM193A	115.589	1.0946	0.154642	7.0783	1.45931e-12	4.54124e-11	A549-ACE2_SARS-CoV-2vs.A549-ACE2_Mock
TNIP2	185.751	1.25706	0.340564	3.69112	0.000223271	0.00118563	A549-ACE2_SARS-CoV-2vs.A549-ACE2_Mock
LRPAP1	355.481	-1.16298	0.260678	-4.46136	8.14405e-06	6.41624e-05	A549-ACE2_SARS-CoV-2vs.A549-ACE2_Mock
ZBTB49	27.5528	1.67049	0.304646	5.48338	4.17277e-08	5.6907e-07	A549-ACE2_SARS-CoV-2vs.A549-ACE2_Mock
STK32B	73.5033	-1.49172	0.277474	-5.37607	7.61304e-08	9.84215e-07	A549-ACE2_SARS-CoV-2vs.A549-ACE2_Mock
WFS1	57.3679	-1.22673	0.305414	-4.01663	5.9036e-05	0.000365141	A549-ACE2_SARS-CoV-2vs.A549-ACE2_Mock
ACOX3	41.5419	-1.19515	0.273394	-4.37154	1.23374e-05	9.20427e-05	A549-ACE2_SARS-CoV-2vs.A549-ACE2_Mock
ZNF518B	126.268	1.51398	0.23712	6.38486	1.71553e-10	3.76201e-09	A549-ACE2_SARS-CoV-2vs.A549-ACE2_Mock
CPEB2	447.683	1.44351	0.134396	10.7407	6.55341e-27	9.96786e-25	A549-ACE2_SARS-CoV-2vs.A549-ACE2_Mock
BST1	24.382	-1.15435	0.469478	-2.45879	0.0139405	0.0393763	A549-ACE2_SARS-CoV-2vs.A549-ACE2_Mock
FGFBP1	10.5854	-2.90336	0.813085	-3.57079	0.0003559	0.00177012	A549-ACE2_SARS-CoV-2vs.A549-ACE2_Mock
PROM1	8.95393	3.7134	0.732324	5.07071	3.96344e-07	4.31864e-06	A549-ACE2_SARS-CoV-2vs.A549-ACE2_Mock
QDPR	100.744	-1.22412	0.251818	-4.86112	1.16726e-06	1.13943e-05	A549-ACE2_SARS-CoV-2vs.A549-ACE2_Mock
LAP3	245.894	1.54801	0.535445	2.89106	0.0038394	0.0134722	A549-ACE2_SARS-CoV-2vs.A549-ACE2_Mock
LCORL	29.0545	1.70929	0.301854	5.66265	1.49055e-08	2.24199e-07	A549-ACE2_SARS-CoV-2vs.A549-ACE2_Mock
RBPJ	312.569	2.62079	0.388653	6.74327	1.54858e-11	4.15912e-10	A549-ACE2_SARS-CoV-2vs.A549-ACE2_Mock
ARAP2	12.6744	1.23005	0.485154	2.53537	0.0112327	0.032869	A549-ACE2_SARS-CoV-2vs.A549-ACE2_Mock
FAM114A1	156.828	-1.01569	0.20256	-5.01424	5.32425e-07	5.59685e-06	A549-ACE2_SARS-CoV-2vs.A549-ACE2_Mock
DCAF4L1	21.1119	4.10955	0.490092	8.38526	5.06143e-17	2.8796e-15	A549-ACE2_SARS-CoV-2vs.A549-ACE2_Mock
TEC	25.0414	1.14565	0.256588	4.46495	8.00884e-06	6.32978e-05	A549-ACE2_SARS-CoV-2vs.A549-ACE2_Mock
OCIAD2	240.455	-1.01835	0.134502	-7.5713	3.69518e-14	1.46881e-12	A549-ACE2_SARS-CoV-2vs.A549-ACE2_Mock
LRRC66	5.90034	1.62605	0.502742	3.23436	0.00121916	0.00510759	A549-ACE2_SARS-CoV-2vs.A549-ACE2_Mock
SNORA26	3.04387	2.56614	0.720809	3.56008	0.00037074	0.00183353	A549-ACE2_SARS-CoV-2vs.A549-ACE2_Mock
CHIC2	57.8619	2.29154	0.303078	7.56089	4.00327e-14	1.57448e-12	A549-ACE2_SARS-CoV-2vs.A549-ACE2_Mock
IGFBP7	52.4006	-1.76615	0.498702	-3.54149	0.000397875	0.00194961	A549-ACE2_SARS-CoV-2vs.A549-ACE2_Mock
YTHDC1	571.215	1.4204	0.317814	4.46927	7.8486e-06	6.21633e-05	A549-ACE2_SARS-CoV-2vs.A549-ACE2_Mock
UGT2B15	2.89324	-2.52566	1.02206	-2.47114	0.0134683	0.0383055	A549-ACE2_SARS-CoV-2vs.A549-ACE2_Mock
UGT2B11	1.8744	-3.06876	1.01831	-3.01358	0.00258182	0.00962116	A549-ACE2_SARS-CoV-2vs.A549-ACE2_Mock
UTP3	377.235	1.1803	0.178519	6.6116	3.80186e-11	9.63784e-10	A549-ACE2_SARS-CoV-2vs.A549-ACE2_Mock
CXCL1	696.541	3.0114	0.943316	3.19235	0.00141119	0.00576647	A549-ACE2_SARS-CoV-2vs.A549-ACE2_Mock
CXCL3	361.08	4.4792	0.538425	8.31909	8.86416e-17	4.85769e-15	A549-ACE2_SARS-CoV-2vs.A549-ACE2_Mock
CXCL2	1212.41	5.64131	0.56492	9.98605	1.75442e-23	2.10898e-21	A549-ACE2_SARS-CoV-2vs.A549-ACE2_Mock
EREG	632.706	2.94946	0.38415	7.67789	1.61724e-14	6.7906e-13	A549-ACE2_SARS-CoV-2vs.A549-ACE2_Mock
AREG	23.1159	1.35157	0.506156	2.67027	0.00757896	0.0237037	A549-ACE2_SARS-CoV-2vs.A549-ACE2_Mock
BTC	5.57315	2.20088	0.839337	2.62217	0.00873718	0.0266278	A549-ACE2_SARS-CoV-2vs.A549-ACE2_Mock
PARM1	29.0528	-1.10404	0.46362	-2.38135	0.0172491	0.0469617	A549-ACE2_SARS-CoV-2vs.A549-ACE2_Mock
RCHY1	100.366	1.54077	0.162207	9.49878	2.12365e-21	2.00349e-19	A549-ACE2_SARS-CoV-2vs.A549-ACE2_Mock
CXCL11	3.99801	5.71599	1.26649	4.51327	6.38362e-06	5.21886e-05	A549-ACE2_SARS-CoV-2vs.A549-ACE2_Mock
SOWAHB	2.94109	1.72681	0.656034	2.6322	0.00848339	0.0260192	A549-ACE2_SARS-CoV-2vs.A549-ACE2_Mock
CCNG2	144.648	1.9217	0.454883	4.2246	2.39366e-05	0.000164952	A549-ACE2_SARS-CoV-2vs.A549-ACE2_Mock
FRAS1	306.71	-1.06047	0.1133	-9.3599	7.98144e-21	6.79836e-19	A549-ACE2_SARS-CoV-2vs.A549-ACE2_Mock
RASGEF1B	3.93961	2.63605	0.821335	3.20947	0.00132981	0.00549624	A549-ACE2_SARS-CoV-2vs.A549-ACE2_Mock
SCD5	122.73	-1.07531	0.330909	-3.24958	0.00115577	0.00487212	A549-ACE2_SARS-CoV-2vs.A549-ACE2_Mock
THAP9-AS1	183.956	1.95416	0.37312	5.23735	1.629e-07	1.94722e-06	A549-ACE2_SARS-CoV-2vs.A549-ACE2_Mock
NKX6-1	1.60013	2.27659	0.928119	2.45291	0.0141706	0.0398994	A549-ACE2_SARS-CoV-2vs.A549-ACE2_Mock
ABCG2	220.953	-1.12946	0.309647	-3.64756	0.000264741	0.00138125	A549-ACE2_SARS-CoV-2vs.A549-ACE2_Mock
PPM1K	50.4014	2.91385	0.674237	4.3217	1.54831e-05	0.000112471	A549-ACE2_SARS-CoV-2vs.A549-ACE2_Mock
HERC6	72.407	1.77382	0.607503	2.91984	0.00350206	0.0124974	A549-ACE2_SARS-CoV-2vs.A549-ACE2_Mock
HERC5	222.223	3.40693	0.862592	3.94964	7.82675e-05	0.000468536	A549-ACE2_SARS-CoV-2vs.A549-ACE2_Mock
FAM13A-AS1	2.3903	2.90981	1.08144	2.69067	0.00713082	0.0225573	A549-ACE2_SARS-CoV-2vs.A549-ACE2_Mock
GPRIN3	164.419	1.15764	0.285114	4.06026	4.90181e-05	0.000308558	A549-ACE2_SARS-CoV-2vs.A549-ACE2_Mock
ADH5	276.224	-1.21319	0.170897	-7.09896	1.25702e-12	3.94465e-11	A549-ACE2_SARS-CoV-2vs.A549-ACE2_Mock
LOC100507053	2.85247	1.81506	0.697568	2.60198	0.00926873	0.0279393	A549-ACE2_SARS-CoV-2vs.A549-ACE2_Mock
DAPP1	2.41877	2.08514	0.807434	2.58243	0.00981083	0.0293361	A549-ACE2_SARS-CoV-2vs.A549-ACE2_Mock
LAMTOR3	250.318	1.92125	0.298273	6.44124	1.185e-10	2.6763e-09	A549-ACE2_SARS-CoV-2vs.A549-ACE2_Mock
LOC256880	4.83111	1.19344	0.46896	2.54486	0.0109322	0.0320969	A549-ACE2_SARS-CoV-2vs.A549-ACE2_Mock
NFKB1	401.83	2.86528	0.449205	6.37855	1.78769e-10	3.90151e-09	A549-ACE2_SARS-CoV-2vs.A549-ACE2_Mock
CENPE	18.3883	1.31672	0.432066	3.04749	0.00230761	0.00873915	A549-ACE2_SARS-CoV-2vs.A549-ACE2_Mock
TET2	176.613	1.83543	0.217033	8.45694	2.7448e-17	1.5982e-15	A549-ACE2_SARS-CoV-2vs.A549-ACE2_Mock
INTS12	83.8079	1.08459	0.165558	6.55112	5.71079e-11	1.39778e-09	A549-ACE2_SARS-CoV-2vs.A549-ACE2_Mock
PAPSS1	112.521	-1.1552	0.209057	-5.52578	3.2803e-08	4.60018e-07	A549-ACE2_SARS-CoV-2vs.A549-ACE2_Mock
CYP2U1	5.82271	-1.51945	0.560395	-2.71139	0.00670013	0.021418	A549-ACE2_SARS-CoV-2vs.A549-ACE2_Mock
HADH	56.8653	-1.46887	0.234171	-6.27267	3.54916e-10	7.28702e-09	A549-ACE2_SARS-CoV-2vs.A549-ACE2_Mock
RRH	2.17485	2.82316	0.863591	3.26909	0.00107893	0.00460026	A549-ACE2_SARS-CoV-2vs.A549-ACE2_Mock
LRIT3	2.67616	4.10126	0.970677	4.22515	2.38777e-05	0.000164778	A549-ACE2_SARS-CoV-2vs.A549-ACE2_Mock
TIFA	41.8566	1.37839	0.284254	4.84916	1.23985e-06	1.20086e-05	A549-ACE2_SARS-CoV-2vs.A549-ACE2_Mock
USP53	334.529	1.01466	0.272724	3.72047	0.000198851	0.00106852	A549-ACE2_SARS-CoV-2vs.A549-ACE2_Mock
BBS12	38.8561	1.255	0.194221	6.46169	1.03543e-10	2.39288e-09	A549-ACE2_SARS-CoV-2vs.A549-ACE2_Mock
SPRY1	90.5908	1.94536	0.181368	10.726	7.68132e-27	1.15654e-24	A549-ACE2_SARS-CoV-2vs.A549-ACE2_Mock
ANKRD50	182.659	1.08587	0.324053	3.3509	0.000805487	0.00356914	A549-ACE2_SARS-CoV-2vs.A549-ACE2_Mock
PLK4	31.3295	1.03556	0.384878	2.69061	0.00713221	0.0225573	A549-ACE2_SARS-CoV-2vs.A549-ACE2_Mock
NAA15	292.104	1.13901	0.232449	4.90005	9.58134e-07	9.50861e-06	A549-ACE2_SARS-CoV-2vs.A549-ACE2_Mock
RAB33B	56.3139	1.64326	0.333715	4.92414	8.47307e-07	8.53376e-06	A549-ACE2_SARS-CoV-2vs.A549-ACE2_Mock
ZNF330	116.707	1.02633	0.230345	4.45562	8.36521e-06	6.57311e-05	A549-ACE2_SARS-CoV-2vs.A549-ACE2_Mock
IL15	33.1518	1.0074	0.296111	3.40211	0.00066867	0.00304249	A549-ACE2_SARS-CoV-2vs.A549-ACE2_Mock
ANAPC10	36.6668	1.41737	0.343554	4.1256	3.69762e-05	0.000240475	A549-ACE2_SARS-CoV-2vs.A549-ACE2_Mock
LSM6	24.3304	1.26239	0.353877	3.56732	0.000360652	0.00178957	A549-ACE2_SARS-CoV-2vs.A549-ACE2_Mock
FBXW7	623.088	2.04156	0.143073	14.2694	3.39326e-46	1.87333e-43	A549-ACE2_SARS-CoV-2vs.A549-ACE2_Mock
TRIM2	16.1677	-1.29518	0.411082	-3.15065	0.00162906	0.00650699	A549-ACE2_SARS-CoV-2vs.A549-ACE2_Mock
FGB	337.826	1.58146	0.477207	3.314	0.000919712	0.00399686	A549-ACE2_SARS-CoV-2vs.A549-ACE2_Mock
FGA	396.011	1.63556	0.347886	4.70144	2.58329e-06	2.31828e-05	A549-ACE2_SARS-CoV-2vs.A549-ACE2_Mock
FGG	287.957	1.57338	0.484139	3.24985	0.00115465	0.00486882	A549-ACE2_SARS-CoV-2vs.A549-ACE2_Mock
NPY2R	5.99481	1.44344	0.566827	2.54653	0.0108801	0.0319767	A549-ACE2_SARS-CoV-2vs.A549-ACE2_Mock
FAM218A	4.3455	2.28614	0.61567	3.71326	0.000204607	0.0010955	A549-ACE2_SARS-CoV-2vs.A549-ACE2_Mock
MSMO1	401.436	-1.0767	0.277092	-3.88573	0.000102025	0.000594519	A549-ACE2_SARS-CoV-2vs.A549-ACE2_Mock
CPE	54.5817	-1.45022	0.182003	-7.96815	1.61069e-15	7.62187e-14	A549-ACE2_SARS-CoV-2vs.A549-ACE2_Mock
DDX60	106.104	3.39379	0.735912	4.61168	3.99424e-06	3.42173e-05	A549-ACE2_SARS-CoV-2vs.A549-ACE2_Mock
DDX60L	357.748	2.01812	0.573891	3.51656	0.00043718	0.00210962	A549-ACE2_SARS-CoV-2vs.A549-ACE2_Mock
SAP30	59.4835	1.20045	0.458575	2.61777	0.00885058	0.0269128	A549-ACE2_SARS-CoV-2vs.A549-ACE2_Mock
AGA	67.0387	-1.2989	0.249468	-5.20665	1.92279e-07	2.25678e-06	A549-ACE2_SARS-CoV-2vs.A549-ACE2_Mock
CDKN2AIP	168.358	1.6174	0.276811	5.84298	5.12761e-09	8.32594e-08	A549-ACE2_SARS-CoV-2vs.A549-ACE2_Mock
ING2	81.4589	1.19077	0.336416	3.53957	0.000400778	0.00196061	A549-ACE2_SARS-CoV-2vs.A549-ACE2_Mock
IRF2	111.289	1.26161	0.291471	4.32842	1.50185e-05	0.000109256	A549-ACE2_SARS-CoV-2vs.A549-ACE2_Mock
LRP2BP	4.38958	1.74285	0.691386	2.52081	0.0117086	0.0340608	A549-ACE2_SARS-CoV-2vs.A549-ACE2_Mock
TLR3	37.2684	1.08981	0.301245	3.6177	0.000297232	0.00151887	A549-ACE2_SARS-CoV-2vs.A549-ACE2_Mock
FAM149A	17.7131	-1.47813	0.478495	-3.08911	0.00200754	0.00779077	A549-ACE2_SARS-CoV-2vs.A549-ACE2_Mock
SLC12A7	672.499	2.03422	0.284244	7.15661	8.26952e-13	2.65087e-11	A549-ACE2_SARS-CoV-2vs.A549-ACE2_Mock
ROPN1L	3.47389	-3.27396	0.949189	-3.44922	0.000562207	0.00262129	A549-ACE2_SARS-CoV-2vs.A549-ACE2_Mock
ANKRD33B	419.057	1.2841	0.224086	5.73039	1.00202e-08	1.55746e-07	A549-ACE2_SARS-CoV-2vs.A549-ACE2_Mock
CDH10	9.01057	2.06851	0.682695	3.02992	0.00244622	0.00918737	A549-ACE2_SARS-CoV-2vs.A549-ACE2_Mock
PDZD2	3.90842	3.52447	1.40905	2.50131	0.0123734	0.0356676	A549-ACE2_SARS-CoV-2vs.A549-ACE2_Mock
ADAMTS12	16.2668	-1.48998	0.420328	-3.54479	0.000392924	0.00192853	A549-ACE2_SARS-CoV-2vs.A549-ACE2_Mock
SKP2	59.7741	-1.08006	0.353799	-3.05276	0.00226744	0.0086067	A549-ACE2_SARS-CoV-2vs.A549-ACE2_Mock
SLC1A3	1.9739	5.25695	1.13699	4.62358	3.77176e-06	3.26113e-05	A549-ACE2_SARS-CoV-2vs.A549-ACE2_Mock
NIPBL	461.887	1.33841	0.272948	4.90355	9.41215e-07	9.35941e-06	A549-ACE2_SARS-CoV-2vs.A549-ACE2_Mock
GDNF	3.33259	2.89456	0.811138	3.56852	0.000359003	0.00178423	A549-ACE2_SARS-CoV-2vs.A549-ACE2_Mock
RICTOR	633.226	1.41218	0.272028	5.19131	2.08825e-07	2.43564e-06	A549-ACE2_SARS-CoV-2vs.A549-ACE2_Mock
TTC33	78.2229	1.12921	0.286551	3.94067	8.12531e-05	0.00048524	A549-ACE2_SARS-CoV-2vs.A549-ACE2_Mock
C5orf51	355.334	2.74711	0.268852	10.2179	1.64876e-24	2.19432e-22	A549-ACE2_SARS-CoV-2vs.A549-ACE2_Mock
LOC648987	87.0961	1.73115	0.405903	4.26494	1.99954e-05	0.000140943	A549-ACE2_SARS-CoV-2vs.A549-ACE2_Mock
LOC100132356	14.5558	1.94014	0.376939	5.1471	2.64551e-07	2.99195e-06	A549-ACE2_SARS-CoV-2vs.A549-ACE2_Mock
ZNF131	176.697	1.2413	0.197775	6.27632	3.46689e-10	7.13076e-09	A549-ACE2_SARS-CoV-2vs.A549-ACE2_Mock
NNT	75.4403	-1.04307	0.348922	-2.98941	0.00279521	0.01027	A549-ACE2_SARS-CoV-2vs.A549-ACE2_Mock
FST	52.1902	1.85801	0.274095	6.77871	1.21253e-11	3.31026e-10	A549-ACE2_SARS-CoV-2vs.A549-ACE2_Mock
CCNO	8.66149	1.11743	0.374563	2.98329	0.00285167	0.0104542	A549-ACE2_SARS-CoV-2vs.A549-ACE2_Mock
RNF138P1	4.42536	3.13224	0.84739	3.69634	0.000218733	0.00116444	A549-ACE2_SARS-CoV-2vs.A549-ACE2_Mock
MIER3	276.099	1.61105	0.200496	8.03531	9.3343e-16	4.57688e-14	A549-ACE2_SARS-CoV-2vs.A549-ACE2_Mock
GPBP1	808.73	1.83394	0.361442	5.07396	3.89631e-07	4.25171e-06	A549-ACE2_SARS-CoV-2vs.A549-ACE2_Mock
PDE4D	1026.6	1.3262	0.142322	9.3183	1.18215e-20	9.89948e-19	A549-ACE2_SARS-CoV-2vs.A549-ACE2_Mock
ELOVL7	167.47	1.05949	0.224638	4.71642	2.40029e-06	2.175e-05	A549-ACE2_SARS-CoV-2vs.A549-ACE2_Mock
ZSWIM6	182.405	1.30168	0.162978	7.98682	1.38461e-15	6.61507e-14	A549-ACE2_SARS-CoV-2vs.A549-ACE2_Mock
SREK1IP1	147.791	1.64148	0.377882	4.34388	1.39985e-05	0.00010284	A549-ACE2_SARS-CoV-2vs.A549-ACE2_Mock
TRIM23	72.0118	1.09926	0.34862	3.15319	0.00161499	0.00645911	A549-ACE2_SARS-CoV-2vs.A549-ACE2_Mock
TRAPPC13	168.006	1.06501	0.203166	5.24205	1.588e-07	1.9014e-06	A549-ACE2_SARS-CoV-2vs.A549-ACE2_Mock
MAST4	135.617	1.46635	0.151944	9.65056	4.88874e-22	5.14083e-20	A549-ACE2_SARS-CoV-2vs.A549-ACE2_Mock
CDK7	287.22	1.11955	0.330823	3.38413	0.000714055	0.00321465	A549-ACE2_SARS-CoV-2vs.A549-ACE2_Mock
TMEM171	1.57114	2.28514	0.970107	2.35555	0.0184951	0.0496626	A549-ACE2_SARS-CoV-2vs.A549-ACE2_Mock
FOXD1	60.8709	1.43965	0.192901	7.46318	8.44603e-14	3.0857e-12	A549-ACE2_SARS-CoV-2vs.A549-ACE2_Mock
UTP15	144.835	1.57466	0.134369	11.719	1.01903e-31	2.57453e-29	A549-ACE2_SARS-CoV-2vs.A549-ACE2_Mock
COL4A3BP	338.904	1.0855	0.266983	4.06581	4.78656e-05	0.00030194	A549-ACE2_SARS-CoV-2vs.A549-ACE2_Mock
SNORA47	2.46207	2.95615	0.812695	3.63747	0.000275334	0.00142307	A549-ACE2_SARS-CoV-2vs.A549-ACE2_Mock
JMY	129.264	1.58715	0.35301	4.49606	6.92248e-06	5.58368e-05	A549-ACE2_SARS-CoV-2vs.A549-ACE2_Mock
CMYA5	5.20452	3.0466	0.591747	5.14848	2.62611e-07	2.97879e-06	A549-ACE2_SARS-CoV-2vs.A549-ACE2_Mock
FAM151B	7.20869	1.95238	0.444283	4.39444	1.11057e-05	8.38608e-05	A549-ACE2_SARS-CoV-2vs.A549-ACE2_Mock
DHFR	63.7217	-1.38175	0.321857	-4.29305	1.76238e-05	0.000126298	A549-ACE2_SARS-CoV-2vs.A549-ACE2_Mock
VCAN	478.217	-1.06397	0.164596	-6.46412	1.01888e-10	2.36572e-09	A549-ACE2_SARS-CoV-2vs.A549-ACE2_Mock
TMEM161B-AS1	8.01111	1.29245	0.453143	2.85219	0.00434188	0.0149193	A549-ACE2_SARS-CoV-2vs.A549-ACE2_Mock
LYSMD3	140.432	1.44117	0.237433	6.06981	1.2806e-09	2.29431e-08	A549-ACE2_SARS-CoV-2vs.A549-ACE2_Mock
ARRDC3	2918.71	3.88582	0.892244	4.35511	1.33003e-05	9.83405e-05	A549-ACE2_SARS-CoV-2vs.A549-ACE2_Mock
MCTP1	59.4703	1.95481	0.455041	4.29589	1.7399e-05	0.000124868	A549-ACE2_SARS-CoV-2vs.A549-ACE2_Mock
ELL2	309.649	1.62605	0.369291	4.40316	1.06686e-05	8.0929e-05	A549-ACE2_SARS-CoV-2vs.A549-ACE2_Mock
ERAP2	30.9379	1.10595	0.388138	2.84937	0.00438059	0.0150247	A549-ACE2_SARS-CoV-2vs.A549-ACE2_Mock
CHD1	507.967	1.16102	0.157643	7.36486	1.77326e-13	6.17577e-12	A549-ACE2_SARS-CoV-2vs.A549-ACE2_Mock
LOC100289230	30.2172	2.03001	0.316378	6.4164	1.39536e-10	3.11366e-09	A549-ACE2_SARS-CoV-2vs.A549-ACE2_Mock
EPB41L4A-AS1	131.633	1.35924	0.208288	6.52578	6.76477e-11	1.62901e-09	A549-ACE2_SARS-CoV-2vs.A549-ACE2_Mock
TRIM36	16.7612	1.24898	0.490424	2.54674	0.0108734	0.0319744	A549-ACE2_SARS-CoV-2vs.A549-ACE2_Mock
FEM1C	354.466	1.76335	0.507373	3.47546	0.000509987	0.00240947	A549-ACE2_SARS-CoV-2vs.A549-ACE2_Mock
CDO1	1.28944	3.88723	1.24692	3.11746	0.00182415	0.00717624	A549-ACE2_SARS-CoV-2vs.A549-ACE2_Mock
TNFAIP8	433.837	2.18843	0.456183	4.79727	1.60841e-06	1.51537e-05	A549-ACE2_SARS-CoV-2vs.A549-ACE2_Mock
SRFBP1	161.146	2.06103	0.315749	6.52743	6.6908e-11	1.6138e-09	A549-ACE2_SARS-CoV-2vs.A549-ACE2_Mock
ZNF474	4.70486	1.85392	0.556368	3.33218	0.000861695	0.00378111	A549-ACE2_SARS-CoV-2vs.A549-ACE2_Mock
SNCAIP	5.11097	1.9844	0.600166	3.30641	0.000944988	0.00409595	A549-ACE2_SARS-CoV-2vs.A549-ACE2_Mock
ALDH7A1	164.119	-1.27667	0.205481	-6.21306	5.19629e-10	1.01782e-08	A549-ACE2_SARS-CoV-2vs.A549-ACE2_Mock
SLC12A2	373.17	-1.22195	0.231684	-5.27422	1.33321e-07	1.62625e-06	A549-ACE2_SARS-CoV-2vs.A549-ACE2_Mock
FBN2	450.022	-1.14084	0.325976	-3.49976	0.000465677	0.00222695	A549-ACE2_SARS-CoV-2vs.A549-ACE2_Mock
RAPGEF6	200.537	1.09853	0.196421	5.59272	2.23546e-08	3.25465e-07	A549-ACE2_SARS-CoV-2vs.A549-ACE2_Mock
FNIP1	329.175	1.65786	0.18723	8.85469	8.39155e-19	5.84507e-17	A549-ACE2_SARS-CoV-2vs.A549-ACE2_Mock
ACSL6	1.68089	3.25639	1.07602	3.02632	0.0024755	0.00928065	A549-ACE2_SARS-CoV-2vs.A549-ACE2_Mock
CSF2	6.2821	4.95249	1.49572	3.31109	0.000929318	0.0040339	A549-ACE2_SARS-CoV-2vs.A549-ACE2_Mock
C5orf56	13.216	2.39495	0.732933	3.26762	0.00108457	0.00461901	A549-ACE2_SARS-CoV-2vs.A549-ACE2_Mock
IRF1	530.929	2.81466	0.316008	8.90692	5.24695e-19	3.74215e-17	A549-ACE2_SARS-CoV-2vs.A549-ACE2_Mock
IL13	1.56745	3.74616	1.11086	3.37231	0.000745398	0.00333861	A549-ACE2_SARS-CoV-2vs.A549-ACE2_Mock
GDF9	3.94114	2.14151	0.671196	3.19059	0.00141982	0.00579791	A549-ACE2_SARS-CoV-2vs.A549-ACE2_Mock
UQCRQ	671.939	-1.08145	0.169769	-6.37014	1.88852e-10	4.09756e-09	A549-ACE2_SARS-CoV-2vs.A549-ACE2_Mock
ZCCHC10	134.562	1.61038	0.184619	8.72274	2.71543e-18	1.79099e-16	A549-ACE2_SARS-CoV-2vs.A549-ACE2_Mock
CDKL3	27.4777	2.12463	0.329284	6.45229	1.10172e-10	2.51105e-09	A549-ACE2_SARS-CoV-2vs.A549-ACE2_Mock
UBE2B	343.075	1.33201	0.244631	5.44499	5.18071e-08	6.92589e-07	A549-ACE2_SARS-CoV-2vs.A549-ACE2_Mock
SAR1B	335.936	1.28264	0.345275	3.71483	0.000203337	0.00108988	A549-ACE2_SARS-CoV-2vs.A549-ACE2_Mock
SEC24A	509.799	1.70204	0.395751	4.30078	1.70194e-05	0.000122438	A549-ACE2_SARS-CoV-2vs.A549-ACE2_Mock
KLHL3	17.3842	2.07601	0.432446	4.80062	1.58171e-06	1.49316e-05	A549-ACE2_SARS-CoV-2vs.A549-ACE2_Mock
EGR1	484.867	7.89682	0.397653	19.8586	9.28777e-88	1.73054e-84	A549-ACE2_SARS-CoV-2vs.A549-ACE2_Mock
HBEGF	45.5801	1.1981	0.396332	3.02296	0.00250315	0.00936782	A549-ACE2_SARS-CoV-2vs.A549-ACE2_Mock
NDUFA2	209.441	-1.47559	0.441351	-3.34335	0.000827727	0.00365465	A549-ACE2_SARS-CoV-2vs.A549-ACE2_Mock
VTRNA1-1	1.34543	2.81334	1.16359	2.41781	0.0156143	0.0432374	A549-ACE2_SARS-CoV-2vs.A549-ACE2_Mock
VTRNA1-2	1.99979	2.00909	0.768843	2.61314	0.00897157	0.0271699	A549-ACE2_SARS-CoV-2vs.A549-ACE2_Mock
PCDHAC1	30.6751	-1.35536	0.542898	-2.49653	0.0125415	0.0360686	A549-ACE2_SARS-CoV-2vs.A549-ACE2_Mock
TAF7	1127.04	1.17075	0.280615	4.17207	3.01841e-05	0.000202395	A549-ACE2_SARS-CoV-2vs.A549-ACE2_Mock
PCDHGC3	14.9205	-1.95698	0.406028	-4.81981	1.43696e-06	1.36591e-05	A549-ACE2_SARS-CoV-2vs.A549-ACE2_Mock
SPRY4	90.8052	1.40198	0.139848	10.025	1.18363e-23	1.45812e-21	A549-ACE2_SARS-CoV-2vs.A549-ACE2_Mock
NR3C1	796.961	1.11366	0.165184	6.7419	1.56329e-11	4.18355e-10	A549-ACE2_SARS-CoV-2vs.A549-ACE2_Mock
TCERG1	529.024	1.08865	0.244887	4.44551	8.76844e-06	6.85023e-05	A549-ACE2_SARS-CoV-2vs.A549-ACE2_Mock
GRPEL2	132.267	1.2862	0.259007	4.96589	6.83877e-07	7.05946e-06	A549-ACE2_SARS-CoV-2vs.A549-ACE2_Mock
TIGD6	26.0031	1.00038	0.29578	3.38216	0.000719174	0.00323086	A549-ACE2_SARS-CoV-2vs.A549-ACE2_Mock
SLC6A7	0.852525	4.08188	1.60098	2.54961	0.0107842	0.0317624	A549-ACE2_SARS-CoV-2vs.A549-ACE2_Mock
ZNF300P1	6.09103	3.80542	1.19587	3.18213	0.00146199	0.00593546	A549-ACE2_SARS-CoV-2vs.A549-ACE2_Mock
GPX3	71.3914	-1.74548	0.32857	-5.31235	1.0822e-07	1.35557e-06	A549-ACE2_SARS-CoV-2vs.A549-ACE2_Mock
ANXA6	113.401	-1.29092	0.226842	-5.69081	1.26441e-08	1.93818e-07	A549-ACE2_SARS-CoV-2vs.A549-ACE2_Mock
HAND1	1.49943	3.57076	1.13956	3.13346	0.0017276	0.0068543	A549-ACE2_SARS-CoV-2vs.A549-ACE2_Mock
SGCD	64.092	-1.63359	0.556206	-2.93702	0.00331379	0.0119157	A549-ACE2_SARS-CoV-2vs.A549-ACE2_Mock
TIMD4	22.7773	1.41491	0.291138	4.85992	1.17432e-06	1.14408e-05	A549-ACE2_SARS-CoV-2vs.A549-ACE2_Mock
HAVCR2	4.07383	2.35549	0.769259	3.06202	0.00219845	0.00838969	A549-ACE2_SARS-CoV-2vs.A549-ACE2_Mock
NIPAL4	95.1881	1.70483	0.45927	3.71204	0.000205593	0.00109999	A549-ACE2_SARS-CoV-2vs.A549-ACE2_Mock
EBF1	17.5789	1.24393	0.381397	3.2615	0.00110825	0.0047024	A549-ACE2_SARS-CoV-2vs.A549-ACE2_Mock
ADRA1B	24.5207	-1.41669	0.578801	-2.44763	0.0143798	0.0404044	A549-ACE2_SARS-CoV-2vs.A549-ACE2_Mock
SLU7	399.049	1.0108	0.340282	2.97048	0.00297339	0.0108392	A549-ACE2_SARS-CoV-2vs.A549-ACE2_Mock
FGF18	9.13866	3.88305	0.609052	6.37557	1.82283e-10	3.97239e-09	A549-ACE2_SARS-CoV-2vs.A549-ACE2_Mock
DUSP1	1084.14	1.51766	0.290094	5.23161	1.6804e-07	1.99905e-06	A549-ACE2_SARS-CoV-2vs.A549-ACE2_Mock
ATP6V0E1	796.2	-1.12491	0.0967009	-11.6329	2.80399e-31	6.85184e-29	A549-ACE2_SARS-CoV-2vs.A549-ACE2_Mock
CREBRF	367.827	3.28541	0.374538	8.77191	1.75658e-18	1.19016e-16	A549-ACE2_SARS-CoV-2vs.A549-ACE2_Mock
BNIP1	64.786	1.17222	0.229553	5.10654	3.2811e-07	3.62013e-06	A549-ACE2_SARS-CoV-2vs.A549-ACE2_Mock
CPEB4	446.818	1.49366	0.110044	13.5733	5.76771e-42	2.45639e-39	A549-ACE2_SARS-CoV-2vs.A549-ACE2_Mock
MSX2	106.853	1.53659	0.305145	5.0356	4.76344e-07	5.06086e-06	A549-ACE2_SARS-CoV-2vs.A549-ACE2_Mock
THOC3	99.1551	-1.06044	0.344226	-3.08066	0.00206544	0.00797191	A549-ACE2_SARS-CoV-2vs.A549-ACE2_Mock
UIMC1	271.412	1.00823	0.206158	4.89058	1.0054e-06	9.89866e-06	A549-ACE2_SARS-CoV-2vs.A549-ACE2_Mock
RAB24	114.479	1.36471	0.19943	6.84304	7.75324e-12	2.19298e-10	A549-ACE2_SARS-CoV-2vs.A549-ACE2_Mock
LMAN2	448.068	-1.16754	0.214267	-5.44898	5.06593e-08	6.78461e-07	A549-ACE2_SARS-CoV-2vs.A549-ACE2_Mock
TMED9	661.821	-1.0626	0.157221	-6.75865	1.39285e-11	3.76119e-10	A549-ACE2_SARS-CoV-2vs.A549-ACE2_Mock
LOC728554	25.219	-1.3063	0.271291	-4.81514	1.47097e-06	1.39391e-05	A549-ACE2_SARS-CoV-2vs.A549-ACE2_Mock
N4BP3	35.0346	2.92572	0.578347	5.05876	4.21986e-07	4.56136e-06	A549-ACE2_SARS-CoV-2vs.A549-ACE2_Mock
HNRNPAB	539.403	-1.00708	0.198946	-5.06208	4.14707e-07	4.49572e-06	A549-ACE2_SARS-CoV-2vs.A549-ACE2_Mock
CLK4	128.601	1.76675	0.22437	7.87427	3.42746e-15	1.57684e-13	A549-ACE2_SARS-CoV-2vs.A549-ACE2_Mock
CNOT6	317.506	1.03418	0.0866989	11.9284	8.41854e-33	2.28158e-30	A549-ACE2_SARS-CoV-2vs.A549-ACE2_Mock
SNORD96A	9.49156	1.629	0.427757	3.80824	0.00013996	0.000786278	A549-ACE2_SARS-CoV-2vs.A549-ACE2_Mock
TRIM52	124.228	1.06068	0.287975	3.68322	0.000230305	0.00121864	A549-ACE2_SARS-CoV-2vs.A549-ACE2_Mock
IRF4	5.04375	2.73067	0.786734	3.47089	0.00051873	0.00244612	A549-ACE2_SARS-CoV-2vs.A549-ACE2_Mock
FOXC1	84.8894	1.66315	0.539214	3.0844	0.00203963	0.0078927	A549-ACE2_SARS-CoV-2vs.A549-ACE2_Mock
BPHL	77.4448	-1.20925	0.27564	-4.38707	1.1489e-05	8.6449e-05	A549-ACE2_SARS-CoV-2vs.A549-ACE2_Mock
ECI2	131.145	-1.11771	0.222037	-5.03389	4.80614e-07	5.09533e-06	A549-ACE2_SARS-CoV-2vs.A549-ACE2_Mock
TMEM14B	285.254	-1.20447	0.272766	-4.41577	1.00653e-05	7.69737e-05	A549-ACE2_SARS-CoV-2vs.A549-ACE2_Mock
MAK	7.04687	1.8964	0.489691	3.87264	0.000107663	0.000624443	A549-ACE2_SARS-CoV-2vs.A549-ACE2_Mock
NEDD9	933.292	1.32026	0.356752	3.70077	0.000214944	0.00114631	A549-ACE2_SARS-CoV-2vs.A549-ACE2_Mock
HIVEP1	223.391	2.43009	0.312089	7.78654	6.88706e-15	3.06443e-13	A549-ACE2_SARS-CoV-2vs.A549-ACE2_Mock
CD83	97.5545	2.14158	0.533241	4.01616	5.91548e-05	0.000365725	A549-ACE2_SARS-CoV-2vs.A549-ACE2_Mock
GMPR	4.64272	4.45935	1.28652	3.46622	0.000527832	0.00248433	A549-ACE2_SARS-CoV-2vs.A549-ACE2_Mock
CAP2	164.562	-1.13559	0.208567	-5.44471	5.18887e-08	6.93059e-07	A549-ACE2_SARS-CoV-2vs.A549-ACE2_Mock
FAM8A1	107.721	1.44164	0.299579	4.81222	1.49265e-06	1.41356e-05	A549-ACE2_SARS-CoV-2vs.A549-ACE2_Mock
ID4	11.247	1.74221	0.485419	3.5891	0.000331824	0.00166875	A549-ACE2_SARS-CoV-2vs.A549-ACE2_Mock
E2F3	178.441	1.03145	0.133924	7.70179	1.34175e-14	5.69803e-13	A549-ACE2_SARS-CoV-2vs.A549-ACE2_Mock
C6orf62	515.826	1.0525	0.228208	4.61202	3.98774e-06	3.41813e-05	A549-ACE2_SARS-CoV-2vs.A549-ACE2_Mock
SLC17A4	2.88647	-2.60446	0.993649	-2.62111	0.0087644	0.0266886	A549-ACE2_SARS-CoV-2vs.A549-ACE2_Mock
TRIM38	146.943	1.69487	0.465352	3.64212	0.000270402	0.00140342	A549-ACE2_SARS-CoV-2vs.A549-ACE2_Mock
HIST1H4C	4.26411	3.60837	0.843175	4.2795	1.87311e-05	0.000133273	A549-ACE2_SARS-CoV-2vs.A549-ACE2_Mock
HIST1H2BC	13.2337	-1.56491	0.450017	-3.47744	0.000506224	0.00239481	A549-ACE2_SARS-CoV-2vs.A549-ACE2_Mock
HIST1H1E	8.01015	2.99857	0.659781	4.5448	5.49869e-06	4.55353e-05	A549-ACE2_SARS-CoV-2vs.A549-ACE2_Mock
HIST1H2BE	5.21807	4.05935	0.691419	5.87104	4.33058e-09	7.12491e-08	A549-ACE2_SARS-CoV-2vs.A549-ACE2_Mock
HIST1H4E	32.8416	2.75136	0.323064	8.51645	1.64519e-17	9.88836e-16	A549-ACE2_SARS-CoV-2vs.A549-ACE2_Mock
HIST1H2BG	1.9726	5.25818	1.12914	4.65682	3.21131e-06	2.81907e-05	A549-ACE2_SARS-CoV-2vs.A549-ACE2_Mock
HIST1H3E	26.4266	1.7113	0.473865	3.61137	0.000304586	0.00155166	A549-ACE2_SARS-CoV-2vs.A549-ACE2_Mock
HIST1H1D	6.63447	2.75746	0.564515	4.88465	1.03611e-06	1.01741e-05	A549-ACE2_SARS-CoV-2vs.A549-ACE2_Mock
BTN2A2	85.2581	1.31182	0.18009	7.28427	3.23424e-13	1.09817e-11	A549-ACE2_SARS-CoV-2vs.A549-ACE2_Mock
BTN3A1	56.2371	1.09688	0.285829	3.83754	0.000124273	0.000707837	A549-ACE2_SARS-CoV-2vs.A549-ACE2_Mock
BTN2A3P	13.5324	1.40372	0.368539	3.80887	0.000139601	0.000785244	A549-ACE2_SARS-CoV-2vs.A549-ACE2_Mock
BTN2A1	350.568	1.55646	0.253276	6.14533	7.97963e-10	1.49053e-08	A549-ACE2_SARS-CoV-2vs.A549-ACE2_Mock
ZNF322	40.3462	1.02475	0.236285	4.33691	1.44498e-05	0.000105531	A549-ACE2_SARS-CoV-2vs.A549-ACE2_Mock
HIST1H2BJ	21.8544	1.24764	0.411651	3.03083	0.00243885	0.0091686	A549-ACE2_SARS-CoV-2vs.A549-ACE2_Mock
HIST1H4I	8.98807	3.18712	0.525979	6.0594	1.36631e-09	2.44199e-08	A549-ACE2_SARS-CoV-2vs.A549-ACE2_Mock
ZNF184	39.9446	2.43206	0.311196	7.81518	5.48846e-15	2.47645e-13	A549-ACE2_SARS-CoV-2vs.A549-ACE2_Mock
HIST1H2AI	21.6809	2.56126	0.279744	9.15575	5.39825e-20	4.30301e-18	A549-ACE2_SARS-CoV-2vs.A549-ACE2_Mock
HIST1H3H	18.8905	1.21353	0.304254	3.98853	6.6484e-05	0.000405487	A549-ACE2_SARS-CoV-2vs.A549-ACE2_Mock
HIST1H2AJ	1.56587	2.51854	1.03396	2.43582	0.014858	0.041521	A549-ACE2_SARS-CoV-2vs.A549-ACE2_Mock
HIST1H2BM	2.12469	4.28987	1.0267	4.1783	2.93692e-05	0.000197553	A549-ACE2_SARS-CoV-2vs.A549-ACE2_Mock
HIST1H4J	2.05828	3.45634	0.979155	3.52992	0.000415682	0.00201829	A549-ACE2_SARS-CoV-2vs.A549-ACE2_Mock
HIST1H4K	2.46388	2.13441	0.779662	2.73761	0.0061888	0.020037	A549-ACE2_SARS-CoV-2vs.A549-ACE2_Mock
HIST1H2AK	58.9993	4.45601	0.246148	18.103	3.01869e-73	4.49966e-70	A549-ACE2_SARS-CoV-2vs.A549-ACE2_Mock
HIST1H3J	2.91854	4.0821	0.959426	4.25473	2.093e-05	0.000146884	A549-ACE2_SARS-CoV-2vs.A549-ACE2_Mock
HIST1H2AM	9.09773	2.91204	0.503387	5.78489	7.25593e-09	1.14938e-07	A549-ACE2_SARS-CoV-2vs.A549-ACE2_Mock
HIST1H2BO	2.6547	1.81398	0.691827	2.62201	0.00874128	0.0266348	A549-ACE2_SARS-CoV-2vs.A549-ACE2_Mock
OR2B6	2.77079	3.16116	0.739554	4.27442	1.91636e-05	0.000135766	A549-ACE2_SARS-CoV-2vs.A549-ACE2_Mock
ZNF165	21.4707	1.99415	0.363696	5.483	4.18165e-08	5.69759e-07	A549-ACE2_SARS-CoV-2vs.A549-ACE2_Mock
ZSCAN12P1	11.5125	3.30733	0.408257	8.10111	5.44615e-16	2.77066e-14	A549-ACE2_SARS-CoV-2vs.A549-ACE2_Mock
ZKSCAN8	213.726	1.70007	0.217161	7.8286	4.93345e-15	2.24887e-13	A549-ACE2_SARS-CoV-2vs.A549-ACE2_Mock
ZSCAN9	44.0733	1.04664	0.177348	5.90165	3.59887e-09	6.00725e-08	A549-ACE2_SARS-CoV-2vs.A549-ACE2_Mock
ZSCAN12	57.7815	1.79102	0.342077	5.23573	1.6433e-07	1.9618e-06	A549-ACE2_SARS-CoV-2vs.A549-ACE2_Mock
GABBR1	46.0042	1.01055	0.290602	3.47743	0.000506241	0.00239481	A549-ACE2_SARS-CoV-2vs.A549-ACE2_Mock
HLA-F	102.176	2.59435	0.349003	7.43361	1.05677e-13	3.83266e-12	A549-ACE2_SARS-CoV-2vs.A549-ACE2_Mock
ZNRD1	56.0112	1.82817	0.320599	5.70237	1.18152e-08	1.82505e-07	A549-ACE2_SARS-CoV-2vs.A549-ACE2_Mock
HLA-L	8.88156	1.88076	0.591334	3.18054	0.00147003	0.00595928	A549-ACE2_SARS-CoV-2vs.A549-ACE2_Mock
PPP1R10	1079.46	2.09196	0.240882	8.68456	3.80218e-18	2.46415e-16	A549-ACE2_SARS-CoV-2vs.A549-ACE2_Mock
PPP1R18	392.595	1.31822	0.120735	10.9183	9.4238e-28	1.67227e-25	A549-ACE2_SARS-CoV-2vs.A549-ACE2_Mock
IER3	2519.5	3.81685	0.472485	8.07825	6.57002e-16	3.28634e-14	A549-ACE2_SARS-CoV-2vs.A549-ACE2_Mock
PSORS1C3	14.6844	1.41107	0.454319	3.10589	0.00189705	0.00741217	A549-ACE2_SARS-CoV-2vs.A549-ACE2_Mock
HCG27	5.29802	2.37327	0.819849	2.89476	0.00379447	0.0133334	A549-ACE2_SARS-CoV-2vs.A549-ACE2_Mock
HLA-B	590.45	2.12781	0.456012	4.66613	3.06929e-06	2.71197e-05	A549-ACE2_SARS-CoV-2vs.A549-ACE2_Mock
HCP5	19.595	1.51721	0.497845	3.04755	0.00230713	0.00873915	A549-ACE2_SARS-CoV-2vs.A549-ACE2_Mock
HCG26	2.84661	3.96943	0.884678	4.48687	7.22787e-06	5.80488e-05	A549-ACE2_SARS-CoV-2vs.A549-ACE2_Mock
ATP6V1G2	11.4382	2.73303	0.614741	4.44582	8.75565e-06	6.84382e-05	A549-ACE2_SARS-CoV-2vs.A549-ACE2_Mock
NFKBIL1	62.8763	1.50683	0.300085	5.02135	5.13085e-07	5.4203e-06	A549-ACE2_SARS-CoV-2vs.A549-ACE2_Mock
LTA	1.39071	3.48419	1.22507	2.84407	0.00445417	0.0152489	A549-ACE2_SARS-CoV-2vs.A549-ACE2_Mock
TNF	21.6239	4.90415	0.805032	6.09187	1.11603e-09	2.02378e-08	A549-ACE2_SARS-CoV-2vs.A549-ACE2_Mock
LTB	21.5623	4.15299	0.651527	6.37424	1.8387e-10	4.00112e-09	A549-ACE2_SARS-CoV-2vs.A549-ACE2_Mock
LST1	2.20636	3.82377	1.23017	3.10833	0.00188147	0.00735971	A549-ACE2_SARS-CoV-2vs.A549-ACE2_Mock
LY6G6D	2.01229	2.7334	0.980318	2.78828	0.00529884	0.0175693	A549-ACE2_SARS-CoV-2vs.A549-ACE2_Mock
HSPA1L	12.4714	1.23387	0.441555	2.79437	0.00520008	0.0173255	A549-ACE2_SARS-CoV-2vs.A549-ACE2_Mock
SNORD52	4.03233	1.64099	0.607115	2.70293	0.00687313	0.0218585	A549-ACE2_SARS-CoV-2vs.A549-ACE2_Mock
C2	12.1274	1.60623	0.493417	3.25533	0.00113262	0.00478947	A549-ACE2_SARS-CoV-2vs.A549-ACE2_Mock
STK19	46.3381	1.24859	0.199533	6.25755	3.91072e-10	7.95045e-09	A549-ACE2_SARS-CoV-2vs.A549-ACE2_Mock
PBX2	296.56	1.00023	0.118947	8.40908	4.13238e-17	2.37827e-15	A549-ACE2_SARS-CoV-2vs.A549-ACE2_Mock
HLA-DOB	3.40012	2.02344	0.789044	2.56442	0.010335	0.0306329	A549-ACE2_SARS-CoV-2vs.A549-ACE2_Mock
TAP2	170.142	1.10763	0.320928	3.45133	0.00055784	0.00260418	A549-ACE2_SARS-CoV-2vs.A549-ACE2_Mock
PSMB9	64.2728	1.46536	0.518043	2.82864	0.00467462	0.0158833	A549-ACE2_SARS-CoV-2vs.A549-ACE2_Mock
HLA-DMB	22.5969	-1.0642	0.4072	-2.61346	0.00896307	0.0271497	A549-ACE2_SARS-CoV-2vs.A549-ACE2_Mock
BRD2	1093.06	1.03181	0.153026	6.7427	1.55474e-11	4.16816e-10	A549-ACE2_SARS-CoV-2vs.A549-ACE2_Mock
COL11A2	23.8194	1.35992	0.527235	2.57933	0.00989909	0.0295407	A549-ACE2_SARS-CoV-2vs.A549-ACE2_Mock
PHF1	92.5427	1.23634	0.180308	6.85681	7.04151e-12	2.00307e-10	A549-ACE2_SARS-CoV-2vs.A549-ACE2_Mock
PPARD	38.3081	1.24234	0.329986	3.76483	0.000166662	0.00091806	A549-ACE2_SARS-CoV-2vs.A549-ACE2_Mock
ETV7	3.77367	3.42444	1.02458	3.34229	0.000830891	0.00366645	A549-ACE2_SARS-CoV-2vs.A549-ACE2_Mock
SRSF3	1798.25	1.2518	0.26092	4.79765	1.6054e-06	1.51361e-05	A549-ACE2_SARS-CoV-2vs.A549-ACE2_Mock
PIM1	270.131	2.33612	0.356891	6.54575	5.91968e-11	1.44654e-09	A549-ACE2_SARS-CoV-2vs.A549-ACE2_Mock
TBC1D22B	131.593	1.54729	0.262653	5.89098	3.83904e-09	6.37957e-08	A549-ACE2_SARS-CoV-2vs.A549-ACE2_Mock
CCDC167	38.4037	-1.42484	0.35222	-4.04532	5.22524e-05	0.000327396	A549-ACE2_SARS-CoV-2vs.A549-ACE2_Mock
USP49	18.1071	1.00859	0.36588	2.75663	0.0058401	0.0190863	A549-ACE2_SARS-CoV-2vs.A549-ACE2_Mock
GUCA1B	14.8961	2.62837	0.587954	4.47037	7.80826e-06	6.19096e-05	A549-ACE2_SARS-CoV-2vs.A549-ACE2_Mock
MEA1	128.74	-1.00053	0.18206	-5.49563	3.89314e-08	5.36829e-07	A549-ACE2_SARS-CoV-2vs.A549-ACE2_Mock
KLHDC3	164.223	-1.01174	0.185978	-5.44009	5.32546e-08	7.09395e-07	A549-ACE2_SARS-CoV-2vs.A549-ACE2_Mock
TJAP1	100.262	1.2257	0.197828	6.19577	5.79999e-10	1.12425e-08	A549-ACE2_SARS-CoV-2vs.A549-ACE2_Mock
MAD2L1BP	145.603	1.28374	0.236863	5.41976	5.96777e-08	7.88613e-07	A549-ACE2_SARS-CoV-2vs.A549-ACE2_Mock
VEGFA	745.675	1.52605	0.447873	3.40732	0.000656041	0.002996	A549-ACE2_SARS-CoV-2vs.A549-ACE2_Mock
NFKBIE	154.047	3.59037	0.176926	20.293	1.48288e-91	3.68398e-88	A549-ACE2_SARS-CoV-2vs.A549-ACE2_Mock
RUNX2	21.7546	2.00285	0.672369	2.97879	0.00289386	0.0105933	A549-ACE2_SARS-CoV-2vs.A549-ACE2_Mock
LOC730101	50.5572	1.60605	0.251386	6.38876	1.67232e-10	3.69298e-09	A549-ACE2_SARS-CoV-2vs.A549-ACE2_Mock
GSTA1	5.28306	-2.07349	0.758395	-2.73406	0.00625594	0.0202104	A549-ACE2_SARS-CoV-2vs.A549-ACE2_Mock
GCM1	3.7507	2.41294	0.743028	3.24744	0.00116448	0.00490331	A549-ACE2_SARS-CoV-2vs.A549-ACE2_Mock
COL21A1	7.03376	-2.09248	0.680014	-3.07712	0.0020901	0.00803792	A549-ACE2_SARS-CoV-2vs.A549-ACE2_Mock
KIAA1586	72.0929	1.65987	0.191328	8.67552	4.11675e-18	2.65646e-16	A549-ACE2_SARS-CoV-2vs.A549-ACE2_Mock
ZNF451	179.637	1.35385	0.185088	7.31463	2.58082e-13	8.84362e-12	A549-ACE2_SARS-CoV-2vs.A549-ACE2_Mock
PTP4A1	2550.8	1.494	0.234468	6.37188	1.8673e-10	4.05743e-09	A549-ACE2_SARS-CoV-2vs.A549-ACE2_Mock
PHF3	338.659	1.14808	0.248472	4.62058	3.82675e-06	3.29911e-05	A549-ACE2_SARS-CoV-2vs.A549-ACE2_Mock
[truncated: 2,826 more rows]

## Sheet: GSE157103
gene_id	baseMean	log2FoldChange	lfcSE	stat	pvalue	padj	group
AANAT	10.5914	1.72803	0.479835	3.60129	0.000316641	0.00931945	female-COVID-ICUvs.female-NONCOVID-ICU
ABCA13	293.438	2.50019	0.716856	3.48772	0.000487155	0.0128531	female-COVID-ICUvs.female-NONCOVID-ICU
ABCB9	38.581	1.89492	0.651822	2.90711	0.00364787	0.0484253	female-COVID-ICUvs.female-NONCOVID-ICU
ABCC4	436.606	1.06499	0.352874	3.01806	0.00254398	0.038121	female-COVID-ICUvs.female-NONCOVID-ICU
ABHD16B	4.52947	-1.66455	0.54211	-3.07051	0.00213695	0.0339865	female-COVID-ICUvs.female-NONCOVID-ICU
ABHD17A	278.924	-1.20995	0.321056	-3.76864	0.000164138	0.00597325	female-COVID-ICUvs.female-NONCOVID-ICU
ABI3	471.426	-1.26471	0.331596	-3.81402	0.000136726	0.00527449	female-COVID-ICUvs.female-NONCOVID-ICU
ABLIM3	663.995	1.24537	0.292815	4.2531	2.10828e-05	0.00131991	female-COVID-ICUvs.female-NONCOVID-ICU
ACADS	100.377	-1.14668	0.395385	-2.90015	0.00372984	0.0490596	female-COVID-ICUvs.female-NONCOVID-ICU
ACOXL	23.2891	1.4629	0.412463	3.54674	0.000390033	0.010935	female-COVID-ICUvs.female-NONCOVID-ICU
ADCY6	25.3032	1.1955	0.368577	3.24356	0.00118046	0.0230096	female-COVID-ICUvs.female-NONCOVID-ICU
AGAP3	299.53	-1.01611	0.318421	-3.19109	0.00141739	0.0261775	female-COVID-ICUvs.female-NONCOVID-ICU
AIFM3	45.0343	-1.36958	0.430094	-3.18437	0.00145069	0.0267257	female-COVID-ICUvs.female-NONCOVID-ICU
ALDH1L2	24.4677	1.9693	0.593652	3.31726	0.000909065	0.0197177	female-COVID-ICUvs.female-NONCOVID-ICU
AMIGO2	233.162	1.01988	0.298969	3.41133	0.000646461	0.0155561	female-COVID-ICUvs.female-NONCOVID-ICU
ANKRD35	20.7003	-1.49009	0.38751	-3.84529	0.000120411	0.00479535	female-COVID-ICUvs.female-NONCOVID-ICU
ANKRD45	3.64365	3.31648	0.924912	3.58572	0.000336145	0.00983473	female-COVID-ICUvs.female-NONCOVID-ICU
ANLN	83.5631	2.31799	0.380142	6.09769	1.07612e-09	2.23939e-07	female-COVID-ICUvs.female-NONCOVID-ICU
ANXA8L1	37.4986	2.09938	0.689453	3.045	0.00232684	0.0358625	female-COVID-ICUvs.female-NONCOVID-ICU
APOL1	1548.55	1.30643	0.385588	3.38816	0.000703635	0.0163978	female-COVID-ICUvs.female-NONCOVID-ICU
APOL6	4025.08	1.71335	0.42819	4.00137	6.29772e-05	0.00304081	female-COVID-ICUvs.female-NONCOVID-ICU
AQP1	43.1963	1.70894	0.553685	3.08648	0.00202541	0.0330015	female-COVID-ICUvs.female-NONCOVID-ICU
ARFGAP1	680.436	-1.06167	0.228379	-4.64873	3.33982e-06	0.000296922	female-COVID-ICUvs.female-NONCOVID-ICU
ARFGEF3	4.53403	2.89832	0.886908	3.2679	0.0010835	0.021844	female-COVID-ICUvs.female-NONCOVID-ICU
ARG2	95.3574	1.33539	0.43857	3.04488	0.00232772	0.0358625	female-COVID-ICUvs.female-NONCOVID-ICU
ARHGAP11A	132.098	1.23722	0.249469	4.95939	7.07137e-07	7.57098e-05	female-COVID-ICUvs.female-NONCOVID-ICU
ARHGAP11B	7.22533	2.6269	0.593115	4.42899	9.4674e-06	0.000679033	female-COVID-ICUvs.female-NONCOVID-ICU
ARHGAP4	3014.04	-1.0824	0.263775	-4.1035	4.06953e-05	0.00222694	female-COVID-ICUvs.female-NONCOVID-ICU
ARHGAP42	32.5289	2.39997	0.6103	3.93244	8.40862e-05	0.00371968	female-COVID-ICUvs.female-NONCOVID-ICU
ARHGEF10L	112.728	-1.55616	0.445613	-3.49218	0.000479101	0.0127291	female-COVID-ICUvs.female-NONCOVID-ICU
ARHGEF12	580.547	1.09675	0.275124	3.98639	6.70851e-05	0.00315663	female-COVID-ICUvs.female-NONCOVID-ICU
ARHGEF35	36.0988	1.79515	0.442482	4.05701	4.97048e-05	0.00255567	female-COVID-ICUvs.female-NONCOVID-ICU
ARHGEF5	94.0509	1.1381	0.320503	3.55098	0.000383804	0.010822	female-COVID-ICUvs.female-NONCOVID-ICU
ARNTL2	63.7272	1.19978	0.29683	4.042	5.29983e-05	0.00267252	female-COVID-ICUvs.female-NONCOVID-ICU
ART4	11.1138	2.83525	0.714574	3.96776	7.25527e-05	0.00330183	female-COVID-ICUvs.female-NONCOVID-ICU
ARVCF	7.0722	-1.90811	0.529698	-3.60227	0.000315456	0.00930312	female-COVID-ICUvs.female-NONCOVID-ICU
ASGR1	138.628	-1.41527	0.443025	-3.19455	0.00140049	0.0260279	female-COVID-ICUvs.female-NONCOVID-ICU
ASPM	105.023	2.53164	0.358633	7.05913	1.67546e-12	9.36898e-10	female-COVID-ICUvs.female-NONCOVID-ICU
ATAD2	291.305	1.30473	0.210942	6.18522	6.20141e-10	1.36755e-07	female-COVID-ICUvs.female-NONCOVID-ICU
ATAD5	52.7795	1.1595	0.245857	4.71617	2.40328e-06	0.000221928	female-COVID-ICUvs.female-NONCOVID-ICU
ATF3	50.6977	1.49477	0.452123	3.30611	0.000946015	0.0200249	female-COVID-ICUvs.female-NONCOVID-ICU
ATOH8	23.0598	-1.76251	0.515096	-3.42171	0.000622297	0.0152478	female-COVID-ICUvs.female-NONCOVID-ICU
ATP5F1D	147.801	-1.42016	0.488971	-2.90438	0.00367987	0.0486043	female-COVID-ICUvs.female-NONCOVID-ICU
ATP5MF-PTCD1	23.8987	22.3946	3.26693	6.85493	7.13499e-12	2.84917e-09	female-COVID-ICUvs.female-NONCOVID-ICU
AUNIP	24.9359	1.55932	0.332629	4.68787	2.7606e-06	0.000251512	female-COVID-ICUvs.female-NONCOVID-ICU
AURKA	126.418	1.39793	0.266319	5.24906	1.52879e-07	1.86677e-05	female-COVID-ICUvs.female-NONCOVID-ICU
AURKB	104.413	1.62084	0.348779	4.64719	3.3648e-06	0.000296922	female-COVID-ICUvs.female-NONCOVID-ICU
B3GNT8	577.677	-1.45837	0.358671	-4.06604	4.78185e-05	0.0025143	female-COVID-ICUvs.female-NONCOVID-ICU
BAMBI	46.8999	1.28459	0.400256	3.20943	0.00132998	0.0252577	female-COVID-ICUvs.female-NONCOVID-ICU
BATF2	619.7	1.98682	0.5801	3.42497	0.000614872	0.0151665	female-COVID-ICUvs.female-NONCOVID-ICU
BCL2L15	197.514	1.91574	0.569922	3.3614	0.000775487	0.0174929	female-COVID-ICUvs.female-NONCOVID-ICU
BEND7	271.237	1.06712	0.354327	3.01169	0.00259795	0.0386553	female-COVID-ICUvs.female-NONCOVID-ICU
BHLHA15	92.8428	2.8465	0.916657	3.1053	0.00190085	0.0316276	female-COVID-ICUvs.female-NONCOVID-ICU
BHLHE41	35.4653	1.7946	0.596618	3.00795	0.0026302	0.0389781	female-COVID-ICUvs.female-NONCOVID-ICU
BIRC5	180.519	2.24705	0.433515	5.18332	2.17976e-07	2.57648e-05	female-COVID-ICUvs.female-NONCOVID-ICU
BMP1	35.0563	-1.06048	0.331653	-3.19755	0.00138602	0.025824	female-COVID-ICUvs.female-NONCOVID-ICU
BMP8B	54.5104	1.16295	0.374501	3.10534	0.00190062	0.0316276	female-COVID-ICUvs.female-NONCOVID-ICU
BRAT1	289.835	-1.13341	0.328076	-3.45471	0.000550885	0.013866	female-COVID-ICUvs.female-NONCOVID-ICU
BRCA2	86.6878	1.05582	0.306587	3.44378	0.000573639	0.0143168	female-COVID-ICUvs.female-NONCOVID-ICU
BRIP1	60.1583	1.20491	0.209513	5.75099	8.87239e-09	1.47292e-06	female-COVID-ICUvs.female-NONCOVID-ICU
BTBD2	231.778	-1.09753	0.321612	-3.41259	0.00064348	0.0155097	female-COVID-ICUvs.female-NONCOVID-ICU
BUB1	200.178	2.77125	0.414389	6.68755	2.26943e-11	7.4513e-09	female-COVID-ICUvs.female-NONCOVID-ICU
BUB1B	83.2963	2.85184	0.3913	7.28812	3.14314e-13	2.44421e-10	female-COVID-ICUvs.female-NONCOVID-ICU
C12orf75	457.245	1.76679	0.398152	4.43748	9.10161e-06	0.000661131	female-COVID-ICUvs.female-NONCOVID-ICU
C1orf127	3.38571	-1.6092	0.525182	-3.06407	0.00218346	0.0344296	female-COVID-ICUvs.female-NONCOVID-ICU
C1orf54	30.9276	-1.37235	0.383495	-3.57854	0.000345525	0.0100101	female-COVID-ICUvs.female-NONCOVID-ICU
C21orf58	38.3001	1.06009	0.320351	3.30915	0.000935787	0.0199226	female-COVID-ICUvs.female-NONCOVID-ICU
C4orf48	3.48196	-2.00365	0.671158	-2.98536	0.00283244	0.0407491	female-COVID-ICUvs.female-NONCOVID-ICU
C7orf50	152.42	-1.4712	0.473814	-3.10501	0.00190272	0.0316276	female-COVID-ICUvs.female-NONCOVID-ICU
CA3	17.3564	2.66926	0.723172	3.69104	0.000223339	0.00733297	female-COVID-ICUvs.female-NONCOVID-ICU
CACNA2D3	42.2576	-2.55224	0.365043	-6.9916	2.71777e-12	1.25485e-09	female-COVID-ICUvs.female-NONCOVID-ICU
CALD1	71.9796	1.58994	0.384284	4.1374	3.51256e-05	0.00196584	female-COVID-ICUvs.female-NONCOVID-ICU
CAMK1	430.879	-1.16634	0.3246	-3.59315	0.000326704	0.00957748	female-COVID-ICUvs.female-NONCOVID-ICU
CAPN15	108.908	-1.1848	0.338445	-3.50071	0.000464016	0.0125106	female-COVID-ICUvs.female-NONCOVID-ICU
CAPS	56.1038	-1.28151	0.364567	-3.51516	0.000439485	0.0120695	female-COVID-ICUvs.female-NONCOVID-ICU
CARD9	104.534	-1.61428	0.389389	-4.14566	3.38834e-05	0.00191079	female-COVID-ICUvs.female-NONCOVID-ICU
CASTOR1	42.7363	-1.064	0.254434	-4.18185	2.89148e-05	0.00170886	female-COVID-ICUvs.female-NONCOVID-ICU
CAV1	64.3889	2.87562	0.61296	4.69137	2.71385e-06	0.000249051	female-COVID-ICUvs.female-NONCOVID-ICU
CAV2	55.3158	1.80827	0.410175	4.40852	1.04077e-05	0.000733137	female-COVID-ICUvs.female-NONCOVID-ICU
CAVIN3	11.9412	-1.84227	0.581291	-3.16926	0.00152825	0.0275029	female-COVID-ICUvs.female-NONCOVID-ICU
CCDC150	10.5873	1.95725	0.464866	4.21036	2.54966e-05	0.00155026	female-COVID-ICUvs.female-NONCOVID-ICU
CCDC34	36.8042	1.14006	0.370031	3.08097	0.00206324	0.0333328	female-COVID-ICUvs.female-NONCOVID-ICU
CCNA1	189.867	2.85877	0.619502	4.61462	3.93809e-06	0.000330598	female-COVID-ICUvs.female-NONCOVID-ICU
CCNA2	190.393	2.22294	0.289517	7.67808	1.61485e-14	2.54267e-11	female-COVID-ICUvs.female-NONCOVID-ICU
CCNB1	146.583	2.17124	0.306316	7.08821	1.35855e-12	8.72721e-10	female-COVID-ICUvs.female-NONCOVID-ICU
CCNB2	133.264	2.22346	0.364004	6.10835	1.00665e-09	2.12475e-07	female-COVID-ICUvs.female-NONCOVID-ICU
CCNE1	45.0667	1.75661	0.416985	4.21264	2.52407e-05	0.00154104	female-COVID-ICUvs.female-NONCOVID-ICU
CCNE2	26.2077	2.33666	0.398324	5.86624	4.45788e-09	8.03233e-07	female-COVID-ICUvs.female-NONCOVID-ICU
CCNF	71.0727	1.17969	0.312155	3.77917	0.000157352	0.00585613	female-COVID-ICUvs.female-NONCOVID-ICU
CD24	4198.65	2.12372	0.551495	3.85085	0.000117709	0.00475592	female-COVID-ICUvs.female-NONCOVID-ICU
CD274	1072.27	1.54699	0.412068	3.75421	0.000173886	0.00622074	female-COVID-ICUvs.female-NONCOVID-ICU
CD300C	481.021	-1.15838	0.334271	-3.46539	0.000529454	0.0135575	female-COVID-ICUvs.female-NONCOVID-ICU
CD38	457.544	1.77268	0.382519	4.63423	3.58268e-06	0.000305977	female-COVID-ICUvs.female-NONCOVID-ICU
CD4	1723.71	-1.15807	0.311098	-3.72252	0.000197241	0.00672112	female-COVID-ICUvs.female-NONCOVID-ICU
CD7	193.179	-1.65367	0.436194	-3.79113	0.000149961	0.00566667	female-COVID-ICUvs.female-NONCOVID-ICU
CDC14B	304.051	1.37271	0.342281	4.01048	6.05946e-05	0.00296452	female-COVID-ICUvs.female-NONCOVID-ICU
CDC14C	10.4186	1.17058	0.39915	2.93267	0.00336056	0.0456783	female-COVID-ICUvs.female-NONCOVID-ICU
CDC20	146.232	2.14092	0.381481	5.61213	1.99851e-08	3.04412e-06	female-COVID-ICUvs.female-NONCOVID-ICU
CDC25A	56.9387	2.71222	0.406937	6.66498	2.64702e-11	8.5021e-09	female-COVID-ICUvs.female-NONCOVID-ICU
CDC25C	31.5133	1.64872	0.305038	5.40496	6.48217e-08	9.29846e-06	female-COVID-ICUvs.female-NONCOVID-ICU
CDC42EP2	678.604	-1.44924	0.318811	-4.54577	5.47348e-06	0.000435629	female-COVID-ICUvs.female-NONCOVID-ICU
CDC45	80.9986	2.94948	0.426277	6.91917	4.543e-12	1.9742e-09	female-COVID-ICUvs.female-NONCOVID-ICU
CDC6	122.883	2.39801	0.314734	7.61917	2.55314e-14	3.14355e-11	female-COVID-ICUvs.female-NONCOVID-ICU
CDCA2	46.528	2.51466	0.398782	6.30585	2.86615e-10	6.83021e-08	female-COVID-ICUvs.female-NONCOVID-ICU
CDCA3	47.0245	1.90966	0.411724	4.63821	3.51433e-06	0.000301885	female-COVID-ICUvs.female-NONCOVID-ICU
CDCA5	144.084	2.48929	0.41034	6.06641	1.30805e-09	2.64745e-07	female-COVID-ICUvs.female-NONCOVID-ICU
CDCA7	75.0045	1.10484	0.375724	2.94058	0.00327603	0.0449427	female-COVID-ICUvs.female-NONCOVID-ICU
CDCA7L	783.749	1.36851	0.406171	3.36931	0.000753574	0.0171557	female-COVID-ICUvs.female-NONCOVID-ICU
CDCA8	108.836	1.57179	0.24024	6.54257	6.04692e-11	1.75183e-08	female-COVID-ICUvs.female-NONCOVID-ICU
CDK1	197.485	2.77025	0.356198	7.77727	7.41056e-15	1.56416e-11	female-COVID-ICUvs.female-NONCOVID-ICU
CDKN3	91.5739	1.68091	0.381308	4.40826	1.04202e-05	0.000733137	female-COVID-ICUvs.female-NONCOVID-ICU
CDO1	8.23799	1.92963	0.634901	3.03926	0.0023716	0.0363489	female-COVID-ICUvs.female-NONCOVID-ICU
CEACAM6	1066.76	2.32308	0.630419	3.68497	0.000228727	0.00736262	female-COVID-ICUvs.female-NONCOVID-ICU
CENPA	45.1135	2.35778	0.395113	5.96736	2.41119e-09	4.56736e-07	female-COVID-ICUvs.female-NONCOVID-ICU
CENPE	108.94	2.02384	0.326967	6.18974	6.02632e-10	1.34907e-07	female-COVID-ICUvs.female-NONCOVID-ICU
CENPF	135.434	2.1488	0.36867	5.82853	5.59161e-09	9.71954e-07	female-COVID-ICUvs.female-NONCOVID-ICU
CENPI	13.9348	2.44071	0.382209	6.3858	1.70499e-10	4.34331e-08	female-COVID-ICUvs.female-NONCOVID-ICU
CENPK	87.7404	1.71127	0.321599	5.32114	1.03121e-07	1.36812e-05	female-COVID-ICUvs.female-NONCOVID-ICU
CENPM	39.6182	1.97037	0.576635	3.41701	0.000633129	0.0153452	female-COVID-ICUvs.female-NONCOVID-ICU
CENPN	151.093	1.31348	0.24689	5.3201	1.03709e-07	1.36812e-05	female-COVID-ICUvs.female-NONCOVID-ICU
CENPS	27.2033	1.40598	0.326579	4.30516	1.66862e-05	0.00109088	female-COVID-ICUvs.female-NONCOVID-ICU
CENPU	146.323	1.44292	0.251529	5.73662	9.65818e-09	1.5344e-06	female-COVID-ICUvs.female-NONCOVID-ICU
CEP128	59.6585	1.42287	0.376401	3.78018	0.000156712	0.00584702	female-COVID-ICUvs.female-NONCOVID-ICU
CEP55	89.1729	2.35611	0.349698	6.73756	1.61068e-11	5.66614e-09	female-COVID-ICUvs.female-NONCOVID-ICU
CEP97	460.62	1.14282	0.349194	3.27273	0.00106514	0.0216516	female-COVID-ICUvs.female-NONCOVID-ICU
CFAP43	5.02282	2.28012	0.651912	3.49759	0.000469476	0.0125889	female-COVID-ICUvs.female-NONCOVID-ICU
CFAP77	1.56045	3.29328	1.06951	3.07925	0.0020752	0.0334362	female-COVID-ICUvs.female-NONCOVID-ICU
CFAP97D1	15.6152	1.24367	0.320367	3.88203	0.00010359	0.00436695	female-COVID-ICUvs.female-NONCOVID-ICU
CHAC2	80.3821	1.72013	0.378435	4.54536	5.48406e-06	0.000435629	female-COVID-ICUvs.female-NONCOVID-ICU
CHCHD6	16.4054	-1.2183	0.413075	-2.94935	0.00318445	0.0439311	female-COVID-ICUvs.female-NONCOVID-ICU
CHEK1	100.181	2.0256	0.325229	6.22823	4.71725e-10	1.08902e-07	female-COVID-ICUvs.female-NONCOVID-ICU
CHMP4C	9.7008	1.98332	0.625482	3.17087	0.00151981	0.0274435	female-COVID-ICUvs.female-NONCOVID-ICU
CIAO3	155.551	-1.01078	0.325479	-3.10553	0.0018994	0.0316276	female-COVID-ICUvs.female-NONCOVID-ICU
CIP2A	66.9354	1.98927	0.301036	6.60806	3.89389e-11	1.17413e-08	female-COVID-ICUvs.female-NONCOVID-ICU
CIT	36.118	1.83267	0.413004	4.43742	9.10448e-06	0.000661131	female-COVID-ICUvs.female-NONCOVID-ICU
CKAP2L	44.8371	2.13012	0.338903	6.28532	3.27184e-10	7.67325e-08	female-COVID-ICUvs.female-NONCOVID-ICU
CKS1B	242.361	1.05786	0.286548	3.69172	0.000222741	0.00733297	female-COVID-ICUvs.female-NONCOVID-ICU
CLCN7	522.018	-1.03352	0.308013	-3.35546	0.000792342	0.0177646	female-COVID-ICUvs.female-NONCOVID-ICU
CLEC10A	147.824	-1.83543	0.446253	-4.11299	3.90568e-05	0.00216129	female-COVID-ICUvs.female-NONCOVID-ICU
CLSPN	106.511	1.66454	0.245101	6.79127	1.11154e-11	4.10577e-09	female-COVID-ICUvs.female-NONCOVID-ICU
CMPK2	1455.09	2.453	0.594605	4.12543	3.70041e-05	0.00206069	female-COVID-ICUvs.female-NONCOVID-ICU
COCH	84.9547	1.31106	0.416158	3.15039	0.00163051	0.0288859	female-COVID-ICUvs.female-NONCOVID-ICU
COL13A1	16.7043	-4.64893	0.867229	-5.36068	8.29102e-08	1.15566e-05	female-COVID-ICUvs.female-NONCOVID-ICU
COL4A4	22.796	2.04407	0.5854	3.49175	0.000479872	0.0127291	female-COVID-ICUvs.female-NONCOVID-ICU
COL5A3	21.9149	-1.69794	0.557006	-3.04833	0.00230115	0.0356389	female-COVID-ICUvs.female-NONCOVID-ICU
COL6A2	47.5826	-1.70499	0.575208	-2.96412	0.0030355	0.042571	female-COVID-ICUvs.female-NONCOVID-ICU
COL6A3	61.4294	1.5978	0.343954	4.64538	3.39453e-06	0.000296922	female-COVID-ICUvs.female-NONCOVID-ICU
CORO7	1403.71	-1.04157	0.299771	-3.47456	0.000511694	0.0132636	female-COVID-ICUvs.female-NONCOVID-ICU
CRACD	20.0734	1.4112	0.479022	2.94601	0.00321901	0.0443251	female-COVID-ICUvs.female-NONCOVID-ICU
CROCC	79.6551	-1.01864	0.322906	-3.15459	0.00160721	0.0286103	female-COVID-ICUvs.female-NONCOVID-ICU
CSF1	427.276	1.36296	0.321697	4.23677	2.26754e-05	0.00140768	female-COVID-ICUvs.female-NONCOVID-ICU
CSF1R	1673	-1.30007	0.323102	-4.0237	5.72914e-05	0.00284054	female-COVID-ICUvs.female-NONCOVID-ICU
CTNNAL1	166.172	1.29051	0.244453	5.27918	1.29762e-07	1.65278e-05	female-COVID-ICUvs.female-NONCOVID-ICU
CTSG	942.705	2.93085	0.965496	3.03559	0.00240065	0.0366043	female-COVID-ICUvs.female-NONCOVID-ICU
CXCL3	13.5647	1.54562	0.493998	3.12879	0.00175526	0.0303676	female-COVID-ICUvs.female-NONCOVID-ICU
CYBA	4956.73	-1.0775	0.297121	-3.62647	0.000287324	0.0088095	female-COVID-ICUvs.female-NONCOVID-ICU
D2HGDH	62.4172	-1.22616	0.410412	-2.98763	0.0028115	0.0405267	female-COVID-ICUvs.female-NONCOVID-ICU
DAGLA	14.3243	-1.85665	0.446144	-4.16155	3.16093e-05	0.0018173	female-COVID-ICUvs.female-NONCOVID-ICU
DDR2	11.1593	1.95835	0.626647	3.12512	0.00177733	0.0305646	female-COVID-ICUvs.female-NONCOVID-ICU
DDX60	1754.25	2.03503	0.552648	3.68232	0.000231117	0.00740729	female-COVID-ICUvs.female-NONCOVID-ICU
DEFA3	33028.5	3.2286	0.968872	3.33232	0.000861241	0.0187959	female-COVID-ICUvs.female-NONCOVID-ICU
DENND2C	77.0507	1.1768	0.35589	3.30664	0.000944215	0.0200249	female-COVID-ICUvs.female-NONCOVID-ICU
DENND5B	103.619	2.21436	0.584801	3.78652	0.000152769	0.00572883	female-COVID-ICUvs.female-NONCOVID-ICU
DENND6B	73.3459	-1.0768	0.340707	-3.1605	0.00157499	0.0282067	female-COVID-ICUvs.female-NONCOVID-ICU
DEPDC1	47.3793	2.57808	0.4614	5.58751	2.30343e-08	3.47277e-06	female-COVID-ICUvs.female-NONCOVID-ICU
DEPDC1B	66.0075	2.83194	0.354801	7.98177	1.44251e-15	4.26262e-12	female-COVID-ICUvs.female-NONCOVID-ICU
DEPP1	46.8682	1.51879	0.467056	3.25184	0.0011466	0.0224681	female-COVID-ICUvs.female-NONCOVID-ICU
DERL3	79.6037	2.65507	0.829209	3.20193	0.00136512	0.0256423	female-COVID-ICUvs.female-NONCOVID-ICU
DGKQ	317.27	-1.09632	0.366637	-2.99019	0.00278802	0.0402777	female-COVID-ICUvs.female-NONCOVID-ICU
DHCR24	418.622	1.57284	0.298587	5.26762	1.38206e-07	1.74529e-05	female-COVID-ICUvs.female-NONCOVID-ICU
DHFR	782.811	1.12403	0.239827	4.68683	2.77472e-06	0.000251512	female-COVID-ICUvs.female-NONCOVID-ICU
DIAPH3	18.1219	2.70025	0.47138	5.72839	1.01387e-08	1.59361e-06	female-COVID-ICUvs.female-NONCOVID-ICU
DLGAP5	119.706	2.94859	0.363248	8.1173	4.7666e-16	2.34755e-12	female-COVID-ICUvs.female-NONCOVID-ICU
DNAAF1	7.84653	2.89832	0.944074	3.07001	0.00214049	0.0340062	female-COVID-ICUvs.female-NONCOVID-ICU
DNAH8	8.11272	1.84507	0.60379	3.05581	0.00224452	0.0351301	female-COVID-ICUvs.female-NONCOVID-ICU
DOC2B	87.5188	2.42362	0.788492	3.07374	0.00211392	0.033771	female-COVID-ICUvs.female-NONCOVID-ICU
DOK2	1451.95	-1.14514	0.306988	-3.73023	0.000191303	0.00662342	female-COVID-ICUvs.female-NONCOVID-ICU
DPP7	454.185	-1.64218	0.45403	-3.6169	0.000298147	0.0089899	female-COVID-ICUvs.female-NONCOVID-ICU
DSCC1	34.8025	2.12343	0.424107	5.00681	5.53385e-07	6.01196e-05	female-COVID-ICUvs.female-NONCOVID-ICU
DTL	83.7855	2.98994	0.388775	7.69067	1.4637e-14	2.54267e-11	female-COVID-ICUvs.female-NONCOVID-ICU
DUSP5	275.475	1.38672	0.460226	3.01313	0.00258569	0.0385505	female-COVID-ICUvs.female-NONCOVID-ICU
DVL1	114.818	-1.10275	0.31884	-3.45865	0.000542898	0.0137587	female-COVID-ICUvs.female-NONCOVID-ICU
DYNC1I1	10.2073	1.68065	0.482304	3.48463	0.000492813	0.0129499	female-COVID-ICUvs.female-NONCOVID-ICU
DYRK3	42.6655	1.52462	0.480791	3.17107	0.00151877	0.0274435	female-COVID-ICUvs.female-NONCOVID-ICU
DZIP1L	68.2124	1.88226	0.62247	3.02386	0.00249574	0.037704	female-COVID-ICUvs.female-NONCOVID-ICU
E2F1	370.868	1.62365	0.369917	4.38923	1.13755e-05	0.000778117	female-COVID-ICUvs.female-NONCOVID-ICU
E2F7	16.2494	2.99215	0.499707	5.98782	2.12676e-09	4.13459e-07	female-COVID-ICUvs.female-NONCOVID-ICU
E2F8	45.486	2.79722	0.372395	7.51142	5.84886e-14	5.82082e-11	female-COVID-ICUvs.female-NONCOVID-ICU
E4F1	147.548	-1.07203	0.280582	-3.82073	0.000133056	0.00515985	female-COVID-ICUvs.female-NONCOVID-ICU
ECT2L	2.47192	2.72841	0.866396	3.14915	0.00163748	0.02894	female-COVID-ICUvs.female-NONCOVID-ICU
EEF1A2	1.59628	-2.5337	0.846779	-2.99217	0.00277005	0.0401644	female-COVID-ICUvs.female-NONCOVID-ICU
EEF1D	5230.72	-1.09574	0.274114	-3.9974	6.40407e-05	0.00306988	female-COVID-ICUvs.female-NONCOVID-ICU
EGF	248.859	1.43638	0.389435	3.68837	0.000225693	0.00736262	female-COVID-ICUvs.female-NONCOVID-ICU
ELOB	1276.51	-1.11866	0.377389	-2.9642	0.0030347	0.042571	female-COVID-ICUvs.female-NONCOVID-ICU
ELOVL7	229.897	1.10927	0.347178	3.19509	0.00139788	0.0260121	female-COVID-ICUvs.female-NONCOVID-ICU
EME1	20.3675	2.15688	0.407933	5.28733	1.24116e-07	1.59462e-05	female-COVID-ICUvs.female-NONCOVID-ICU
EMP1	124.059	1.51603	0.400079	3.78932	0.000151063	0.00569377	female-COVID-ICUvs.female-NONCOVID-ICU
ENHO	2.9151	-2.9349	0.688069	-4.26541	1.99535e-05	0.00126898	female-COVID-ICUvs.female-NONCOVID-ICU
EPSTI1	4174.28	2.35777	0.565645	4.16829	3.06892e-05	0.00178517	female-COVID-ICUvs.female-NONCOVID-ICU
ERCC6L	33.1935	1.64882	0.328013	5.0267	4.98998e-07	5.50201e-05	female-COVID-ICUvs.female-NONCOVID-ICU
ERG	117.268	2.26104	0.601997	3.7559	0.000172721	0.00619408	female-COVID-ICUvs.female-NONCOVID-ICU
ESCO2	41.1311	2.72279	0.409315	6.65206	2.89018e-11	9.0856e-09	female-COVID-ICUvs.female-NONCOVID-ICU
ESPL1	52.6351	1.77397	0.375602	4.723	2.32397e-06	0.000218704	female-COVID-ICUvs.female-NONCOVID-ICU
ETV7	155.506	2.19426	0.632847	3.46729	0.000525736	0.0134857	female-COVID-ICUvs.female-NONCOVID-ICU
EXO1	34.355	2.49825	0.455105	5.48939	4.03325e-08	5.95913e-06	female-COVID-ICUvs.female-NONCOVID-ICU
FAM111B	42.1116	2.41956	0.494756	4.89041	1.00627e-06	0.00010397	female-COVID-ICUvs.female-NONCOVID-ICU
FAM3D	6.2466	-3.11674	0.644355	-4.83699	1.31819e-06	0.000131597	female-COVID-ICUvs.female-NONCOVID-ICU
FAM47E	4.69083	2.20764	0.753829	2.92857	0.00340524	0.0461582	female-COVID-ICUvs.female-NONCOVID-ICU
FAM47E-STBD1	11.5242	4.31208	1.02567	4.20417	2.62042e-05	0.00156198	female-COVID-ICUvs.female-NONCOVID-ICU
FAM72A	43.6323	1.11452	0.30243	3.68521	0.000228515	0.00736262	female-COVID-ICUvs.female-NONCOVID-ICU
FAM72B	37.8181	1.0815	0.283917	3.8092	0.000139416	0.00536426	female-COVID-ICUvs.female-NONCOVID-ICU
FAM72D	25.5235	1.44342	0.337181	4.28085	1.86184e-05	0.00120125	female-COVID-ICUvs.female-NONCOVID-ICU
FAM83D	22.0864	1.2742	0.328462	3.87929	0.00010476	0.00437241	female-COVID-ICUvs.female-NONCOVID-ICU
FANCI	269.683	1.39099	0.258109	5.38915	7.07907e-08	1.0057e-05	female-COVID-ICUvs.female-NONCOVID-ICU
FAP	6.36358	3.01952	0.753711	4.00621	6.17015e-05	0.00299881	female-COVID-ICUvs.female-NONCOVID-ICU
FBXO16	3.33802	4.04678	1.18985	3.40109	0.000671168	0.0159173	female-COVID-ICUvs.female-NONCOVID-ICU
FBXO43	7.13971	3.01237	0.591004	5.09704	3.45007e-07	3.98241e-05	female-COVID-ICUvs.female-NONCOVID-ICU
FBXO5	132.341	1.11657	0.244566	4.56552	4.98252e-06	0.000408982	female-COVID-ICUvs.female-NONCOVID-ICU
FEN1	368.595	1.37208	0.313853	4.37172	1.23273e-05	0.000831672	female-COVID-ICUvs.female-NONCOVID-ICU
FHL1	354.728	1.1226	0.33432	3.35786	0.000785492	0.0176378	female-COVID-ICUvs.female-NONCOVID-ICU
FLVCR1	210.073	1.23518	0.307277	4.01977	5.82558e-05	0.0028691	female-COVID-ICUvs.female-NONCOVID-ICU
FOLR2	65.98	-1.89674	0.450951	-4.20609	2.59826e-05	0.00156198	female-COVID-ICUvs.female-NONCOVID-ICU
FOLR3	3312.8	-1.58354	0.515193	-3.07369	0.00211426	0.033771	female-COVID-ICUvs.female-NONCOVID-ICU
FOXM1	140.51	2.29016	0.392889	5.82904	5.57486e-09	9.71954e-07	female-COVID-ICUvs.female-NONCOVID-ICU
FOXP4	59.3764	-1.14729	0.31808	-3.60693	0.000309841	0.00917415	female-COVID-ICUvs.female-NONCOVID-ICU
FRMD3	357.805	1.33797	0.312068	4.28744	1.80746e-05	0.00117128	female-COVID-ICUvs.female-NONCOVID-ICU
FSCN1	25.3405	-1.46699	0.394097	-3.72241	0.00019733	0.00672112	female-COVID-ICUvs.female-NONCOVID-ICU
FUT10	37.6945	1.35865	0.4083	3.32757	0.000876079	0.0190705	female-COVID-ICUvs.female-NONCOVID-ICU
FUT7	871.109	-1.40787	0.319798	-4.40236	1.07081e-05	0.00074278	female-COVID-ICUvs.female-NONCOVID-ICU
GALK1	332.926	-1.14548	0.350899	-3.26443	0.00109686	0.0218679	female-COVID-ICUvs.female-NONCOVID-ICU
GALM	547.422	1.18815	0.357829	3.32042	0.000898812	0.0195293	female-COVID-ICUvs.female-NONCOVID-ICU
GBGT1	387.771	-1.4636	0.313363	-4.67061	3.00302e-06	0.000270546	female-COVID-ICUvs.female-NONCOVID-ICU
GBP1	5808.78	2.19564	0.539639	4.06872	4.72726e-05	0.00250342	female-COVID-ICUvs.female-NONCOVID-ICU
GBP3	1097.53	1.47522	0.425144	3.46992	0.000520608	0.0134205	female-COVID-ICUvs.female-NONCOVID-ICU
GBP4	1307.19	1.86444	0.515456	3.61707	0.000297959	0.0089899	female-COVID-ICUvs.female-NONCOVID-ICU
GBP5	9497.58	2.0316	0.603596	3.36583	0.000763128	0.0172933	female-COVID-ICUvs.female-NONCOVID-ICU
GBP7	3.1267	3.93276	1.18679	3.31378	0.000920447	0.0198461	female-COVID-ICUvs.female-NONCOVID-ICU
GCSH	55.7219	1.38146	0.313018	4.41334	1.01786e-05	0.00072302	female-COVID-ICUvs.female-NONCOVID-ICU
GFI1	380.642	1.32187	0.35822	3.6901	0.000224168	0.00734386	female-COVID-ICUvs.female-NONCOVID-ICU
GFRA2	19.3699	-2.02813	0.50425	-4.02206	5.76911e-05	0.00285079	female-COVID-ICUvs.female-NONCOVID-ICU
GGH	286.947	1.62057	0.360199	4.49911	6.82387e-06	0.000525118	female-COVID-ICUvs.female-NONCOVID-ICU
GIMAP1-GIMAP5	836.656	-1.06427	0.287879	-3.69694	0.000218213	0.00726148	female-COVID-ICUvs.female-NONCOVID-ICU
GINS1	55.6218	2.5277	0.371719	6.80001	1.04609e-11	3.96307e-09	female-COVID-ICUvs.female-NONCOVID-ICU
GINS2	113.452	2.06459	0.423018	4.88063	1.0575e-06	0.000107756	female-COVID-ICUvs.female-NONCOVID-ICU
GINS3	56.2005	1.03757	0.275169	3.77066	0.000162818	0.00594158	female-COVID-ICUvs.female-NONCOVID-ICU
GINS4	57.2738	1.63984	0.297834	5.50589	3.67313e-08	5.48187e-06	female-COVID-ICUvs.female-NONCOVID-ICU
GLDC	122.041	4.30986	0.828377	5.20277	1.96336e-07	2.3394e-05	female-COVID-ICUvs.female-NONCOVID-ICU
GMNN	163.812	1.08624	0.258332	4.2048	2.61313e-05	0.00156198	female-COVID-ICUvs.female-NONCOVID-ICU
GNA14	7.08331	1.94868	0.66415	2.93409	0.00334528	0.0456385	female-COVID-ICUvs.female-NONCOVID-ICU
GNB1L	17.6578	-1.23584	0.392164	-3.15135	0.0016252	0.0288264	female-COVID-ICUvs.female-NONCOVID-ICU
GPBAR1	161.052	-1.45958	0.37419	-3.90062	9.59452e-05	0.0041209	female-COVID-ICUvs.female-NONCOVID-ICU
GPRC5D	25.3985	4.07822	0.847985	4.80931	1.51453e-06	0.000147219	female-COVID-ICUvs.female-NONCOVID-ICU
GRK1	2.55397	4.47666	1.19977	3.73126	0.000190528	0.00662342	female-COVID-ICUvs.female-NONCOVID-ICU
GTSE1	46.9749	2.29353	0.3246	7.06571	1.598e-12	9.36898e-10	female-COVID-ICUvs.female-NONCOVID-ICU
GZMM	59.5483	-1.57137	0.500944	-3.13682	0.00170793	0.0297579	female-COVID-ICUvs.female-NONCOVID-ICU
H2BC17	28.0427	2.08847	0.616711	3.38646	0.000708006	0.0164478	female-COVID-ICUvs.female-NONCOVID-ICU
H2BC8	53.2879	1.54192	0.379891	4.05885	4.93151e-05	0.00255567	female-COVID-ICUvs.female-NONCOVID-ICU
H4C8	106.171	1.65522	0.474381	3.48923	0.000484413	0.0128036	female-COVID-ICUvs.female-NONCOVID-ICU
HAAO	70.4203	-1.22223	0.3388	-3.60753	0.000309128	0.00917415	female-COVID-ICUvs.female-NONCOVID-ICU
HASPIN	28.0517	2.39518	0.389937	6.14248	8.12433e-10	1.73967e-07	female-COVID-ICUvs.female-NONCOVID-ICU
HBE1	23.6711	3.34591	0.774441	4.32042	1.55735e-05	0.00102722	female-COVID-ICUvs.female-NONCOVID-ICU
HELLS	44.8155	1.74966	0.393254	4.44919	8.61945e-06	0.000636762	female-COVID-ICUvs.female-NONCOVID-ICU
HERC5	2033.27	2.03672	0.533002	3.82122	0.000132792	0.00515985	female-COVID-ICUvs.female-NONCOVID-ICU
HJURP	94.0715	2.32758	0.360057	6.46449	1.01639e-10	2.77265e-08	female-COVID-ICUvs.female-NONCOVID-ICU
HK3	12307.9	-1.00624	0.32165	-3.12836	0.00175787	0.0303773	female-COVID-ICUvs.female-NONCOVID-ICU
HLA-DPA1	3321.11	-1.31459	0.351169	-3.74348	0.000181486	0.0064458	female-COVID-ICUvs.female-NONCOVID-ICU
HLA-DPB1	2718.38	-1.55034	0.350653	-4.42129	9.81131e-06	0.0007003	female-COVID-ICUvs.female-NONCOVID-ICU
HLA-DRB1	6834.29	-1.33211	0.393113	-3.38862	0.00070245	0.0163961	female-COVID-ICUvs.female-NONCOVID-ICU
HMMR	96.5501	2.76373	0.360626	7.6637	1.80657e-14	2.54267e-11	female-COVID-ICUvs.female-NONCOVID-ICU
HYAL3	86.7204	1.52705	0.510155	2.9933	0.00275979	0.0400549	female-COVID-ICUvs.female-NONCOVID-ICU
ID3	32.1602	-1.31384	0.384515	-3.41688	0.000633435	0.0153452	female-COVID-ICUvs.female-NONCOVID-ICU
IER5L	22.2306	-1.6392	0.355163	-4.61536	3.9242e-06	0.000330598	female-COVID-ICUvs.female-NONCOVID-ICU
IFI27	2048	3.35782	0.977217	3.4361	0.000590148	0.0146792	female-COVID-ICUvs.female-NONCOVID-ICU
IFI44	3783.48	1.99982	0.607149	3.29379	0.000988452	0.0205756	female-COVID-ICUvs.female-NONCOVID-ICU
IFIH1	1279.96	1.42544	0.41018	3.47516	0.000510555	0.0132574	female-COVID-ICUvs.female-NONCOVID-ICU
IFIT1	6638.71	2.37227	0.70867	3.3475	0.000815435	0.018172	female-COVID-ICUvs.female-NONCOVID-ICU
IFIT2	11995.5	1.39161	0.469159	2.96618	0.00301527	0.0425102	female-COVID-ICUvs.female-NONCOVID-ICU
IFIT3	12616	2.15313	0.560398	3.84214	0.000121965	0.0048312	female-COVID-ICUvs.female-NONCOVID-ICU
IFIT5	1605.3	1.36183	0.396009	3.43888	0.000584135	0.0145541	female-COVID-ICUvs.female-NONCOVID-ICU
IGF1	18.3494	3.19672	0.666779	4.79427	1.63266e-06	0.000157664	female-COVID-ICUvs.female-NONCOVID-ICU
IGF2BP3	53.7577	1.92782	0.461683	4.17563	2.97167e-05	0.00174232	female-COVID-ICUvs.female-NONCOVID-ICU
IGFBP6	2.21466	-2.34795	0.751971	-3.1224	0.00179386	0.0306054	female-COVID-ICUvs.female-NONCOVID-ICU
IGHG1	26332.6	3.75324	0.939067	3.99677	6.42116e-05	0.00306988	female-COVID-ICUvs.female-NONCOVID-ICU
IGKC	32690.2	2.37436	0.783552	3.03025	0.00244352	0.0371048	female-COVID-ICUvs.female-NONCOVID-ICU
IGLC2	15630.5	3.20648	0.859627	3.73008	0.000191418	0.00662342	female-COVID-ICUvs.female-NONCOVID-ICU
IGLC3	5023.96	3.29016	0.882933	3.7264	0.000194235	0.00667993	female-COVID-ICUvs.female-NONCOVID-ICU
INAVA	21.7022	1.66081	0.560273	2.9643	0.00303376	0.042571	female-COVID-ICUvs.female-NONCOVID-ICU
INHBA	72.1417	3.36328	0.698609	4.81425	1.47751e-06	0.000144571	female-COVID-ICUvs.female-NONCOVID-ICU
IQGAP3	36.4546	2.88639	0.644741	4.47681	7.57651e-06	0.000577026	female-COVID-ICUvs.female-NONCOVID-ICU
IRAK2	291.879	1.52968	0.301895	5.06694	4.04271e-07	4.55962e-05	female-COVID-ICUvs.female-NONCOVID-ICU
IRF4	496.788	1.41869	0.474447	2.99019	0.002788	0.0402777	female-COVID-ICUvs.female-NONCOVID-ICU
ISL2	29.4271	-1.47557	0.455365	-3.24042	0.00119355	0.023173	female-COVID-ICUvs.female-NONCOVID-ICU
ITGA9	89.3891	1.51961	0.400667	3.79271	0.000149012	0.00564525	female-COVID-ICUvs.female-NONCOVID-ICU
ITGB3	3561.92	1.34976	0.344459	3.91849	8.91072e-05	0.0039067	female-COVID-ICUvs.female-NONCOVID-ICU
ITIH1	7.93648	-1.47844	0.446356	-3.31225	0.000925481	0.0198461	female-COVID-ICUvs.female-NONCOVID-ICU
ITM2C	1320.33	2.07251	0.54027	3.83606	0.000125026	0.00491291	female-COVID-ICUvs.female-NONCOVID-ICU
JCHAIN	14928.3	4.06365	0.801788	5.06824	4.01517e-07	4.55962e-05	female-COVID-ICUvs.female-NONCOVID-ICU
JOSD2	45.5462	-1.23171	0.422367	-2.91622	0.00354305	0.0474546	female-COVID-ICUvs.female-NONCOVID-ICU
KCNA2	20.1183	1.50288	0.446148	3.36856	0.000755617	0.0171757	female-COVID-ICUvs.female-NONCOVID-ICU
KCNN3	53.847	2.9882	0.614117	4.86585	1.13965e-06	0.000115331	female-COVID-ICUvs.female-NONCOVID-ICU
KCNN4	219.876	-1.35241	0.386046	-3.50322	0.000459665	0.012452	female-COVID-ICUvs.female-NONCOVID-ICU
KCNQ5	22.033	1.22426	0.316901	3.86322	0.000111904	0.00456736	female-COVID-ICUvs.female-NONCOVID-ICU
KIAA1614	115.37	1.05826	0.35793	2.95661	0.00311038	0.0434123	female-COVID-ICUvs.female-NONCOVID-ICU
KIAA1958	253.33	1.13798	0.313174	3.63371	0.000279379	0.00869016	female-COVID-ICUvs.female-NONCOVID-ICU
KIF11	208.384	2.35105	0.307019	7.65769	1.89302e-14	2.54267e-11	female-COVID-ICUvs.female-NONCOVID-ICU
KIF14	39.995	2.74355	0.365316	7.51007	5.90946e-14	5.82082e-11	female-COVID-ICUvs.female-NONCOVID-ICU
KIF15	61.0841	2.55428	0.380179	6.71862	1.83448e-11	6.30335e-09	female-COVID-ICUvs.female-NONCOVID-ICU
KIF18A	27.8605	2.02176	0.382016	5.29234	1.20761e-07	1.56513e-05	female-COVID-ICUvs.female-NONCOVID-ICU
KIF18B	55.2853	1.30709	0.287927	4.53967	5.63416e-06	0.000443864	female-COVID-ICUvs.female-NONCOVID-ICU
KIF20A	54.8686	2.6721	0.402301	6.64204	3.09364e-11	9.52262e-09	female-COVID-ICUvs.female-NONCOVID-ICU
KIF23	77.7224	1.52004	0.269681	5.63642	1.73618e-08	2.70022e-06	female-COVID-ICUvs.female-NONCOVID-ICU
KIF24	24.127	1.94634	0.346651	5.61468	1.96923e-08	3.03076e-06	female-COVID-ICUvs.female-NONCOVID-ICU
KIF2C	134.245	1.92388	0.361929	5.31561	1.06301e-07	1.38991e-05	female-COVID-ICUvs.female-NONCOVID-ICU
KIF4A	66.0631	2.56383	0.371929	6.89334	5.44984e-12	2.23671e-09	female-COVID-ICUvs.female-NONCOVID-ICU
KIFC1	108.999	2.22393	0.387634	5.73718	9.62639e-09	1.5344e-06	female-COVID-ICUvs.female-NONCOVID-ICU
KIFC2	185.367	-1.30716	0.414449	-3.15396	0.00161073	0.0286384	female-COVID-ICUvs.female-NONCOVID-ICU
KLHDC8A	20.9366	1.92724	0.567967	3.39323	0.00069073	0.0162681	female-COVID-ICUvs.female-NONCOVID-ICU
KNL1	92.718	2.08963	0.292116	7.15343	8.46364e-13	6.25251e-10	female-COVID-ICUvs.female-NONCOVID-ICU
LAMC1	234.328	1.43363	0.434248	3.30141	0.000962009	0.0202413	female-COVID-ICUvs.female-NONCOVID-ICU
LAMP3	48.0925	1.84383	0.582688	3.16435	0.00155429	0.0279036	female-COVID-ICUvs.female-NONCOVID-ICU
LAPTM4B	164.179	1.2363	0.304653	4.05805	4.94838e-05	0.00255567	female-COVID-ICUvs.female-NONCOVID-ICU
LDLR	410.965	1.21419	0.302311	4.01636	5.91035e-05	0.00290118	female-COVID-ICUvs.female-NONCOVID-ICU
LENG9	44.661	-1.35228	0.32925	-4.10716	4.0056e-05	0.0022001	female-COVID-ICUvs.female-NONCOVID-ICU
LFNG	1149.74	-1.31058	0.328228	-3.99288	6.52764e-05	0.00310116	female-COVID-ICUvs.female-NONCOVID-ICU
LIME1	133.117	-1.3652	0.426437	-3.20141	0.00136759	0.0256423	female-COVID-ICUvs.female-NONCOVID-ICU
LIPH	41.7106	1.27004	0.323295	3.9284	8.55114e-05	0.00377143	female-COVID-ICUvs.female-NONCOVID-ICU
LMAN1	624.05	1.42151	0.392607	3.6207	0.000293811	0.00892396	female-COVID-ICUvs.female-NONCOVID-ICU
LNP1	8.78844	1.7058	0.52224	3.26631	0.0010896	0.021844	female-COVID-ICUvs.female-NONCOVID-ICU
LOC114841035	4.31984	-2.52758	0.711369	-3.55312	0.00038069	0.0107547	female-COVID-ICUvs.female-NONCOVID-ICU
LONRF3	117.958	1.3652	0.382954	3.56493	0.000363955	0.010376	female-COVID-ICUvs.female-NONCOVID-ICU
LTB	2151.41	-1.14021	0.323101	-3.52896	0.0004172	0.0115433	female-COVID-ICUvs.female-NONCOVID-ICU
LTBP1	319.703	1.31289	0.320609	4.09499	4.22193e-05	0.00228495	female-COVID-ICUvs.female-NONCOVID-ICU
LTBP3	129.34	-1.1616	0.344092	-3.37584	0.000735916	0.0169088	female-COVID-ICUvs.female-NONCOVID-ICU
LTBP4	70.4165	-1.3727	0.419111	-3.27526	0.00105563	0.0215428	female-COVID-ICUvs.female-NONCOVID-ICU
LTC4S	3.28	-1.86534	0.631893	-2.95198	0.0031574	0.0437212	female-COVID-ICUvs.female-NONCOVID-ICU
LY6G6C	24.0164	1.30581	0.445193	2.93313	0.00335567	0.0456783	female-COVID-ICUvs.female-NONCOVID-ICU
LYG2	5.14184	4.17018	1.28967	3.23352	0.00122273	0.0236154	female-COVID-ICUvs.female-NONCOVID-ICU
LYNX1	15.7712	-2.04375	0.562263	-3.63487	0.000278119	0.00866923	female-COVID-ICUvs.female-NONCOVID-ICU
LYPD2	2.52994	-4.5199	1.19034	-3.79715	0.000146367	0.00555933	female-COVID-ICUvs.female-NONCOVID-ICU
MACC1	22.0468	1.51328	0.463203	3.26698	0.00108701	0.021844	female-COVID-ICUvs.female-NONCOVID-ICU
MAD2L1	156.384	1.4664	0.29679	4.94088	7.77708e-07	8.16661e-05	female-COVID-ICUvs.female-NONCOVID-ICU
MAOB	45.538	1.84653	0.443927	4.15954	3.18888e-05	0.00182619	female-COVID-ICUvs.female-NONCOVID-ICU
MAP1S	212.809	-1.07715	0.267061	-4.03335	5.49876e-05	0.00275404	female-COVID-ICUvs.female-NONCOVID-ICU
MAP3K6	158.067	-1.02227	0.321609	-3.17862	0.0014798	0.0270595	female-COVID-ICUvs.female-NONCOVID-ICU
MAPK8IP3	776.289	-1.11353	0.239965	-4.64037	3.47779e-06	0.000300493	female-COVID-ICUvs.female-NONCOVID-ICU
MARCO	538.718	-1.53165	0.522819	-2.92959	0.00339408	0.0460492	female-COVID-ICUvs.female-NONCOVID-ICU
MATK	119.561	-1.69066	0.483077	-3.49978	0.000465646	0.012527	female-COVID-ICUvs.female-NONCOVID-ICU
MATN2	28.5143	3.22979	0.651684	4.95607	7.19336e-07	7.64618e-05	female-COVID-ICUvs.female-NONCOVID-ICU
MCM10	48.8706	3.28131	0.406174	8.07857	6.55314e-16	2.42057e-12	female-COVID-ICUvs.female-NONCOVID-ICU
MCM2	255.689	1.50745	0.356979	4.22278	2.41302e-05	0.00149173	female-COVID-ICUvs.female-NONCOVID-ICU
MCM4	297.951	1.86744	0.292687	6.38034	1.76696e-10	4.42489e-08	female-COVID-ICUvs.female-NONCOVID-ICU
MCM6	520.146	1.32404	0.209464	6.32108	2.59739e-10	6.39607e-08	female-COVID-ICUvs.female-NONCOVID-ICU
MCRIP1	343.919	-1.31505	0.396993	-3.31252	0.000924608	0.0198461	female-COVID-ICUvs.female-NONCOVID-ICU
ME3	21.2512	-1.13939	0.340338	-3.3478	0.000814554	0.018172	female-COVID-ICUvs.female-NONCOVID-ICU
MED12L	66.855	1.73783	0.384071	4.52476	6.04641e-06	0.000472676	female-COVID-ICUvs.female-NONCOVID-ICU
MELK	54.2968	2.96334	0.390081	7.59672	3.03722e-14	3.45192e-11	female-COVID-ICUvs.female-NONCOVID-ICU
METRNL	441.762	-1.32291	0.317564	-4.16579	3.10276e-05	0.00179777	female-COVID-ICUvs.female-NONCOVID-ICU
MIB2	79.208	-1.17623	0.350175	-3.35897	0.000782326	0.0175934	female-COVID-ICUvs.female-NONCOVID-ICU
MINDY4	10.2573	1.95854	0.54842	3.57124	0.0003553	0.010233	female-COVID-ICUvs.female-NONCOVID-ICU
MIXL1	11.3931	2.82176	0.725315	3.8904	0.00010008	0.00426132	female-COVID-ICUvs.female-NONCOVID-ICU
MKI67	351.88	2.43251	0.344848	7.05385	1.74028e-12	9.36898e-10	female-COVID-ICUvs.female-NONCOVID-ICU
MMP14	105.645	-1.49965	0.382856	-3.91701	8.96542e-05	0.00390749	female-COVID-ICUvs.female-NONCOVID-ICU
MMP17	25.2935	-2.00146	0.507238	-3.94579	7.95373e-05	0.00353965	female-COVID-ICUvs.female-NONCOVID-ICU
MMP27	11.8613	3.27155	0.959852	3.40839	0.000653475	0.0156484	female-COVID-ICUvs.female-NONCOVID-ICU
MMP8	6062	2.27133	0.752766	3.01731	0.00255031	0.0381385	female-COVID-ICUvs.female-NONCOVID-ICU
MMRN1	273.683	1.60571	0.279586	5.74318	9.29135e-09	1.51373e-06	female-COVID-ICUvs.female-NONCOVID-ICU
MN1	9.26198	1.33974	0.347096	3.85985	0.000113455	0.00461788	female-COVID-ICUvs.female-NONCOVID-ICU
MND1	30.6831	2.13053	0.330052	6.45514	1.0812e-10	2.85263e-08	female-COVID-ICUvs.female-NONCOVID-ICU
MOXD1	17.188	1.79754	0.53039	3.38909	0.000701259	0.0163941	female-COVID-ICUvs.female-NONCOVID-ICU
MPO	1445.53	2.34229	0.756936	3.09443	0.00197189	0.0323359	female-COVID-ICUvs.female-NONCOVID-ICU
MRAS	60.7613	-1.35182	0.450838	-2.99847	0.00271341	0.0395762	female-COVID-ICUvs.female-NONCOVID-ICU
MS4A3	1546.71	2.40168	0.613377	3.91551	9.02142e-05	0.00392034	female-COVID-ICUvs.female-NONCOVID-ICU
MTFR2	46.4733	1.0951	0.256778	4.26476	2.00116e-05	0.00126898	female-COVID-ICUvs.female-NONCOVID-ICU
MX1	4180.27	1.52789	0.510434	2.99332	0.00275963	0.0400549	female-COVID-ICUvs.female-NONCOVID-ICU
MXD4	413.282	-1.06965	0.289766	-3.69144	0.00022299	0.00733297	female-COVID-ICUvs.female-NONCOVID-ICU
MYB	209.727	1.58685	0.399681	3.97029	7.17848e-05	0.00329385	female-COVID-ICUvs.female-NONCOVID-ICU
MYBL2	425.703	2.53184	0.504734	5.01618	5.27083e-07	5.76863e-05	female-COVID-ICUvs.female-NONCOVID-ICU
MYLK	399.49	1.26384	0.343131	3.68325	0.000230278	0.00739643	female-COVID-ICUvs.female-NONCOVID-ICU
MYLK3	27.9622	-1.20187	0.393598	-3.05355	0.00226148	0.0352462	female-COVID-ICUvs.female-NONCOVID-ICU
MYO1B	84.5377	1.73306	0.50998	3.39828	0.000678106	0.0160561	female-COVID-ICUvs.female-NONCOVID-ICU
MYO1D	90.3469	1.95869	0.482951	4.05568	4.99892e-05	0.00255567	female-COVID-ICUvs.female-NONCOVID-ICU
MYZAP	172.901	1.5717	0.459084	3.42356	0.000618056	0.0151988	female-COVID-ICUvs.female-NONCOVID-ICU
MZB1	1262.82	2.50399	0.806511	3.10471	0.00190464	0.0316276	female-COVID-ICUvs.female-NONCOVID-ICU
NAPRT	518.183	-1.30483	0.426801	-3.05723	0.00223393	0.0350797	female-COVID-ICUvs.female-NONCOVID-ICU
NAPSA	428.437	-1.52752	0.413799	-3.69146	0.000222971	0.00733297	female-COVID-ICUvs.female-NONCOVID-ICU
NAV2	14.5888	2.11995	0.643606	3.29386	0.000988207	0.0205756	female-COVID-ICUvs.female-NONCOVID-ICU
NCAPG	163.563	2.40655	0.326959	7.36041	1.83343e-13	1.50494e-10	female-COVID-ICUvs.female-NONCOVID-ICU
NCAPG2	147.187	1.54028	0.244135	6.30912	2.80624e-10	6.79708e-08	female-COVID-ICUvs.female-NONCOVID-ICU
NCAPH	83.6931	1.98306	0.341492	5.80704	6.35878e-09	1.0799e-06	female-COVID-ICUvs.female-NONCOVID-ICU
NCKAP1	149.409	1.01158	0.292179	3.46219	0.000535797	0.0136597	female-COVID-ICUvs.female-NONCOVID-ICU
NCKAP5L	268.453	-1.12421	0.288569	-3.8958	9.78756e-05	0.00418743	female-COVID-ICUvs.female-NONCOVID-ICU
NDC80	137.296	1.21425	0.206496	5.88028	4.09563e-09	7.47074e-07	female-COVID-ICUvs.female-NONCOVID-ICU
NDUFC2-KCTD14	14.2209	2.13743	0.592936	3.60482	0.00031237	0.00923053	female-COVID-ICUvs.female-NONCOVID-ICU
NDUFS7	87.5497	-1.44448	0.459217	-3.14553	0.00165785	0.0291773	female-COVID-ICUvs.female-NONCOVID-ICU
NECTIN2	539.981	-1.94109	0.477551	-4.06468	4.80988e-05	0.00252007	female-COVID-ICUvs.female-NONCOVID-ICU
NEIL3	26.2037	2.26829	0.432896	5.23981	1.60742e-07	1.94669e-05	female-COVID-ICUvs.female-NONCOVID-ICU
NEK2	50.9578	2.43393	0.34065	7.14496	9.00224e-13	6.33372e-10	female-COVID-ICUvs.female-NONCOVID-ICU
NET1	228.969	1.05939	0.273288	3.87644	0.000105997	0.00439916	female-COVID-ICUvs.female-NONCOVID-ICU
NEURL1	33.1304	-2.89138	0.63152	-4.57845	4.68436e-06	0.000388828	female-COVID-ICUvs.female-NONCOVID-ICU
NME3	56.2287	-1.47263	0.461319	-3.19222	0.00141186	0.0261406	female-COVID-ICUvs.female-NONCOVID-ICU
NNMT	30.8827	3.45406	0.775941	4.45144	8.52944e-06	0.000633279	female-COVID-ICUvs.female-NONCOVID-ICU
NOC4L	50.545	-1.05431	0.362975	-2.90463	0.00367682	0.0486043	female-COVID-ICUvs.female-NONCOVID-ICU
NOP53	1812.83	-1.26938	0.313742	-4.04592	5.21181e-05	0.00263714	female-COVID-ICUvs.female-NONCOVID-ICU
NPDC1	43.5408	-1.6945	0.496411	-3.41351	0.000641311	0.015508	female-COVID-ICUvs.female-NONCOVID-ICU
NPIPB2	29.289	1.18201	0.282881	4.17846	2.93489e-05	0.00172761	female-COVID-ICUvs.female-NONCOVID-ICU
NR2F6	22.1488	-1.05731	0.280686	-3.76689	0.000165293	0.0060005	female-COVID-ICUvs.female-NONCOVID-ICU
NR4A1	54.7882	-1.45053	0.441588	-3.28481	0.00102052	0.0210039	female-COVID-ICUvs.female-NONCOVID-ICU
NRP2	9.20589	-1.33925	0.38794	-3.45221	0.000556022	0.0139646	female-COVID-ICUvs.female-NONCOVID-ICU
NRXN1	1.48616	-2.841	0.978663	-2.90294	0.00369682	0.0487511	female-COVID-ICUvs.female-NONCOVID-ICU
NSMF	200.702	-1.08529	0.281897	-3.84997	0.000118133	0.00475592	female-COVID-ICUvs.female-NONCOVID-ICU
NUDT14	33.5451	-1.67627	0.471363	-3.55622	0.000376235	0.0106492	female-COVID-ICUvs.female-NONCOVID-ICU
NUF2	98.2993	2.11989	0.341608	6.20563	5.44793e-10	1.23836e-07	female-COVID-ICUvs.female-NONCOVID-ICU
NUP210L	8.16825	-3.18319	0.856543	-3.71632	0.000202143	0.00681887	female-COVID-ICUvs.female-NONCOVID-ICU
NUSAP1	260.217	1.87482	0.265892	7.05107	1.77551e-12	9.36898e-10	female-COVID-ICUvs.female-NONCOVID-ICU
NWD1	16.2354	1.29586	0.393324	3.29463	0.000985521	0.0205756	female-COVID-ICUvs.female-NONCOVID-ICU
OAS1	4106.43	1.74694	0.515732	3.3873	0.000705831	0.0164231	female-COVID-ICUvs.female-NONCOVID-ICU
OAS2	3753.28	1.76632	0.565493	3.1235	0.00178715	0.030597	female-COVID-ICUvs.female-NONCOVID-ICU
OAS3	3220.05	2.01884	0.693236	2.91219	0.00358901	0.0478588	female-COVID-ICUvs.female-NONCOVID-ICU
OASL	2915.42	2.01029	0.406902	4.94047	7.79352e-07	8.16661e-05	female-COVID-ICUvs.female-NONCOVID-ICU
OIP5	31.6641	1.77239	0.371995	4.76455	1.89274e-06	0.000181592	female-COVID-ICUvs.female-NONCOVID-ICU
OLFM1	8.32016	-3.1501	0.69764	-4.51536	6.3209e-06	0.000491534	female-COVID-ICUvs.female-NONCOVID-ICU
OLFM2	25.0493	-1.13996	0.390754	-2.91734	0.00353032	0.0473502	female-COVID-ICUvs.female-NONCOVID-ICU
ORC1	68.8285	1.98913	0.329761	6.03202	1.61922e-09	3.23296e-07	female-COVID-ICUvs.female-NONCOVID-ICU
ORC6	41.9862	1.53583	0.318426	4.8232	1.41274e-06	0.000140089	female-COVID-ICUvs.female-NONCOVID-ICU
OSGIN1	44.6065	-1.33275	0.324158	-4.11143	3.93222e-05	0.00216786	female-COVID-ICUvs.female-NONCOVID-ICU
OXER1	268.452	-1.0921	0.244817	-4.46089	8.16201e-06	0.000615274	female-COVID-ICUvs.female-NONCOVID-ICU
PALM2AKAP2	380.219	1.52518	0.383816	3.97373	7.07569e-05	0.0032568	female-COVID-ICUvs.female-NONCOVID-ICU
PAOX	37.9476	-1.18016	0.347829	-3.39294	0.000691464	0.0162681	female-COVID-ICUvs.female-NONCOVID-ICU
PARM1	52.7666	2.0182	0.658368	3.06545	0.00217339	0.0343075	female-COVID-ICUvs.female-NONCOVID-ICU
PARP14	4722.55	1.54652	0.377126	4.1008	4.11719e-05	0.00224471	female-COVID-ICUvs.female-NONCOVID-ICU
PARPBP	60.3989	1.83151	0.245656	7.45562	8.94465e-14	8.25983e-11	female-COVID-ICUvs.female-NONCOVID-ICU
PAXX	191.371	-1.05335	0.350457	-3.00565	0.00265014	0.0392343	female-COVID-ICUvs.female-NONCOVID-ICU
PBK	37.8039	3.03214	0.57672	5.25756	1.45981e-07	1.82144e-05	female-COVID-ICUvs.female-NONCOVID-ICU
PC	25.4413	-1.31871	0.354274	-3.72229	0.000197426	0.00672112	female-COVID-ICUvs.female-NONCOVID-ICU
PCLAF	246.782	2.02959	0.297631	6.81915	9.15808e-12	3.56081e-09	female-COVID-ICUvs.female-NONCOVID-ICU
PCOLCE	28.3693	-1.10049	0.297501	-3.69911	0.00021636	0.0072324	female-COVID-ICUvs.female-NONCOVID-ICU
PDE2A	148.508	1.49775	0.492083	3.0437	0.00233688	0.0358912	female-COVID-ICUvs.female-NONCOVID-ICU
PEX11G	19.8835	-1.78848	0.531962	-3.36204	0.000773676	0.0174787	female-COVID-ICUvs.female-NONCOVID-ICU
PGGHG	7115.05	-1.04062	0.324758	-3.20431	0.00135389	0.0255267	female-COVID-ICUvs.female-NONCOVID-ICU
PHKA1	7.65276	3.40325	0.861431	3.9507	7.79238e-05	0.00349283	female-COVID-ICUvs.female-NONCOVID-ICU
PI16	28.2761	-1.45741	0.459647	-3.17072	0.00152062	0.0274435	female-COVID-ICUvs.female-NONCOVID-ICU
PID1	52.6031	-1.72973	0.529175	-3.26873	0.00108033	0.021844	female-COVID-ICUvs.female-NONCOVID-ICU
PIF1	35.6257	1.24878	0.366377	3.40846	0.000653307	0.0156484	female-COVID-ICUvs.female-NONCOVID-ICU
PIR	12.3639	2.36569	0.509269	4.64527	3.39626e-06	0.000296922	female-COVID-ICUvs.female-NONCOVID-ICU
PKD1L1	5.74991	1.57883	0.483648	3.26441	0.0010969	0.0218679	female-COVID-ICUvs.female-NONCOVID-ICU
PKHD1L1	164.988	1.30455	0.373295	3.49469	0.000474606	0.0126576	female-COVID-ICUvs.female-NONCOVID-ICU
PKIB	4.44372	-1.62656	0.542025	-3.0009	0.00269179	0.039446	female-COVID-ICUvs.female-NONCOVID-ICU
PLA2G7	63.3432	-1.49918	0.433829	-3.45568	0.000548899	0.0138565	female-COVID-ICUvs.female-NONCOVID-ICU
PLAAT2	20.8869	3.05957	0.71122	4.30186	1.69368e-05	0.00110238	female-COVID-ICUvs.female-NONCOVID-ICU
PLCB4	3.77525	2.81281	0.768741	3.65898	0.000253221	0.00802861	female-COVID-ICUvs.female-NONCOVID-ICU
PLEC	1880.11	-1.1191	0.288305	-3.88167	0.000103743	0.00436695	female-COVID-ICUvs.female-NONCOVID-ICU
PLK1	72.4683	1.87859	0.312546	6.01059	1.84848e-09	3.64151e-07	female-COVID-ICUvs.female-NONCOVID-ICU
PLK4	81.8353	2.22219	0.316965	7.01083	2.36903e-12	1.16675e-09	female-COVID-ICUvs.female-NONCOVID-ICU
PLOD2	52.0861	1.28665	0.393836	3.26697	0.00108705	0.021844	female-COVID-ICUvs.female-NONCOVID-ICU
PLS1	30.158	1.72003	0.327295	5.25528	1.47799e-07	1.82144e-05	female-COVID-ICUvs.female-NONCOVID-ICU
PLSCR4	7.45624	1.53094	0.489129	3.12993	0.00174846	0.0302855	female-COVID-ICUvs.female-NONCOVID-ICU
PLXNB2	893.674	-1.33077	0.357141	-3.72617	0.000194407	0.00667993	female-COVID-ICUvs.female-NONCOVID-ICU
PNMA8B	4.04459	-2.00656	0.601149	-3.33787	0.00084423	0.0185617	female-COVID-ICUvs.female-NONCOVID-ICU
POLE2	35.5672	2.10513	0.361402	5.82488	5.71527e-09	9.81897e-07	female-COVID-ICUvs.female-NONCOVID-ICU
POLQ	50.8068	2.64259	0.390405	6.76885	1.29814e-11	4.67804e-09	female-COVID-ICUvs.female-NONCOVID-ICU
POU2AF1	568.377	1.77947	0.53766	3.30967	0.000934073	0.0199148	female-COVID-ICUvs.female-NONCOVID-ICU
PPDPF	293.432	-1.32894	0.352449	-3.77058	0.000162866	0.00594158	female-COVID-ICUvs.female-NONCOVID-ICU
PPP1R14C	5.49111	2.23416	0.694379	3.21749	0.00129318	0.0246857	female-COVID-ICUvs.female-NONCOVID-ICU
PPP1R17	7.02411	-2.68061	0.868818	-3.08536	0.00203308	0.0330096	female-COVID-ICUvs.female-NONCOVID-ICU
PRC1	199.121	1.85602	0.31798	5.83692	5.31748e-09	9.46575e-07	female-COVID-ICUvs.female-NONCOVID-ICU
PRKG1	11.8013	1.48454	0.368183	4.03206	5.52892e-05	0.00275979	female-COVID-ICUvs.female-NONCOVID-ICU
PRRG4	2275.26	1.8092	0.470366	3.84638	0.000119877	0.00479535	female-COVID-ICUvs.female-NONCOVID-ICU
PRSS27	5.14067	-1.49426	0.463146	-3.22632	0.00125392	0.0240919	female-COVID-ICUvs.female-NONCOVID-ICU
PRSS53	11.4504	-1.50731	0.364011	-4.14083	3.4605e-05	0.00194407	female-COVID-ICUvs.female-NONCOVID-ICU
PRTFDC1	32.4602	1.46998	0.378442	3.88429	0.000102631	0.00435739	female-COVID-ICUvs.female-NONCOVID-ICU
PSAT1	100.762	1.54	0.331788	4.64153	3.45837e-06	0.000300493	female-COVID-ICUvs.female-NONCOVID-ICU
PSPH	120.389	1.06046	0.335989	3.15624	0.00159817	0.0285525	female-COVID-ICUvs.female-NONCOVID-ICU
PTTG1	258.258	1.55558	0.35404	4.39381	1.11381e-05	0.00076542	female-COVID-ICUvs.female-NONCOVID-ICU
PTX3	288.276	1.79866	0.491737	3.65777	0.000254421	0.0080494	female-COVID-ICUvs.female-NONCOVID-ICU
PUSL1	65.4507	-1.06265	0.331735	-3.2033	0.00135863	0.0255717	female-COVID-ICUvs.female-NONCOVID-ICU
PWWP2B	93.9966	-1.07399	0.32448	-3.30987	0.000933397	0.0199148	female-COVID-ICUvs.female-NONCOVID-ICU
PYCR1	55.5334	2.66753	0.665484	4.00841	6.11289e-05	0.00298079	female-COVID-ICUvs.female-NONCOVID-ICU
RABEP2	82.1994	-1.36669	0.413966	-3.30145	0.000961878	0.0202413	female-COVID-ICUvs.female-NONCOVID-ICU
RACGAP1	250.479	1.08345	0.167996	6.44927	1.12387e-10	2.91318e-08	female-COVID-ICUvs.female-NONCOVID-ICU
RAD51	77.5434	2.23024	0.416831	5.35047	8.7728e-08	1.21138e-05	female-COVID-ICUvs.female-NONCOVID-ICU
RAD51AP1	60.7305	2.34661	0.340246	6.89682	5.31795e-12	2.23671e-09	female-COVID-ICUvs.female-NONCOVID-ICU
RAD54B	32.0422	1.30875	0.286655	4.56559	4.98092e-06	0.000408982	female-COVID-ICUvs.female-NONCOVID-ICU
RAD54L	38.2603	2.5284	0.41488	6.09429	1.09925e-09	2.25576e-07	female-COVID-ICUvs.female-NONCOVID-ICU
RAI1	51.1562	-1.06296	0.274394	-3.87386	0.000107123	0.00442107	female-COVID-ICUvs.female-NONCOVID-ICU
RASGRP3	125.371	1.21135	0.403961	2.99868	0.00271152	0.0395762	female-COVID-ICUvs.female-NONCOVID-ICU
RASSF6	6.95545	1.99006	0.683997	2.90946	0.00362059	0.048175	female-COVID-ICUvs.female-NONCOVID-ICU
RASSF7	135.624	-1.32464	0.409939	-3.23131	0.00123225	0.0237683	female-COVID-ICUvs.female-NONCOVID-ICU
RBM11	48.272	1.4258	0.316314	4.50753	6.55853e-06	0.000507342	female-COVID-ICUvs.female-NONCOVID-ICU
RCN3	470.897	-1.10216	0.353903	-3.11429	0.00184388	0.0311708	female-COVID-ICUvs.female-NONCOVID-ICU
REX1BD	60.3674	-1.22776	0.371861	-3.30167	0.000961118	0.0202413	female-COVID-ICUvs.female-NONCOVID-ICU
REXO5	33.9617	1.36692	0.321815	4.24752	2.16151e-05	0.00134752	female-COVID-ICUvs.female-NONCOVID-ICU
RFPL4AL1	1.84174	-4.64529	1.48823	-3.12136	0.00180019	0.0306427	female-COVID-ICUvs.female-NONCOVID-ICU
RGCC	427.118	1.33745	0.386672	3.45888	0.000542422	0.0137587	female-COVID-ICUvs.female-NONCOVID-ICU
RGPD8	162.976	1.16522	0.363038	3.20965	0.00132898	0.0252577	female-COVID-ICUvs.female-NONCOVID-ICU
RGS12	42.4812	-1.24944	0.327533	-3.81471	0.000136344	0.00527352	female-COVID-ICUvs.female-NONCOVID-ICU
RGS16	30.6347	1.81584	0.345537	5.25511	1.47934e-07	1.82144e-05	female-COVID-ICUvs.female-NONCOVID-ICU
RHCE	26.366	2.06542	0.667799	3.09288	0.00198226	0.0324476	female-COVID-ICUvs.female-NONCOVID-ICU
RHD	86.9508	1.20247	0.362942	3.31313	0.000922585	0.0198461	female-COVID-ICUvs.female-NONCOVID-ICU
RHOBTB1	254.073	1.57885	0.398374	3.96324	7.39383e-05	0.00335104	female-COVID-ICUvs.female-NONCOVID-ICU
RIN1	104.823	-1.29884	0.364508	-3.56326	0.000366283	0.0103874	female-COVID-ICUvs.female-NONCOVID-ICU
RMI2	79.6504	1.88452	0.398627	4.72752	2.27279e-06	0.000215259	female-COVID-ICUvs.female-NONCOVID-ICU
RNA28SN4	39540.2	-1.97758	0.41906	-4.71909	2.36905e-06	0.000221008	female-COVID-ICUvs.female-NONCOVID-ICU
RNA28SN5	72.1128	-7.13443	1.20134	-5.93873	2.8724e-09	5.37211e-07	female-COVID-ICUvs.female-NONCOVID-ICU
RNASE3	1506.54	2.03353	0.625109	3.25309	0.00114159	0.0223997	female-COVID-ICUvs.female-NONCOVID-ICU
RNH1	746.785	-1.19697	0.38003	-3.14968	0.00163451	0.0289221	female-COVID-ICUvs.female-NONCOVID-ICU
RNPEPL1	2395.21	-1.13023	0.276638	-4.08558	4.39667e-05	0.00235365	female-COVID-ICUvs.female-NONCOVID-ICU
RPH3A	1515.11	2.55898	0.505556	5.06171	4.15521e-07	4.61603e-05	female-COVID-ICUvs.female-NONCOVID-ICU
RPL18A	6697.09	-1.15043	0.352996	-3.25904	0.0011179	0.0220714	female-COVID-ICUvs.female-NONCOVID-ICU
RPL36	2026.08	-1.17794	0.389746	-3.02233	0.00250833	0.0377822	female-COVID-ICUvs.female-NONCOVID-ICU
RPL8	11514.8	-1.03505	0.285893	-3.6204	0.000294144	0.00892396	female-COVID-ICUvs.female-NONCOVID-ICU
RPLP1	6110.91	-1.07876	0.365681	-2.94999	0.00317782	0.0438806	female-COVID-ICUvs.female-NONCOVID-ICU
RPLP2	4569.23	-1.14814	0.33866	-3.39024	0.000698324	0.0163808	female-COVID-ICUvs.female-NONCOVID-ICU
RPS28	2144.45	-1.26501	0.425049	-2.97616	0.00291884	0.041547	female-COVID-ICUvs.female-NONCOVID-ICU
RRM2	684.727	2.71723	0.365001	7.44445	9.73498e-14	8.46084e-11	female-COVID-ICUvs.female-NONCOVID-ICU
RSAD2	4050.36	3.03765	0.823911	3.68686	0.000227034	0.00736262	female-COVID-ICUvs.female-NONCOVID-ICU
RSPO2	2.4291	3.96126	1.15314	3.4352	0.000592123	0.0147036	female-COVID-ICUvs.female-NONCOVID-ICU
RTP4	722.058	1.77051	0.604768	2.92758	0.00341607	0.0462625	female-COVID-ICUvs.female-NONCOVID-ICU
RYR1	24.3559	-1.42688	0.400319	-3.56437	0.00036473	0.010376	female-COVID-ICUvs.female-NONCOVID-ICU
S1PR4	2128.02	-1.31841	0.362509	-3.63691	0.000275924	0.00861898	female-COVID-ICUvs.female-NONCOVID-ICU
SAMD10	30.1915	-1.15184	0.373479	-3.08407	0.0020419	0.0330801	female-COVID-ICUvs.female-NONCOVID-ICU
SAP25	438.32	-1.16083	0.346214	-3.35294	0.000799572	0.0178995	female-COVID-ICUvs.female-NONCOVID-ICU
SCAND1	99.7599	-1.11885	0.368618	-3.03526	0.00240332	0.0366073	female-COVID-ICUvs.female-NONCOVID-ICU
SCD	248.197	1.87845	0.368988	5.09082	3.56523e-07	4.08343e-05	female-COVID-ICUvs.female-NONCOVID-ICU
SCML2	12.4641	1.09486	0.378647	2.8915	0.00383402	0.0499538	female-COVID-ICUvs.female-NONCOVID-ICU
SCN5A	44.478	2.71627	0.866393	3.13515	0.00171768	0.0298926	female-COVID-ICUvs.female-NONCOVID-ICU
SCN8A	22.2605	2.04695	0.615167	3.32746	0.000876404	0.0190705	female-COVID-ICUvs.female-NONCOVID-ICU
SDC1	65.281	4.01603	0.979589	4.09971	4.13666e-05	0.00224703	female-COVID-ICUvs.female-NONCOVID-ICU
SEC14L2	89.5297	1.59943	0.536607	2.98063	0.00287652	0.0411275	female-COVID-ICUvs.female-NONCOVID-ICU
SEC14L5	90.4679	1.36507	0.370442	3.68499	0.000228716	0.00736262	female-COVID-ICUvs.female-NONCOVID-ICU
SELP	638.448	1.10086	0.308741	3.56565	0.000362952	0.010376	female-COVID-ICUvs.female-NONCOVID-ICU
SEPTIN4	215.153	1.8423	0.523355	3.52017	0.000431263	0.0118879	female-COVID-ICUvs.female-NONCOVID-ICU
SERPINE2	42.8609	1.13689	0.386526	2.94131	0.00326832	0.0448786	female-COVID-ICUvs.female-NONCOVID-ICU
SEZ6L	3.54506	-2.64775	0.655369	-4.04009	5.34305e-05	0.00268515	female-COVID-ICUvs.female-NONCOVID-ICU
SF3A2	230.166	-1.07773	0.315164	-3.41957	0.000627201	0.0152919	female-COVID-ICUvs.female-NONCOVID-ICU
SFTPD	5.46924	-2.83804	0.65508	-4.33235	1.47528e-05	0.000977454	female-COVID-ICUvs.female-NONCOVID-ICU
SGO1	33.4036	1.86643	0.287072	6.50163	7.94547e-11	2.21499e-08	female-COVID-ICUvs.female-NONCOVID-ICU
SH3TC1	374.028	-1.40286	0.364812	-3.84544	0.000120338	0.00479535	female-COVID-ICUvs.female-NONCOVID-ICU
SHCBP1	167.386	2.19825	0.334887	6.56415	5.23308e-11	1.54637e-08	female-COVID-ICUvs.female-NONCOVID-ICU
SHISA4	25.1279	-1.51195	0.395136	-3.82639	0.000130034	0.00506928	female-COVID-ICUvs.female-NONCOVID-ICU
SIGIRR	366.57	-1.26953	0.360697	-3.51966	0.000432102	0.0118888	female-COVID-ICUvs.female-NONCOVID-ICU
SIGLEC7	685.624	-1.00605	0.259055	-3.88353	0.000102953	0.00435852	female-COVID-ICUvs.female-NONCOVID-ICU
SIVA1	80.5809	-1.20641	0.413516	-2.91745	0.00352902	0.0473502	female-COVID-ICUvs.female-NONCOVID-ICU
SKA1	83.1058	1.99776	0.339493	5.88455	3.9915e-09	7.37179e-07	female-COVID-ICUvs.female-NONCOVID-ICU
SKA3	41.925	2.63984	0.373612	7.06572	1.59782e-12	9.36898e-10	female-COVID-ICUvs.female-NONCOVID-ICU
SLC12A9	2855.48	-1.38781	0.274043	-5.06421	4.10106e-07	4.59039e-05	female-COVID-ICUvs.female-NONCOVID-ICU
SLC15A3	1758.9	-1.02652	0.253657	-4.0469	5.18999e-05	0.00263512	female-COVID-ICUvs.female-NONCOVID-ICU
SLC16A14	32.7016	2.7938	0.664549	4.20405	2.62179e-05	0.00156198	female-COVID-ICUvs.female-NONCOVID-ICU
SLC18A2	25.6902	1.26613	0.376866	3.35962	0.00078049	0.0175789	female-COVID-ICUvs.female-NONCOVID-ICU
SLC22A16	99.046	1.05705	0.361536	2.92378	0.00345812	0.0466184	female-COVID-ICUvs.female-NONCOVID-ICU
SLC22A18	149.921	-1.50185	0.318305	-4.71829	2.37836e-06	0.000221008	female-COVID-ICUvs.female-NONCOVID-ICU
SLC25A29	365.419	-1.10746	0.307915	-3.59663	0.000322368	0.00946917	female-COVID-ICUvs.female-NONCOVID-ICU
SLC25A6	3182.14	-1.01309	0.3243	-3.12392	0.00178459	0.0305886	female-COVID-ICUvs.female-NONCOVID-ICU
SLC27A1	191.129	-1.2267	0.367712	-3.33604	0.000849806	0.0186566	female-COVID-ICUvs.female-NONCOVID-ICU
SLC27A2	55.6923	1.57337	0.461008	3.41289	0.000642784	0.0155097	female-COVID-ICUvs.female-NONCOVID-ICU
SLC2A14	32.0662	3.13274	0.706487	4.43425	9.23935e-06	0.00066591	female-COVID-ICUvs.female-NONCOVID-ICU
SLC2A5	269.251	2.30674	0.515735	4.47273	7.72283e-06	0.000585153	female-COVID-ICUvs.female-NONCOVID-ICU
SLC35F2	75.2592	1.23481	0.402763	3.06585	0.0021705	0.0342986	female-COVID-ICUvs.female-NONCOVID-ICU
SLC8A3	21.1564	1.37796	0.462005	2.98256	0.00285848	0.0409642	female-COVID-ICUvs.female-NONCOVID-ICU
SMC2	188.966	1.28721	0.245971	5.23316	1.66634e-07	2.00164e-05	female-COVID-ICUvs.female-NONCOVID-ICU
SMIM10	23.0604	1.0087	0.343921	2.93293	0.00335779	0.0456783	female-COVID-ICUvs.female-NONCOVID-ICU
SMTNL1	61.2878	2.81994	0.627558	4.49352	7.00561e-06	0.00053631	female-COVID-ICUvs.female-NONCOVID-ICU
SNAPC2	93.5007	-1.30579	0.32815	-3.97923	6.91397e-05	0.00322252	female-COVID-ICUvs.female-NONCOVID-ICU
SORBS3	73.3589	-1.13588	0.361753	-3.13994	0.00168985	0.0295448	female-COVID-ICUvs.female-NONCOVID-ICU
SPAG1	203.394	1.37015	0.43584	3.1437	0.00166826	0.0292521	female-COVID-ICUvs.female-NONCOVID-ICU
SPAG5	184.316	1.83177	0.297164	6.16415	7.08616e-10	1.53968e-07	female-COVID-ICUvs.female-NONCOVID-ICU
SPATS2	146.671	1.37282	0.352425	3.89534	9.8061e-05	0.00418743	female-COVID-ICUvs.female-NONCOVID-ICU
SPATS2L	286.474	1.67631	0.553788	3.02699	0.00247003	0.0374304	female-COVID-ICUvs.female-NONCOVID-ICU
SPC24	77.2171	1.55549	0.341982	4.54847	5.40371e-06	0.000435629	female-COVID-ICUvs.female-NONCOVID-ICU
SPC25	67.7781	1.87781	0.323848	5.79844	6.69359e-09	1.12384e-06	female-COVID-ICUvs.female-NONCOVID-ICU
SPINK4	2.14376	3.32813	1.0189	3.2664	0.00108924	0.021844	female-COVID-ICUvs.female-NONCOVID-ICU
SSBP4	126.636	-1.10908	0.367059	-3.02153	0.002515	0.0377822	female-COVID-ICUvs.female-NONCOVID-ICU
STAT1	9513.96	1.24251	0.336968	3.68734	0.000226615	0.00736262	female-COVID-ICUvs.female-NONCOVID-ICU
STAT2	3979.34	1.04385	0.326048	3.20153	0.00136699	0.0256423	female-COVID-ICUvs.female-NONCOVID-ICU
STBD1	367.827	1.33423	0.400295	3.33311	0.000858814	0.0187959	female-COVID-ICUvs.female-NONCOVID-ICU
STIL	51.7159	2.19582	0.339796	6.46217	1.03212e-10	2.77265e-08	female-COVID-ICUvs.female-NONCOVID-ICU
STMN1	799.463	1.6184	0.301546	5.36701	8.00523e-08	1.12645e-05	female-COVID-ICUvs.female-NONCOVID-ICU
STMN3	290.285	-1.08058	0.34044	-3.17406	0.00150325	0.0273815	female-COVID-ICUvs.female-NONCOVID-ICU
STON1	47.746	1.15482	0.274611	4.20531	2.60727e-05	0.00156198	female-COVID-ICUvs.female-NONCOVID-ICU
STON2	232.336	1.21338	0.363348	3.33943	0.00083949	0.0185134	female-COVID-ICUvs.female-NONCOVID-ICU
SUCNR1	99.2527	2.24962	0.415046	5.42017	5.95416e-08	8.62478e-06	female-COVID-ICUvs.female-NONCOVID-ICU
SUV39H2	49.5489	1.30162	0.264929	4.91308	8.96551e-07	9.32855e-05	female-COVID-ICUvs.female-NONCOVID-ICU
SYCE2	5.52281	1.92236	0.594296	3.23468	0.00121778	0.0235506	female-COVID-ICUvs.female-NONCOVID-ICU
SYTL1	704.044	-1.10538	0.276468	-3.99824	6.38156e-05	0.00306988	female-COVID-ICUvs.female-NONCOVID-ICU
SYTL4	79.5236	1.03759	0.339443	3.05674	0.00223758	0.0350797	female-COVID-ICUvs.female-NONCOVID-ICU
TACSTD2	118.815	1.87454	0.645408	2.90443	0.00367926	0.0486043	female-COVID-ICUvs.female-NONCOVID-ICU
TAGLN	405.751	-1.1964	0.368246	-3.24892	0.00115842	0.0226698	female-COVID-ICUvs.female-NONCOVID-ICU
TARM1	54.7898	1.80496	0.598431	3.01616	0.00255997	0.0382443	female-COVID-ICUvs.female-NONCOVID-ICU
TBC1D3	57.148	-4.04289	1.39553	-2.89702	0.00376721	0.0493008	female-COVID-ICUvs.female-NONCOVID-ICU
TBC1D3G	31.9349	23.3915	2.87511	8.13585	4.09067e-16	2.34755e-12	female-COVID-ICUvs.female-NONCOVID-ICU
TBC1D3K	21.2835	22.839	2.93093	7.79241	6.57442e-15	1.56416e-11	female-COVID-ICUvs.female-NONCOVID-ICU
TBL3	152.151	-1.06073	0.333642	-3.17925	0.00147656	0.0270337	female-COVID-ICUvs.female-NONCOVID-ICU
TCEAL9	55.1412	1.10189	0.318894	3.45535	0.000549572	0.0138565	female-COVID-ICUvs.female-NONCOVID-ICU
TCF19	224.671	1.7246	0.323716	5.32752	9.95645e-08	1.33733e-05	female-COVID-ICUvs.female-NONCOVID-ICU
TCN1	2021.97	2.18527	0.622482	3.51057	0.000447144	0.0122117	female-COVID-ICUvs.female-NONCOVID-ICU
TCTEX1D1	51.9251	2.24341	0.526302	4.26258	2.02078e-05	0.00127594	female-COVID-ICUvs.female-NONCOVID-ICU
TDRD6	7.00872	-1.56044	0.499849	-3.12183	0.0017973	0.0306287	female-COVID-ICUvs.female-NONCOVID-ICU
TEDC2	7.85177	2.67367	0.690031	3.87471	0.000106752	0.00441809	female-COVID-ICUvs.female-NONCOVID-ICU
TELO2	106.751	-1.29302	0.420858	-3.07235	0.00212381	0.0338504	female-COVID-ICUvs.female-NONCOVID-ICU
TENT5C	1656.55	1.40037	0.394632	3.54855	0.000387364	0.0108808	female-COVID-ICUvs.female-NONCOVID-ICU
TEX2	582.202	1.05427	0.264818	3.9811	6.8597e-05	0.00320734	female-COVID-ICUvs.female-NONCOVID-ICU
TEX9	9.39263	2.05213	0.660628	3.10634	0.00189421	0.0316276	female-COVID-ICUvs.female-NONCOVID-ICU
TFRC	606.575	1.14464	0.295954	3.86765	0.00010989	0.00451008	female-COVID-ICUvs.female-NONCOVID-ICU
TGFBI	1863.84	-1.48104	0.355888	-4.16154	3.16106e-05	0.0018173	female-COVID-ICUvs.female-NONCOVID-ICU
TICRR	23.2608	2.61446	0.436825	5.98516	2.16183e-09	4.14819e-07	female-COVID-ICUvs.female-NONCOVID-ICU
TIGD5	52.9654	-1.11021	0.27973	-3.96888	7.22122e-05	0.00330183	female-COVID-ICUvs.female-NONCOVID-ICU
TIMELESS	239.279	1.09668	0.29901	3.66771	0.00024473	0.0078097	female-COVID-ICUvs.female-NONCOVID-ICU
TIPIN	56.8741	1.10277	0.294817	3.74054	0.000183624	0.0065061	female-COVID-ICUvs.female-NONCOVID-ICU
TK1	137.079	1.69968	0.47492	3.57888	0.000345072	0.0100101	female-COVID-ICUvs.female-NONCOVID-ICU
TLCD4	111.038	1.69355	0.397604	4.25939	2.04983e-05	0.00128878	female-COVID-ICUvs.female-NONCOVID-ICU
TMEM191C	11.4592	-1.46104	0.430545	-3.39348	0.000690113	0.0162681	female-COVID-ICUvs.female-NONCOVID-ICU
TMEM51	15.5897	-1.56616	0.403671	-3.8798	0.000104544	0.00437241	female-COVID-ICUvs.female-NONCOVID-ICU
TMEM52B	34.8672	2.70725	0.594911	4.55068	5.34716e-06	0.00043409	female-COVID-ICUvs.female-NONCOVID-ICU
TMEM54	7.63052	2.60138	0.876062	2.96941	0.00298375	0.0422559	female-COVID-ICUvs.female-NONCOVID-ICU
TMEM97	46.7123	1.2151	0.322687	3.76556	0.000166177	0.0060178	female-COVID-ICUvs.female-NONCOVID-ICU
TMPRSS11E	1.56689	-4.18627	1.34655	-3.1089	0.00187786	0.0315647	female-COVID-ICUvs.female-NONCOVID-ICU
TMUB1	137.536	-1.04075	0.31377	-3.31692	0.000910151	0.0197177	female-COVID-ICUvs.female-NONCOVID-ICU
TNFRSF13B	107.649	1.96443	0.630555	3.1154	0.00183697	0.0310896	female-COVID-ICUvs.female-NONCOVID-ICU
TNFRSF17	355.209	3.54585	0.799181	4.43685	9.1283e-06	0.000661131	female-COVID-ICUvs.female-NONCOVID-ICU
TNFRSF6B	2.61562	-1.97746	0.669192	-2.955	0.00312667	0.0435405	female-COVID-ICUvs.female-NONCOVID-ICU
TNFRSF8	246.33	-1.2905	0.284304	-4.53916	5.64781e-06	0.000443864	female-COVID-ICUvs.female-NONCOVID-ICU
TNNT1	92.8901	-1.93371	0.578313	-3.34371	0.000826673	0.018312	female-COVID-ICUvs.female-NONCOVID-ICU
TOP1MT	139.454	-1.21121	0.361455	-3.35092	0.000805429	0.0180033	female-COVID-ICUvs.female-NONCOVID-ICU
TOP2A	305.268	2.94342	0.358685	8.20613	2.28436e-16	2.34755e-12	female-COVID-ICUvs.female-NONCOVID-ICU
TP53I13	130.95	-1.41094	0.40213	-3.50868	0.000450341	0.0122764	female-COVID-ICUvs.female-NONCOVID-ICU
TPGS1	4.12614	-1.75897	0.497033	-3.53895	0.000401717	0.0112283	female-COVID-ICUvs.female-NONCOVID-ICU
TPPP3	28.2856	-1.88394	0.494932	-3.80647	0.000140965	0.00540975	female-COVID-ICUvs.female-NONCOVID-ICU
TPX2	161.084	2.37224	0.337259	7.03389	2.00853e-12	1.02331e-09	female-COVID-ICUvs.female-NONCOVID-ICU
TRAM2	432.746	1.23094	0.353285	3.48428	0.000493456	0.0129499	female-COVID-ICUvs.female-NONCOVID-ICU
TRIM6	82.1276	1.45723	0.372527	3.91173	9.16363e-05	0.00397046	female-COVID-ICUvs.female-NONCOVID-ICU
TRIP13	45.5866	2.66635	0.375913	7.09299	1.31244e-12	8.72721e-10	female-COVID-ICUvs.female-NONCOVID-ICU
TROAP	77.4935	1.72778	0.507935	3.40157	0.00066999	0.0159149	female-COVID-ICUvs.female-NONCOVID-ICU
TRPC6	20.0668	1.34071	0.422812	3.17095	0.00151942	0.0274435	female-COVID-ICUvs.female-NONCOVID-ICU
TRPM2	710.098	-1.22803	0.359089	-3.41985	0.00062655	0.0152919	female-COVID-ICUvs.female-NONCOVID-ICU
TRPM4	16.8669	-1.773	0.505877	-3.5048	0.000456954	0.0124337	female-COVID-ICUvs.female-NONCOVID-ICU
TSHR	13.7052	2.62786	0.72351	3.6321	0.000281125	0.0087261	female-COVID-ICUvs.female-NONCOVID-ICU
TSKS	4.13556	-2.38374	0.681186	-3.49939	0.000466319	0.012527	female-COVID-ICUvs.female-NONCOVID-ICU
TSPO2	21.2664	2.46673	0.84791	2.90919	0.00362368	0.048175	female-COVID-ICUvs.female-NONCOVID-ICU
TTC9	678.914	-2.03336	0.380422	-5.34502	9.04086e-08	1.22549e-05	female-COVID-ICUvs.female-NONCOVID-ICU
TTK	56.1339	2.68179	0.384159	6.98095	2.932e-12	1.31274e-09	female-COVID-ICUvs.female-NONCOVID-ICU
TTLL7	30.3387	1.38566	0.342345	4.04756	5.17549e-05	0.00263512	female-COVID-ICUvs.female-NONCOVID-ICU
TTYH2	192.818	-1.00757	0.285612	-3.52776	0.000419099	0.0115742	female-COVID-ICUvs.female-NONCOVID-ICU
TXNDC2	7.88389	1.10885	0.382746	2.89709	0.00376636	0.0493008	female-COVID-ICUvs.female-NONCOVID-ICU
TXNDC5	6962.59	2.92707	0.588211	4.97622	6.48389e-07	6.99267e-05	female-COVID-ICUvs.female-NONCOVID-ICU
TYMP	3840.39	-1.01439	0.299618	-3.38562	0.000710172	0.0164722	female-COVID-ICUvs.female-NONCOVID-ICU
TYMS	368.825	2.84534	0.437125	6.50922	7.55397e-11	2.14634e-08	female-COVID-ICUvs.female-NONCOVID-ICU
UAP1	377.552	1.09555	0.310097	3.53292	0.000410989	0.0114322	female-COVID-ICUvs.female-NONCOVID-ICU
UBALD1	83.4458	-1.25095	0.345459	-3.62112	0.000293326	0.00892396	female-COVID-ICUvs.female-NONCOVID-ICU
UBE2C	140.764	1.30936	0.240829	5.43691	5.42133e-08	7.93071e-06	female-COVID-ICUvs.female-NONCOVID-ICU
UBE2T	87.0483	1.79769	0.351212	5.11853	3.07924e-07	3.58234e-05	female-COVID-ICUvs.female-NONCOVID-ICU
UBXN11	1161.64	-1.08012	0.350033	-3.08576	0.00203035	0.0330015	female-COVID-ICUvs.female-NONCOVID-ICU
UCHL1	26.7487	2.30732	0.715902	3.22295	0.00126878	0.0243142	female-COVID-ICUvs.female-NONCOVID-ICU
UHRF1	132.49	1.40239	0.314929	4.45302	8.46702e-06	0.000631819	female-COVID-ICUvs.female-NONCOVID-ICU
UPK3A	18.5859	-2.49568	0.671435	-3.71694	0.000201654	0.00681794	female-COVID-ICUvs.female-NONCOVID-ICU
VMO1	2.72743	-3.30244	0.88006	-3.75251	0.000175069	0.0062329	female-COVID-ICUvs.female-NONCOVID-ICU
VPS51	483.817	-1.00003	0.322148	-3.10426	0.00190756	0.0316276	female-COVID-ICUvs.female-NONCOVID-ICU
WASF1	86.5258	1.09388	0.324401	3.37199	0.000746267	0.0170447	female-COVID-ICUvs.female-NONCOVID-ICU
WDHD1	68.4027	1.42609	0.266662	5.34795	8.89575e-08	1.21699e-05	female-COVID-ICUvs.female-NONCOVID-ICU
WDR62	25.031	1.41975	0.45466	3.12267	0.00179217	0.0306054	female-COVID-ICUvs.female-NONCOVID-ICU
WDR76	127.041	1.07797	0.24676	4.36851	1.25097e-05	0.000840142	female-COVID-ICUvs.female-NONCOVID-ICU
WEE1	98.8371	1.17767	0.205075	5.7426	9.32315e-09	1.51373e-06	female-COVID-ICUvs.female-NONCOVID-ICU
XCR1	24.0947	1.85655	0.57014	3.25631	0.0011287	0.0222058	female-COVID-ICUvs.female-NONCOVID-ICU
XK	269.621	1.33622	0.326552	4.09191	4.27839e-05	0.00230705	female-COVID-ICUvs.female-NONCOVID-ICU
XKR3	72.185	2.05077	0.639897	3.20485	0.00135135	0.0255267	female-COVID-ICUvs.female-NONCOVID-ICU
XRCC2	27.9581	1.34498	0.289433	4.64695	3.36882e-06	0.000296922	female-COVID-ICUvs.female-NONCOVID-ICU
YPEL4	53.9756	1.38638	0.471994	2.93729	0.00331093	0.0452953	female-COVID-ICUvs.female-NONCOVID-ICU
ZBTB42	33.1347	-1.14552	0.345603	-3.31455	0.000917904	0.0198275	female-COVID-ICUvs.female-NONCOVID-ICU
ZCCHC2	1262.01	1.32254	0.403921	3.27426	0.0010594	0.0215899	female-COVID-ICUvs.female-NONCOVID-ICU
ZDHHC1	4.47622	-1.96185	0.588705	-3.33248	0.00086077	0.0187959	female-COVID-ICUvs.female-NONCOVID-ICU
ZFP64	82.1913	-1.29872	0.376237	-3.45188	0.000556693	0.0139646	female-COVID-ICUvs.female-NONCOVID-ICU
ZGPAT	447.128	-1.00436	0.239921	-4.18622	2.83638e-05	0.00168303	female-COVID-ICUvs.female-NONCOVID-ICU
ZNF215	17.4699	2.24246	0.606477	3.69752	0.000217717	0.00726134	female-COVID-ICUvs.female-NONCOVID-ICU
ZNF254	523.043	-1.24009	0.404164	-3.06827	0.00215299	0.0340948	female-COVID-ICUvs.female-NONCOVID-ICU
ZNF296	12.997	-1.41313	0.378693	-3.7316	0.000190267	0.00662342	female-COVID-ICUvs.female-NONCOVID-ICU
ZNF358	55.5428	-1.19649	0.395891	-3.02228	0.00250882	0.0377822	female-COVID-ICUvs.female-NONCOVID-ICU
ZNF367	88.2721	1.14512	0.222643	5.14329	2.69969e-07	3.16571e-05	female-COVID-ICUvs.female-NONCOVID-ICU
ZNF385A	768.249	-1.26504	0.328367	-3.85252	0.000116909	0.0047454	female-COVID-ICUvs.female-NONCOVID-ICU
ZNF524	141.05	-1.43275	0.370026	-3.87204	0.00010793	0.00444196	female-COVID-ICUvs.female-NONCOVID-ICU
ZNF703	28.831	-2.52762	0.547168	-4.61946	3.84747e-06	0.000326703	female-COVID-ICUvs.female-NONCOVID-ICU
ZNF775	54.9812	-1.01755	0.299825	-3.39382	0.000689253	0.0162681	female-COVID-ICUvs.female-NONCOVID-ICU
ZNF788P	108.136	1.18686	0.319021	3.72033	0.000198966	0.00674247	female-COVID-ICUvs.female-NONCOVID-ICU
ZWILCH	114.372	1.09432	0.225509	4.85264	1.21826e-06	0.000122447	female-COVID-ICUvs.female-NONCOVID-ICU
ZWINT	191.765	2.4348	0.363747	6.69368	2.17627e-11	7.30781e-09	female-COVID-ICUvs.female-NONCOVID-ICU
ABCA1	2184.91	1.63026	0.402486	4.05047	5.11153e-05	0.00223725	female-COVID-NonICUvs.female-NONCOVID-NonICU
ABTB1	10938.2	-1.10414	0.358072	-3.08357	0.00204534	0.0207148	female-COVID-NonICUvs.female-NONCOVID-NonICU
ACER2	19.4528	1.39336	0.505073	2.75873	0.00580266	0.0361267	female-COVID-NonICUvs.female-NONCOVID-NonICU
ACP5	607.416	-1.15646	0.244328	-4.73324	2.20962e-06	0.000193467	female-COVID-NonICUvs.female-NONCOVID-NonICU
ADAM17	1102.45	1.22451	0.389052	3.14741	0.00164724	0.0183339	female-COVID-NonICUvs.female-NONCOVID-NonICU
ADCK5	96.1984	-1.08992	0.388764	-2.80356	0.00505424	0.033601	female-COVID-NonICUvs.female-NONCOVID-NonICU
ADGRG3	8273.16	-1.02185	0.393276	-2.5983	0.00936874	0.0466797	female-COVID-NonICUvs.female-NONCOVID-NonICU
ADORA1	5.17895	-2.1387	0.809516	-2.64195	0.00824295	0.0432817	female-COVID-NonICUvs.female-NONCOVID-NonICU
AFF2	45.4304	1.24738	0.473326	2.63535	0.00840508	0.0437549	female-COVID-NonICUvs.female-NONCOVID-NonICU
AGPAT2	542.958	-1.47878	0.390425	-3.78762	0.000152094	0.00470312	female-COVID-NonICUvs.female-NONCOVID-NonICU
AKT1S1	333.849	-1.06125	0.234414	-4.52726	5.97524e-06	0.000429539	female-COVID-NonICUvs.female-NONCOVID-NonICU
ALDH16A1	280.058	-1.14459	0.378453	-3.02439	0.00249135	0.0230248	female-COVID-NonICUvs.female-NONCOVID-NonICU
ALDH1A2	11.8684	1.24701	0.431245	2.89165	0.0038322	0.0290772	female-COVID-NonICUvs.female-NONCOVID-NonICU
ALKBH7	155.948	-1.41833	0.435537	-3.25651	0.00112792	0.0153712	female-COVID-NonICUvs.female-NONCOVID-NonICU
ALPL	11492.9	-1.31978	0.468499	-2.81703	0.004847	0.0328911	female-COVID-NonICUvs.female-NONCOVID-NonICU
AMDHD2	285.689	-1.1433	0.372176	-3.07193	0.00212678	0.0212399	female-COVID-NonICUvs.female-NONCOVID-NonICU
AMPH	37.7396	2.30185	0.780212	2.95029	0.0031748	0.0261832	female-COVID-NonICUvs.female-NONCOVID-NonICU
ANKRD36C	55.0084	1.09761	0.395372	2.77615	0.0055006	0.0351702	female-COVID-NonICUvs.female-NONCOVID-NonICU
ANTKMT	27.3924	-1.33175	0.471277	-2.82583	0.00471576	0.032413	female-COVID-NonICUvs.female-NONCOVID-NonICU
ANXA8	16.41	2.4447	0.827242	2.95524	0.00312423	0.0259348	female-COVID-NonICUvs.female-NONCOVID-NonICU
APRT	1195.08	-1.19116	0.360423	-3.30489	0.000950142	0.0141016	female-COVID-NonICUvs.female-NONCOVID-NonICU
ARF5	3711.41	-1.03515	0.280007	-3.69687	0.000218276	0.00606792	female-COVID-NonICUvs.female-NONCOVID-NonICU
ARFGEF2	681.621	1.04756	0.348077	3.00955	0.00261633	0.0236715	female-COVID-NonICUvs.female-NONCOVID-NonICU
ARFRP1	563.356	-1.0556	0.330787	-3.19117	0.00141697	0.0168898	female-COVID-NonICUvs.female-NONCOVID-NonICU
ARHGAP23	21.7284	1.3635	0.496388	2.74685	0.00601704	0.0368689	female-COVID-NonICUvs.female-NONCOVID-NonICU
ARL6IP4	2455.89	-1.06954	0.308785	-3.46369	0.000532819	0.0102351	female-COVID-NonICUvs.female-NONCOVID-NonICU
ARMH1	272.244	-1.25395	0.329861	-3.80146	0.000143844	0.00454885	female-COVID-NonICUvs.female-NONCOVID-NonICU
ARSA	1159.62	-1.08326	0.255721	-4.23612	2.27413e-05	0.00123405	female-COVID-NonICUvs.female-NONCOVID-NonICU
ASAP2	56.6693	1.99533	0.480491	4.15268	3.28605e-05	0.00162508	female-COVID-NonICUvs.female-NONCOVID-NonICU
ASPSCR1	195.025	-1.17613	0.367226	-3.20274	0.00136126	0.0167975	female-COVID-NonICUvs.female-NONCOVID-NonICU
ASS1	13.2431	1.18242	0.460426	2.5681	0.0102258	0.0491584	female-COVID-NonICUvs.female-NONCOVID-NonICU
ATG9B	12.8191	-1.36962	0.479117	-2.85864	0.00425457	0.0306455	female-COVID-NonICUvs.female-NONCOVID-NonICU
ATOX1	570.438	-1.07708	0.354039	-3.04227	0.00234799	0.0223718	female-COVID-NonICUvs.female-NONCOVID-NonICU
ATP13A3	1028.97	1.1207	0.367632	3.04842	0.0023005	0.022126	female-COVID-NonICUvs.female-NONCOVID-NonICU
ATP7B	42.9695	1.03926	0.342579	3.03362	0.00241635	0.0227231	female-COVID-NonICUvs.female-NONCOVID-NonICU
ATP8A1	1108.47	1.03943	0.302057	3.44119	0.00057917	0.0107123	female-COVID-NonICUvs.female-NONCOVID-NonICU
B3GAT1	146.965	1.23108	0.47019	2.61826	0.00883785	0.045098	female-COVID-NonICUvs.female-NONCOVID-NonICU
B3GAT3	611.824	-1.06152	0.377909	-2.80893	0.00497065	0.0333754	female-COVID-NonICUvs.female-NONCOVID-NonICU
B3GNTL1	313.214	-1.02688	0.314025	-3.27005	0.00107527	0.014934	female-COVID-NonICUvs.female-NONCOVID-NonICU
B9D2	246.419	-1.00003	0.324091	-3.08563	0.00203121	0.0206274	female-COVID-NonICUvs.female-NONCOVID-NonICU
BATF3	86.2973	-1.87258	0.374354	-5.00217	5.66887e-07	5.80684e-05	female-COVID-NonICUvs.female-NONCOVID-NonICU
BCAS4	128.518	-1.19167	0.4295	-2.77455	0.00552778	0.0352298	female-COVID-NonICUvs.female-NONCOVID-NonICU
BCL7C	421.397	-1.28708	0.443282	-2.90352	0.0036899	0.0284493	female-COVID-NonICUvs.female-NONCOVID-NonICU
BEAN1	13.9378	1.52037	0.553404	2.74731	0.00600869	0.0368501	female-COVID-NonICUvs.female-NONCOVID-NonICU
BEGAIN	13.9588	-2.03238	0.707268	-2.87357	0.00405867	0.0297437	female-COVID-NonICUvs.female-NONCOVID-NonICU
BIRC6	2198.5	1.06234	0.28607	3.71357	0.000204357	0.00579261	female-COVID-NonICUvs.female-NONCOVID-NonICU
BIVM-ERCC5	19.0317	7.01662	1.94763	3.60264	0.000314999	0.00762669	female-COVID-NonICUvs.female-NONCOVID-NonICU
BOD1L1	3515.64	1.0215	0.383081	2.66655	0.00766338	0.0417072	female-COVID-NonICUvs.female-NONCOVID-NonICU
BOP1	247.327	-1.09472	0.391897	-2.79338	0.00521609	0.034184	female-COVID-NonICUvs.female-NONCOVID-NonICU
BORCS6	477.101	-1.06245	0.340545	-3.11984	0.00180947	0.0194787	female-COVID-NonICUvs.female-NONCOVID-NonICU
BORCS8	568.636	-1.23828	0.288745	-4.28849	1.79891e-05	0.00101982	female-COVID-NonICUvs.female-NONCOVID-NonICU
BPI	989.122	1.81019	0.597087	3.0317	0.0024318	0.0227952	female-COVID-NonICUvs.female-NONCOVID-NonICU
BRCA1	347.853	1.10684	0.27627	4.00638	6.16555e-05	0.00259773	female-COVID-NonICUvs.female-NONCOVID-NonICU
BRICD5	43.9048	-1.19494	0.425015	-2.81153	0.0049306	0.0332174	female-COVID-NonICUvs.female-NONCOVID-NonICU
C16orf74	69.9842	-1.25955	0.411531	-3.06064	0.00220863	0.0216912	female-COVID-NonICUvs.female-NONCOVID-NonICU
C16orf86	48.7143	-1.32724	0.398734	-3.32865	0.000872692	0.0135212	female-COVID-NonICUvs.female-NONCOVID-NonICU
C19orf71	10.1747	-1.30062	0.451781	-2.87887	0.00399099	0.0296055	female-COVID-NonICUvs.female-NONCOVID-NonICU
C1QA	771.674	-1.96724	0.743758	-2.645	0.0081691	0.0430393	female-COVID-NonICUvs.female-NONCOVID-NonICU
C1orf226	18.4374	1.5342	0.521283	2.94313	0.00324915	0.0265452	female-COVID-NonICUvs.female-NONCOVID-NonICU
C20orf27	657.845	-1.2874	0.41022	-3.13831	0.00169924	0.0187185	female-COVID-NonICUvs.female-NONCOVID-NonICU
C2orf81	27.7284	-1.36072	0.408405	-3.3318	0.000862851	0.0134451	female-COVID-NonICUvs.female-NONCOVID-NonICU
C3	104.337	-1.72819	0.436242	-3.96155	7.44653e-05	0.00293716	female-COVID-NonICUvs.female-NONCOVID-NonICU
C9orf16	411.315	-1.48896	0.476917	-3.12205	0.00179597	0.019386	female-COVID-NonICUvs.female-NONCOVID-NonICU
CABLES1	18.2855	1.10589	0.417331	2.64992	0.00805112	0.042725	female-COVID-NonICUvs.female-NONCOVID-NonICU
CACFD1	107.16	-1.24431	0.332996	-3.73672	0.00018644	0.00546237	female-COVID-NonICUvs.female-NONCOVID-NonICU
CACNA1A	29.3862	-1.27436	0.470352	-2.70938	0.00674091	0.0390574	female-COVID-NonICUvs.female-NONCOVID-NonICU
CADM1	70.7977	2.21393	0.507064	4.36618	1.2644e-05	0.000805177	female-COVID-NonICUvs.female-NONCOVID-NonICU
CALHM5	33.8622	1.30403	0.370961	3.51528	0.000439287	0.00914372	female-COVID-NonICUvs.female-NONCOVID-NonICU
CAPN13	24.4977	3.09929	0.840389	3.68793	0.000226087	0.00619451	female-COVID-NonICUvs.female-NONCOVID-NonICU
CARS2	949.818	-1.05881	0.249134	-4.24995	2.13819e-05	0.00116661	female-COVID-NonICUvs.female-NONCOVID-NonICU
CATIP	15.2667	-2.13235	0.445162	-4.79005	1.66742e-06	0.000154398	female-COVID-NonICUvs.female-NONCOVID-NonICU
CBR3	65.2031	-1.29804	0.485537	-2.67341	0.00750836	0.0412843	female-COVID-NonICUvs.female-NONCOVID-NonICU
CCDC106	37.2116	-1.06924	0.359957	-2.97047	0.00297346	0.0252105	female-COVID-NonICUvs.female-NONCOVID-NonICU
CCDC114	17.0007	-1.27984	0.338518	-3.78071	0.000156381	0.00480373	female-COVID-NonICUvs.female-NONCOVID-NonICU
CCDC122	23.4235	-1.17563	0.282449	-4.16229	3.15072e-05	0.00157491	female-COVID-NonICUvs.female-NONCOVID-NonICU
CCDC124	199.593	-1.17289	0.385438	-3.043	0.00234234	0.0223701	female-COVID-NonICUvs.female-NONCOVID-NonICU
CCDC153	49.2641	-1.34834	0.365102	-3.69305	0.000221584	0.00611924	female-COVID-NonICUvs.female-NONCOVID-NonICU
CCDC163	69.6941	1.25571	0.339738	3.69611	0.00021893	0.00606999	female-COVID-NonICUvs.female-NONCOVID-NonICU
CCDC189	40.6236	-1.20545	0.290401	-4.15097	3.31065e-05	0.00163146	female-COVID-NonICUvs.female-NONCOVID-NonICU
CCDC61	143.31	-1.0101	0.351924	-2.87022	0.00410191	0.0299661	female-COVID-NonICUvs.female-NONCOVID-NonICU
CCDC88B	3429.33	-1.38169	0.342606	-4.03289	5.50952e-05	0.00237147	female-COVID-NonICUvs.female-NONCOVID-NonICU
CCDC9	391	-1.00521	0.24807	-4.05214	5.07523e-05	0.00223725	female-COVID-NonICUvs.female-NONCOVID-NonICU
CCS	522.824	-1.02041	0.344002	-2.9663	0.00301404	0.0254539	female-COVID-NonICUvs.female-NONCOVID-NonICU
CD74	42061.3	-1.09254	0.282927	-3.86156	0.000112664	0.00381361	female-COVID-NonICUvs.female-NONCOVID-NonICU
CD79B	1476.38	-1.14271	0.332794	-3.4337	0.000595405	0.0108558	female-COVID-NonICUvs.female-NONCOVID-NonICU
CDC42EP1	39.851	-1.60098	0.542114	-2.95321	0.00314487	0.0260442	female-COVID-NonICUvs.female-NONCOVID-NonICU
CDC7	181.465	1.09132	0.248597	4.38992	1.1339e-05	0.000738943	female-COVID-NonICUvs.female-NONCOVID-NonICU
CDK5RAP2	1569.63	-1.13568	0.387872	-2.92798	0.0034117	0.0273445	female-COVID-NonICUvs.female-NONCOVID-NonICU
CDKN1C	155.858	-2.46829	0.536577	-4.60006	4.22363e-06	0.000320124	female-COVID-NonICUvs.female-NONCOVID-NonICU
CEACAM8	760.549	2.92106	0.609232	4.79466	1.62949e-06	0.000152515	female-COVID-NonICUvs.female-NONCOVID-NonICU
CELSR1	38.517	-1.33256	0.431546	-3.08787	0.00201598	0.0205517	female-COVID-NonICUvs.female-NONCOVID-NonICU
CEMP1	152.478	-1.03605	0.31192	-3.32152	0.000895292	0.0136307	female-COVID-NonICUvs.female-NONCOVID-NonICU
CENPB	1169.79	-1.02353	0.308982	-3.31258	0.000924385	0.0138917	female-COVID-NonICUvs.female-NONCOVID-NonICU
CEP152	183.392	1.03104	0.28384	3.63249	0.000280698	0.00713044	female-COVID-NonICUvs.female-NONCOVID-NonICU
CFAP126	5.58623	-4.97177	1.7389	-2.85915	0.00424774	0.0306455	female-COVID-NonICUvs.female-NONCOVID-NonICU
CFAP410	193.87	-1.03456	0.324969	-3.18357	0.00145473	0.0171059	female-COVID-NonICUvs.female-NONCOVID-NonICU
CFAP54	23.2136	1.36236	0.434602	3.13473	0.00172014	0.0188742	female-COVID-NonICUvs.female-NONCOVID-NonICU
CFAP94	9.18519	-1.74737	0.489648	-3.56863	0.000358848	0.00832695	female-COVID-NonICUvs.female-NONCOVID-NonICU
CFP	4416.95	-1.26636	0.379504	-3.33687	0.000847276	0.0132732	female-COVID-NonICUvs.female-NONCOVID-NonICU
CHAC1	7.12314	1.74523	0.648188	2.69247	0.00709239	0.0401118	female-COVID-NonICUvs.female-NONCOVID-NonICU
CHCHD10	244.965	-1.11433	0.346777	-3.21339	0.0013118	0.0165201	female-COVID-NonICUvs.female-NONCOVID-NonICU
CHCHD5	172.642	-1.128	0.411852	-2.73884	0.0061656	0.0372841	female-COVID-NonICUvs.female-NONCOVID-NonICU
CHD7	858.655	1.02051	0.288529	3.53694	0.000404794	0.00878432	female-COVID-NonICUvs.female-NONCOVID-NonICU
CHIT1	267.719	1.78864	0.627748	2.8493	0.0043816	0.0311447	female-COVID-NonICUvs.female-NONCOVID-NonICU
CHMP6	474.609	-1.0679	0.293653	-3.6366	0.00027626	0.00708995	female-COVID-NonICUvs.female-NONCOVID-NonICU
CHST8	9.01411	2.37988	0.756117	3.1475	0.00164674	0.0183339	female-COVID-NonICUvs.female-NONCOVID-NonICU
CHSY1	2725.86	1.04483	0.336208	3.10767	0.00188566	0.0199032	female-COVID-NonICUvs.female-NONCOVID-NonICU
CKB	39.5036	-1.55054	0.435231	-3.56256	0.000367253	0.00846564	female-COVID-NonICUvs.female-NONCOVID-NonICU
CLCN1	14.9124	-2.03555	0.654982	-3.1078	0.00188486	0.0199032	female-COVID-NonICUvs.female-NONCOVID-NonICU
CMTM2	4182.64	-1.17945	0.399879	-2.94952	0.00318263	0.0262124	female-COVID-NonICUvs.female-NONCOVID-NonICU
CNRIP1	5.8924	-1.1629	0.449406	-2.58763	0.00966376	0.047488	female-COVID-NonICUvs.female-NONCOVID-NonICU
CNTF	13.9305	1.40333	0.516344	2.71782	0.00657137	0.038506	female-COVID-NonICUvs.female-NONCOVID-NonICU
COBLL1	133.199	1.32215	0.455597	2.90201	0.00370774	0.028505	female-COVID-NonICUvs.female-NONCOVID-NonICU
COL17A1	112.543	2.36179	0.642333	3.6769	0.000236086	0.00635388	female-COVID-NonICUvs.female-NONCOVID-NonICU
COLGALT2	35.6353	1.45011	0.453104	3.20038	0.00137244	0.0168339	female-COVID-NonICUvs.female-NONCOVID-NonICU
CPA5	18.4705	-2.16591	0.773954	-2.79849	0.00513414	0.0339659	female-COVID-NonICUvs.female-NONCOVID-NonICU
CPEB2	762.636	1.02991	0.362102	2.84424	0.0044517	0.0313731	female-COVID-NonICUvs.female-NONCOVID-NonICU
CPEB4	2090.48	1.55953	0.443621	3.51546	0.000438992	0.00914372	female-COVID-NonICUvs.female-NONCOVID-NonICU
CPTP	155.958	-1.20914	0.332538	-3.63609	0.000276812	0.00708995	female-COVID-NonICUvs.female-NONCOVID-NonICU
CRACR2A	112.943	1.25157	0.396152	3.15931	0.00158146	0.0179894	female-COVID-NonICUvs.female-NONCOVID-NonICU
CRIP1	2811.52	-1.58909	0.471025	-3.37368	0.000741716	0.0122222	female-COVID-NonICUvs.female-NONCOVID-NonICU
CRIP2	62.656	-2.31023	0.625971	-3.69063	0.000223695	0.00615317	female-COVID-NonICUvs.female-NONCOVID-NonICU
CRIP3	43.9491	-1.02716	0.311005	-3.30271	0.000957545	0.0141461	female-COVID-NonICUvs.female-NONCOVID-NonICU
CRISP3	627.352	2.02223	0.592494	3.41309	0.000642312	0.0112817	female-COVID-NonICUvs.female-NONCOVID-NonICU
CRYM	33.551	1.76439	0.604168	2.92036	0.00349631	0.0276258	female-COVID-NonICUvs.female-NONCOVID-NonICU
CSGALNACT2	2986.8	1.01915	0.329634	3.09176	0.00198973	0.0204486	female-COVID-NonICUvs.female-NONCOVID-NonICU
CTAGE15	5.10119	2.68113	0.827908	3.23843	0.00120187	0.0157749	female-COVID-NonICUvs.female-NONCOVID-NonICU
CTRC	35.7969	-1.03383	0.309171	-3.34388	0.000826153	0.0131524	female-COVID-NonICUvs.female-NONCOVID-NonICU
CXCR5	542.479	-1.11436	0.400434	-2.78289	0.00538763	0.0347219	female-COVID-NonICUvs.female-NONCOVID-NonICU
CYP4F22	46.8224	-1.53887	0.491956	-3.12805	0.00175967	0.0191423	female-COVID-NonICUvs.female-NONCOVID-NonICU
CYSTM1	2794.81	-1.37224	0.480768	-2.85427	0.00431355	0.0308654	female-COVID-NonICUvs.female-NONCOVID-NonICU
CYTH4	17687.3	-1.01448	0.260052	-3.90108	9.57639e-05	0.00345096	female-COVID-NonICUvs.female-NONCOVID-NonICU
DAB2	575.091	1.09556	0.284035	3.85715	0.000114717	0.0038737	female-COVID-NonICUvs.female-NONCOVID-NonICU
DBNDD1	27.1854	-1.5236	0.401736	-3.79253	0.000149119	0.00465236	female-COVID-NonICUvs.female-NONCOVID-NonICU
DCLRE1A	252.672	1.01802	0.259045	3.92989	8.49846e-05	0.00319522	female-COVID-NonICUvs.female-NONCOVID-NonICU
DECR2	38.4478	-1.27942	0.411171	-3.11165	0.00186045	0.0198157	female-COVID-NonICUvs.female-NONCOVID-NonICU
DEFA1	4472.45	2.72763	0.836958	3.25899	0.00111811	0.0152779	female-COVID-NonICUvs.female-NONCOVID-NonICU
DEFA1B	20138.7	2.47305	0.7672	3.22347	0.00126646	0.016174	female-COVID-NonICUvs.female-NONCOVID-NonICU
DEFA4	840.327	3.35231	0.743459	4.50908	6.51097e-06	0.00046214	female-COVID-NonICUvs.female-NONCOVID-NonICU
DES	29.5831	-1.46455	0.497397	-2.94443	0.00323551	0.0264492	female-COVID-NonICUvs.female-NONCOVID-NonICU
DGCR6L	511.988	-1.20064	0.414968	-2.89334	0.00381164	0.0289369	female-COVID-NonICUvs.female-NONCOVID-NonICU
DGKH	213.771	1.15336	0.373495	3.08801	0.00201498	0.0205517	female-COVID-NonICUvs.female-NONCOVID-NonICU
DGKK	20.23	1.48898	0.520812	2.85896	0.00425035	0.0306455	female-COVID-NonICUvs.female-NONCOVID-NonICU
DICER1	3566.13	1.12804	0.382103	2.95218	0.0031554	0.0260989	female-COVID-NonICUvs.female-NONCOVID-NonICU
DNA2	90.2602	1.13631	0.287808	3.94815	7.8757e-05	0.00304251	female-COVID-NonICUvs.female-NONCOVID-NonICU
DNAH10	29.8397	1.65242	0.487434	3.39003	0.000698837	0.0118277	female-COVID-NonICUvs.female-NONCOVID-NonICU
DNAJC6	17.8832	1.69813	0.390961	4.34347	1.4025e-05	0.00086164	female-COVID-NonICUvs.female-NONCOVID-NonICU
DNASE1L3	17.8136	-1.372	0.482039	-2.84623	0.00442395	0.0312783	female-COVID-NonICUvs.female-NONCOVID-NonICU
DNLZ	74.1164	-1.26683	0.357217	-3.54638	0.000390562	0.00860709	female-COVID-NonICUvs.female-NONCOVID-NonICU
DNPH1	89.4216	-1.07019	0.401108	-2.6681	0.00762822	0.0415884	female-COVID-NonICUvs.female-NONCOVID-NonICU
DOHH	36.1862	-1.26646	0.480281	-2.63692	0.00836629	0.043699	female-COVID-NonICUvs.female-NONCOVID-NonICU
DOK4	126.007	-1.00841	0.315866	-3.19253	0.00141032	0.0168683	female-COVID-NonICUvs.female-NONCOVID-NonICU
DPF3	22.4206	1.07427	0.356409	3.01415	0.00257698	0.0234552	female-COVID-NonICUvs.female-NONCOVID-NonICU
DPM3	92.0685	-1.24096	0.44268	-2.80329	0.00505838	0.0336085	female-COVID-NonICUvs.female-NONCOVID-NonICU
DSC3	5.55516	-1.38795	0.542564	-2.55812	0.0105239	0.0499885	female-COVID-NonICUvs.female-NONCOVID-NonICU
DTHD1	91.9353	1.3478	0.340538	3.95786	7.56232e-05	0.00295184	female-COVID-NonICUvs.female-NONCOVID-NonICU
EBI3	6.98412	-2.83645	0.660403	-4.29502	1.74675e-05	0.000998366	female-COVID-NonICUvs.female-NONCOVID-NonICU
ECI1	147.066	-1.1095	0.359307	-3.08788	0.00201591	0.0205517	female-COVID-NonICUvs.female-NONCOVID-NonICU
ECT2	197.05	1.31948	0.310489	4.24967	2.14085e-05	0.00116661	female-COVID-NonICUvs.female-NONCOVID-NonICU
EDEM3	1786.55	1.10712	0.293991	3.76584	0.000165989	0.00496817	female-COVID-NonICUvs.female-NONCOVID-NonICU
EGLN2	4053.34	-1.17334	0.314624	-3.72935	0.000191976	0.00560103	female-COVID-NonICUvs.female-NONCOVID-NonICU
EIF2AK3	422.954	1.06915	0.314436	3.4002	0.000673361	0.0115717	female-COVID-NonICUvs.female-NONCOVID-NonICU
EIF4EBP1	472.286	-1.13412	0.331455	-3.42165	0.000622432	0.0111431	female-COVID-NonICUvs.female-NONCOVID-NonICU
EIF4EBP3	322.832	-1.04432	0.294291	-3.54859	0.000387302	0.00858715	female-COVID-NonICUvs.female-NONCOVID-NonICU
ELL2	999.998	1.58035	0.351447	4.49669	6.90201e-06	0.000483696	female-COVID-NonICUvs.female-NONCOVID-NonICU
ENG	302.89	-1.13307	0.328485	-3.44939	0.000561857	0.0105036	female-COVID-NonICUvs.female-NONCOVID-NonICU
ENKD1	109.453	-1.10416	0.365957	-3.01718	0.00255142	0.0233785	female-COVID-NonICUvs.female-NONCOVID-NonICU
ENPP5	78.4998	1.12975	0.369654	3.05623	0.00224142	0.0218135	female-COVID-NonICUvs.female-NONCOVID-NonICU
EPDR1	30.9955	1.20116	0.303097	3.96295	7.40302e-05	0.00293716	female-COVID-NonICUvs.female-NONCOVID-NonICU
EPHA10	12.9267	-1.11128	0.382855	-2.90263	0.00370048	0.0284981	female-COVID-NonICUvs.female-NONCOVID-NonICU
EPHB2	215.083	1.18646	0.444123	2.67146	0.0075523	0.0414337	female-COVID-NonICUvs.female-NONCOVID-NonICU
EPHB4	481.236	-1.32101	0.40688	-3.24667	0.00116763	0.0156269	female-COVID-NonICUvs.female-NONCOVID-NonICU
EPN1	1085.47	-1.22398	0.289936	-4.22155	2.42629e-05	0.00128658	female-COVID-NonICUvs.female-NONCOVID-NonICU
EPPK1	16.7111	-1.50784	0.494305	-3.05041	0.00228526	0.0220769	female-COVID-NonICUvs.female-NONCOVID-NonICU
ERICH3	6.84566	2.5704	0.823762	3.12031	0.0018066	0.0194787	female-COVID-NonICUvs.female-NONCOVID-NonICU
ETFB	786.793	-1.05424	0.372184	-2.83258	0.00461741	0.0319916	female-COVID-NonICUvs.female-NONCOVID-NonICU
EVA1B	42.2624	-1.32253	0.453202	-2.9182	0.00352061	0.0277079	female-COVID-NonICUvs.female-NONCOVID-NonICU
EXD3	25.3244	-1.287	0.492209	-2.61473	0.00892972	0.0453675	female-COVID-NonICUvs.female-NONCOVID-NonICU
EXOSC4	171.344	-1.69036	0.417352	-4.0502	5.11747e-05	0.00223725	female-COVID-NonICUvs.female-NONCOVID-NonICU
EXOSC5	156.967	-1.10465	0.380303	-2.90467	0.00367644	0.0284229	female-COVID-NonICUvs.female-NONCOVID-NonICU
EYS	10.6839	1.89638	0.481065	3.94205	8.0788e-05	0.00309209	female-COVID-NonICUvs.female-NONCOVID-NonICU
F12	35.0383	-1.0936	0.378398	-2.89008	0.0038515	0.0291256	female-COVID-NonICUvs.female-NONCOVID-NonICU
F2R	499.792	1.39618	0.244891	5.70121	1.18963e-08	2.07382e-06	female-COVID-NonICUvs.female-NONCOVID-NonICU
FAAH	170.661	-1.39044	0.356939	-3.89546	9.80143e-05	0.00349689	female-COVID-NonICUvs.female-NONCOVID-NonICU
FAAP20	197.902	-1.09341	0.304732	-3.58811	0.000333085	0.00786212	female-COVID-NonICUvs.female-NONCOVID-NonICU
FAM110A	649.515	-1.07243	0.333504	-3.21565	0.00130152	0.0164411	female-COVID-NonICUvs.female-NONCOVID-NonICU
FAM110D	13.063	-1.79985	0.458872	-3.92234	8.76929e-05	0.00323046	female-COVID-NonICUvs.female-NONCOVID-NonICU
FAM169A	50.9866	1.32672	0.441392	3.00577	0.00264908	0.0237787	female-COVID-NonICUvs.female-NONCOVID-NonICU
FAM174C	183.201	-1.48821	0.51529	-2.8881	0.00387582	0.0291858	female-COVID-NonICUvs.female-NONCOVID-NonICU
FAM207A	77.5778	-1.00464	0.35469	-2.83245	0.0046193	0.0319916	female-COVID-NonICUvs.female-NONCOVID-NonICU
FAM20C	168.96	-1.525	0.34725	-4.39165	1.12494e-05	0.00073864	female-COVID-NonICUvs.female-NONCOVID-NonICU
FAM234A	381.201	-1.05691	0.302251	-3.49678	0.000470915	0.00954203	female-COVID-NonICUvs.female-NONCOVID-NonICU
FAM72C	29.0925	2.00194	0.549164	3.64544	0.000266938	0.00689391	female-COVID-NonICUvs.female-NONCOVID-NonICU
FAM81B	29.013	1.72873	0.445152	3.88346	0.000102981	0.00358149	female-COVID-NonICUvs.female-NONCOVID-NonICU
FAT4	8.75481	1.96252	0.747037	2.62707	0.00861227	0.0444536	female-COVID-NonICUvs.female-NONCOVID-NonICU
FBP1	997.964	-1.3911	0.336262	-4.13696	3.51941e-05	0.00168359	female-COVID-NonICUvs.female-NONCOVID-NonICU
FBXL13	186.988	1.10531	0.399748	2.76501	0.00569215	0.0358393	female-COVID-NonICUvs.female-NONCOVID-NonICU
FBXL15	72.7284	-1.33122	0.416069	-3.19952	0.00137655	0.0168368	female-COVID-NonICUvs.female-NONCOVID-NonICU
FBXL8	24.9658	-1.20489	0.445012	-2.70755	0.00677816	0.0391142	female-COVID-NonICUvs.female-NONCOVID-NonICU
FBXO2	39.063	-1.11221	0.417344	-2.66498	0.00769925	0.0418341	female-COVID-NonICUvs.female-NONCOVID-NonICU
FBXO39	16.5201	2.28955	0.725877	3.15419	0.00160945	0.0181532	female-COVID-NonICUvs.female-NONCOVID-NonICU
FBXW5	1024.85	-1.0339	0.379361	-2.72536	0.00642314	0.0379564	female-COVID-NonICUvs.female-NONCOVID-NonICU
FBXW9	50.0254	-1.22475	0.409949	-2.98756	0.00281217	0.0244505	female-COVID-NonICUvs.female-NONCOVID-NonICU
FCER2	349.989	-2.0666	0.439204	-4.70532	2.53467e-06	0.00021649	female-COVID-NonICUvs.female-NONCOVID-NonICU
FGF2	13.8282	1.7594	0.516088	3.4091	0.000651764	0.0113904	female-COVID-NonICUvs.female-NONCOVID-NonICU
FKBP8	8939.41	-1.28379	0.366899	-3.49904	0.000466937	0.00953571	female-COVID-NonICUvs.female-NONCOVID-NonICU
FLT3LG	496.91	-1.22986	0.435215	-2.82587	0.00471522	0.032413	female-COVID-NonICUvs.female-NONCOVID-NonICU
FLYWCH2	102.715	-1.04342	0.391521	-2.66503	0.00769817	0.0418341	female-COVID-NonICUvs.female-NONCOVID-NonICU
FMN1	128.667	1.49852	0.538669	2.7819	0.0054041	0.0347806	female-COVID-NonICUvs.female-NONCOVID-NonICU
FN1	33.9268	2.22093	0.759638	2.92367	0.00345931	0.0275389	female-COVID-NonICUvs.female-NONCOVID-NonICU
FNDC10	63.39	-1.81526	0.510361	-3.55681	0.000375384	0.00852624	female-COVID-NonICUvs.female-NONCOVID-NonICU
FNDC3B	2312.08	1.0933	0.354443	3.08455	0.00203862	0.0206618	female-COVID-NonICUvs.female-NONCOVID-NonICU
FOXH1	184.34	-1.517	0.481914	-3.14787	0.00164463	0.0183339	female-COVID-NonICUvs.female-NONCOVID-NonICU
FTH1	142707	-1.01898	0.277497	-3.67204	0.000240625	0.00641334	female-COVID-NonICUvs.female-NONCOVID-NonICU
FUOM	125.056	-1.81644	0.467499	-3.88545	0.000102141	0.00357846	female-COVID-NonICUvs.female-NONCOVID-NonICU
FXYD2	11.068	-1.2938	0.47413	-2.72878	0.0063569	0.0378214	female-COVID-NonICUvs.female-NONCOVID-NonICU
FXYD5	5993.58	-1.15816	0.297948	-3.88711	0.000101443	0.00357254	female-COVID-NonICUvs.female-NONCOVID-NonICU
FZD4	17.0794	1.39258	0.407718	3.41554	0.000636552	0.0112514	female-COVID-NonICUvs.female-NONCOVID-NonICU
G6PC3	529.509	-1.07286	0.301241	-3.56147	0.000368784	0.00848647	female-COVID-NonICUvs.female-NONCOVID-NonICU
GAA	1459.85	-1.1298	0.333025	-3.39253	0.000692505	0.0117347	female-COVID-NonICUvs.female-NONCOVID-NonICU
GABRR2	134.834	1.38802	0.421917	3.28979	0.00100263	0.0144152	female-COVID-NonICUvs.female-NONCOVID-NonICU
GADD45GIP1	440.916	-1.25688	0.438071	-2.86912	0.00411612	0.0300141	female-COVID-NonICUvs.female-NONCOVID-NonICU
GALNT4	281.775	2.63267	0.832008	3.16424	0.00155489	0.0177597	female-COVID-NonICUvs.female-NONCOVID-NonICU
GGT1	404.225	-1.1168	0.296084	-3.7719	0.000162008	0.00491167	female-COVID-NonICUvs.female-NONCOVID-NonICU
GGT5	29.663	-1.77506	0.642795	-2.76148	0.00575409	0.0360497	female-COVID-NonICUvs.female-NONCOVID-NonICU
GLI1	79.5951	1.10584	0.293947	3.76204	0.000168533	0.00502528	female-COVID-NonICUvs.female-NONCOVID-NonICU
GLI4	55.3774	-1.29668	0.370587	-3.499	0.000467008	0.00953571	female-COVID-NonICUvs.female-NONCOVID-NonICU
GNB2	6278.97	-1.14146	0.325389	-3.50798	0.000451531	0.00934281	female-COVID-NonICUvs.female-NONCOVID-NonICU
GOLGA8O	323.728	1.30004	0.390688	3.32757	0.000876074	0.0135212	female-COVID-NonICUvs.female-NONCOVID-NonICU
GPAA1	650.863	-1.28881	0.377005	-3.41855	0.000629564	0.0111989	female-COVID-NonICUvs.female-NONCOVID-NonICU
GPR137	272.288	-1.15274	0.312724	-3.68613	0.000227694	0.00622632	female-COVID-NonICUvs.female-NONCOVID-NonICU
GPR162	373.707	-1.09738	0.295466	-3.71405	0.000203965	0.00579261	female-COVID-NonICUvs.female-NONCOVID-NonICU
GPR180	193.724	1.10205	0.219119	5.02946	4.91868e-07	5.27661e-05	female-COVID-NonICUvs.female-NONCOVID-NonICU
GPR35	94.1201	-1.0819	0.302117	-3.58106	0.000342201	0.00803424	female-COVID-NonICUvs.female-NONCOVID-NonICU
GPSM1	23.1564	-1.47584	0.443598	-3.32698	0.000877928	0.0135249	female-COVID-NonICUvs.female-NONCOVID-NonICU
GPX1	5392.38	-1.08031	0.373239	-2.89443	0.0037985	0.0289285	female-COVID-NonICUvs.female-NONCOVID-NonICU
GRAP	721.826	-1.0259	0.39941	-2.56854	0.0102129	0.049149	female-COVID-NonICUvs.female-NONCOVID-NonICU
GRB14	32.0025	1.17158	0.330661	3.54315	0.000395372	0.00866959	female-COVID-NonICUvs.female-NONCOVID-NonICU
GRINA	4035.53	-1.21703	0.379133	-3.21003	0.0013272	0.0166002	female-COVID-NonICUvs.female-NONCOVID-NonICU
GSDMD	1835.47	-1.53913	0.387195	-3.97507	7.03584e-05	0.00283589	female-COVID-NonICUvs.female-NONCOVID-NonICU
GSTA1	4.88019	-2.27839	0.74103	-3.07462	0.00210771	0.0211621	female-COVID-NonICUvs.female-NONCOVID-NonICU
GSTCD	44.936	1.42167	0.446846	3.18156	0.00146484	0.017167	female-COVID-NonICUvs.female-NONCOVID-NonICU
GSTP1	2862.86	-1.1083	0.343018	-3.23101	0.00123352	0.0159432	female-COVID-NonICUvs.female-NONCOVID-NonICU
GTPBP6	289.843	-1.20378	0.40318	-2.98572	0.00282909	0.0245456	female-COVID-NonICUvs.female-NONCOVID-NonICU
GUK1	1788.43	-1.13888	0.35456	-3.2121	0.00131766	0.01657	female-COVID-NonICUvs.female-NONCOVID-NonICU
H1-6	5.44657	1.62931	0.635865	2.56235	0.0103966	0.0497057	female-COVID-NonICUvs.female-NONCOVID-NonICU
H2AC17	5.87551	2.23513	0.675495	3.30888	0.000936686	0.0139825	female-COVID-NonICUvs.female-NONCOVID-NonICU
H2AC20	7.92237	-1.3942	0.498391	-2.79739	0.00515171	0.0339857	female-COVID-NonICUvs.female-NONCOVID-NonICU
H2AC8	128.165	1.39051	0.484966	2.86722	0.00414091	0.0301247	female-COVID-NonICUvs.female-NONCOVID-NonICU
H2BC11	100.29	1.11358	0.320969	3.46942	0.00052158	0.0100887	female-COVID-NonICUvs.female-NONCOVID-NonICU
H2BC15	19.5673	2.69693	0.443777	6.07722	1.22283e-09	2.84227e-07	female-COVID-NonICUvs.female-NONCOVID-NonICU
H2BC18	52.4243	1.23705	0.480335	2.57538	0.0100129	0.0484525	female-COVID-NonICUvs.female-NONCOVID-NonICU
H2BC5	601.81	1.42339	0.427994	3.32572	0.000881898	0.01356	female-COVID-NonICUvs.female-NONCOVID-NonICU
H2BC7	27.9662	2.38617	0.566889	4.20923	2.56239e-05	0.00134262	female-COVID-NonICUvs.female-NONCOVID-NonICU
H2BC9	62.2321	2.16024	0.383856	5.62774	1.82587e-08	3.03137e-06	female-COVID-NonICUvs.female-NONCOVID-NonICU
HAPLN3	268.174	-1.31411	0.498378	-2.63678	0.00836976	0.0437007	female-COVID-NonICUvs.female-NONCOVID-NonICU
HBA1	37207.1	-1.63432	0.609548	-2.68119	0.00733604	0.0407928	female-COVID-NonICUvs.female-NONCOVID-NonICU
HELB	117.046	1.60363	0.411949	3.89278	9.91014e-05	0.00352215	female-COVID-NonICUvs.female-NONCOVID-NonICU
HEMGN	166.468	1.25904	0.423923	2.96997	0.00297832	0.025219	female-COVID-NonICUvs.female-NONCOVID-NonICU
HERC2	1216.86	1.17904	0.331304	3.55879	0.000372564	0.00851767	female-COVID-NonICUvs.female-NONCOVID-NonICU
HESX1	40.3674	2.42989	0.693097	3.50585	0.000455153	0.00938989	female-COVID-NonICUvs.female-NONCOVID-NonICU
HEXD	522.792	-1.06756	0.328211	-3.25266	0.00114332	0.0154718	female-COVID-NonICUvs.female-NONCOVID-NonICU
HIPK2	766.09	1.14859	0.32688	3.51379	0.000441754	0.00917742	female-COVID-NonICUvs.female-NONCOVID-NonICU
HLA-DOA	528.532	-1.01586	0.365938	-2.77604	0.00550251	0.0351702	female-COVID-NonICUvs.female-NONCOVID-NonICU
HSD11B1L	17.0624	-1.11869	0.344467	-3.24758	0.0011639	0.0156224	female-COVID-NonICUvs.female-NONCOVID-NonICU
HSD17B1	19.1117	-1.06269	0.320474	-3.316	0.000913145	0.0138127	female-COVID-NonICUvs.female-NONCOVID-NonICU
HSF4	83.8973	-1.00538	0.346574	-2.9009	0.0037209	0.0285433	female-COVID-NonICUvs.female-NONCOVID-NonICU
HSP90B1	15170.7	1.21481	0.316009	3.84423	0.00012093	0.00398025	female-COVID-NonICUvs.female-NONCOVID-NonICU
HSPA13	653.189	1.16383	0.340834	3.41467	0.000638599	0.011259	female-COVID-NonICUvs.female-NONCOVID-NonICU
HSPA1B	497.314	-1.10337	0.379484	-2.90755	0.00364275	0.0282962	female-COVID-NonICUvs.female-NONCOVID-NonICU
HSPB1	205.682	-1.4453	0.532936	-2.71196	0.00668863	0.0389469	female-COVID-NonICUvs.female-NONCOVID-NonICU
HSPBP1	162.813	-1.14713	0.392387	-2.92346	0.00346161	0.0275389	female-COVID-NonICUvs.female-NONCOVID-NonICU
ICAM3	16278.1	-1.10953	0.301789	-3.6765	0.000236459	0.00635388	female-COVID-NonICUvs.female-NONCOVID-NonICU
IDUA	111.432	-1.04412	0.393766	-2.65161	0.00801081	0.0426794	female-COVID-NonICUvs.female-NONCOVID-NonICU
IFI27L1	133.324	1.00312	0.31488	3.18572	0.00144393	0.0170327	female-COVID-NonICUvs.female-NONCOVID-NonICU
IFI44L	7618.96	1.86982	0.711736	2.62713	0.00861096	0.0444536	female-COVID-NonICUvs.female-NONCOVID-NonICU
IGFBP4	118.693	-1.11059	0.354047	-3.13684	0.00170777	0.0187532	female-COVID-NonICUvs.female-NONCOVID-NonICU
IGFLR1	1532.05	-1.18553	0.356799	-3.32267	0.0008916	0.0136191	female-COVID-NonICUvs.female-NONCOVID-NonICU
IGHA1	14432	2.48934	0.661727	3.76188	0.000168638	0.00502528	female-COVID-NonICUvs.female-NONCOVID-NonICU
IGHG2	6688	2.46563	0.716049	3.44338	0.000574496	0.0106683	female-COVID-NonICUvs.female-NONCOVID-NonICU
IGHG3	4465.6	3.82374	0.584187	6.5454	5.93351e-11	2.75829e-08	female-COVID-NonICUvs.female-NONCOVID-NonICU
IGHG4	818.613	2.05694	0.715056	2.87662	0.00401961	0.0296914	female-COVID-NonICUvs.female-NONCOVID-NonICU
IGLC1	4950.92	2.77004	0.599541	4.62027	3.83245e-06	0.000295289	female-COVID-NonICUvs.female-NONCOVID-NonICU
IGLL5	1788.82	2.66541	0.55897	4.76843	1.85669e-06	0.000167054	female-COVID-NonICUvs.female-NONCOVID-NonICU
IL1R1	653.142	1.27246	0.492995	2.58109	0.00984898	0.0480426	female-COVID-NonICUvs.female-NONCOVID-NonICU
IL3RA	229.648	-1.15616	0.393581	-2.93753	0.00330834	0.0268557	female-COVID-NonICUvs.female-NONCOVID-NonICU
IL4	11.2549	-2.19577	0.552205	-3.97637	6.99754e-05	0.0028312	female-COVID-NonICUvs.female-NONCOVID-NonICU
ILDR1	8.43758	1.60658	0.490975	3.27222	0.00106705	0.0148713	female-COVID-NonICUvs.female-NONCOVID-NonICU
ILVBL	243.719	-1.02919	0.351441	-2.92847	0.00340634	0.0273403	female-COVID-NonICUvs.female-NONCOVID-NonICU
INAFM1	137.929	-1.56186	0.453494	-3.44405	0.00057307	0.010656	female-COVID-NonICUvs.female-NONCOVID-NonICU
INTS1	570.184	-1.04342	0.305685	-3.41339	0.00064159	0.0112817	female-COVID-NonICUvs.female-NONCOVID-NonICU
IZUMO4	43.5795	-1.0603	0.336855	-3.14766	0.00164583	0.0183339	female-COVID-NonICUvs.female-NONCOVID-NonICU
JUN	383.232	1.47608	0.314649	4.69121	2.71595e-06	0.000227617	female-COVID-NonICUvs.female-NONCOVID-NonICU
JUNB	4278.81	-1.61179	0.414953	-3.88427	0.000102638	0.00357846	female-COVID-NonICUvs.female-NONCOVID-NonICU
KCNG1	7.75771	-1.84931	0.624913	-2.95931	0.00308333	0.0257653	female-COVID-NonICUvs.female-NONCOVID-NonICU
KCNK7	44.1346	-1.12041	0.407321	-2.75067	0.00594727	0.036667	female-COVID-NonICUvs.female-NONCOVID-NonICU
KIR2DL3	78.6391	2.04163	0.55811	3.65812	0.000254071	0.0066478	female-COVID-NonICUvs.female-NONCOVID-NonICU
KLF10	1400.06	1.19165	0.390695	3.05008	0.00228777	0.0220798	female-COVID-NonICUvs.female-NONCOVID-NonICU
KLF2	5836.56	-1.01879	0.304312	-3.34784	0.000814452	0.0130406	female-COVID-NonICUvs.female-NONCOVID-NonICU
KLF9	828.641	1.01492	0.358835	2.82838	0.00467845	0.0322973	female-COVID-NonICUvs.female-NONCOVID-NonICU
KLHL14	154.859	1.89924	0.527592	3.59982	0.000318441	0.00767468	female-COVID-NonICUvs.female-NONCOVID-NonICU
KLRC2	150.268	1.53884	0.459172	3.35134	0.000804227	0.0129286	female-COVID-NonICUvs.female-NONCOVID-NonICU
KLRC3	162.735	1.17079	0.423023	2.76768	0.0056456	0.0356906	female-COVID-NonICUvs.female-NONCOVID-NonICU
KLRD1	2163.69	1.05519	0.306624	3.44132	0.000578884	0.0107123	female-COVID-NonICUvs.female-NONCOVID-NonICU
KRT7	9.08807	-2.45898	0.690841	-3.55939	0.00037171	0.0085121	female-COVID-NonICUvs.female-NONCOVID-NonICU
LANCL3	71.6491	1.3139	0.305167	4.3055	1.66611e-05	0.000976287	female-COVID-NonICUvs.female-NONCOVID-NonICU
LARGE2	47.4604	-1.16183	0.443277	-2.62101	0.00876699	0.0449039	female-COVID-NonICUvs.female-NONCOVID-NonICU
LAX1	307.983	1.45317	0.460587	3.15503	0.00160481	0.0181367	female-COVID-NonICUvs.female-NONCOVID-NonICU
LCN2	2543.67	1.72078	0.594567	2.89418	0.00380156	0.0289285	female-COVID-NonICUvs.female-NONCOVID-NonICU
LDHD	20.8046	-1.43381	0.444336	-3.22686	0.00125157	0.0160876	female-COVID-NonICUvs.female-NONCOVID-NonICU
LGSN	9.04713	2.40011	0.751205	3.19502	0.00139823	0.0168683	female-COVID-NonICUvs.female-NONCOVID-NonICU
LILRA3	2115.52	-1.78479	0.560683	-3.18324	0.00145635	0.0171106	female-COVID-NonICUvs.female-NONCOVID-NonICU
LILRA4	87.9944	-1.82927	0.476373	-3.84	0.000123032	0.00402772	female-COVID-NonICUvs.female-NONCOVID-NonICU
LILRA5	11295.4	-1.41447	0.44156	-3.20334	0.00135843	0.0167801	female-COVID-NonICUvs.female-NONCOVID-NonICU
LILRB5	157.568	-1.24288	0.415259	-2.99301	0.00276241	0.0242904	female-COVID-NonICUvs.female-NONCOVID-NonICU
LIMD2	11584.6	-1.05177	0.314588	-3.34332	0.000827828	0.0131524	female-COVID-NonICUvs.female-NONCOVID-NonICU
LIMS2	45.6255	-1.37774	0.484201	-2.84538	0.00443586	0.0313171	female-COVID-NonICUvs.female-NONCOVID-NonICU
LIN7B	21.9423	-1.15759	0.415179	-2.78818	0.00530056	0.0344635	female-COVID-NonICUvs.female-NONCOVID-NonICU
LMF2	923.233	-1.22127	0.37754	-3.2348	0.00121727	0.0158171	female-COVID-NonICUvs.female-NONCOVID-NonICU
LMNTD2	20.6894	-1.19274	0.378259	-3.15323	0.00161474	0.018165	female-COVID-NonICUvs.female-NONCOVID-NonICU
LOC112268354	8.02539	5.77473	1.37215	4.20852	2.57048e-05	0.00134262	female-COVID-NonICUvs.female-NONCOVID-NonICU
LOC283710	35.884	1.84375	0.421019	4.37925	1.19089e-05	0.000772474	female-COVID-NonICUvs.female-NONCOVID-NonICU
LOC389831	37.3246	1.7954	0.638285	2.81285	0.00491042	0.0331465	female-COVID-NonICUvs.female-NONCOVID-NonICU
LPAR2	3324.98	-1.19231	0.305522	-3.90255	9.51843e-05	0.00343896	female-COVID-NonICUvs.female-NONCOVID-NonICU
LRFN4	34.0792	-1.14208	0.442234	-2.58251	0.00980836	0.0479404	female-COVID-NonICUvs.female-NONCOVID-NonICU
LRP12	66.3551	1.5019	0.362191	4.14672	3.37268e-05	0.00163887	female-COVID-NonICUvs.female-NONCOVID-NonICU
LRP3	52.2176	-1.06687	0.392906	-2.71533	0.00662095	0.0386988	female-COVID-NonICUvs.female-NONCOVID-NonICU
LRRC46	22.5669	-1.31173	0.274445	-4.77958	1.75661e-06	0.000159076	female-COVID-NonICUvs.female-NONCOVID-NonICU
LRRC56	17.4843	-1.35354	0.506123	-2.67434	0.00748769	0.0412741	female-COVID-NonICUvs.female-NONCOVID-NonICU
LRRC61	124.849	-1.30534	0.354655	-3.68058	0.0002327	0.0062892	female-COVID-NonICUvs.female-NONCOVID-NonICU
LRRC7	32.9552	-1.08942	0.270412	-4.02874	5.60762e-05	0.00239156	female-COVID-NonICUvs.female-NONCOVID-NonICU
LST1	11005.3	-1.04617	0.333334	-3.13851	0.00169811	0.0187185	female-COVID-NonICUvs.female-NONCOVID-NonICU
LTF	7128.66	2.37037	0.604034	3.92424	8.70057e-05	0.00322708	female-COVID-NonICUvs.female-NONCOVID-NonICU
LURAP1L	9.69872	1.74649	0.514051	3.39749	0.000680059	0.0116227	female-COVID-NonICUvs.female-NONCOVID-NonICU
LY75-CD302	47.6597	2.13154	0.733037	2.90781	0.00363965	0.028295	female-COVID-NonICUvs.female-NONCOVID-NonICU
LYL1	497.683	-1.31107	0.40142	-3.26608	0.00109049	0.0150277	female-COVID-NonICUvs.female-NONCOVID-NonICU
MAB21L3	41.5281	1.82691	0.575549	3.1742	0.00150251	0.0174037	female-COVID-NonICUvs.female-NONCOVID-NonICU
MACIR	257.477	1.41586	0.39702	3.5662	0.000362189	0.0083766	female-COVID-NonICUvs.female-NONCOVID-NonICU
MADCAM1	16.0466	-1.83449	0.555997	-3.29947	0.000968679	0.0141754	female-COVID-NonICUvs.female-NONCOVID-NonICU
MAGIX	11.4657	-1.02136	0.35532	-2.87449	0.00404676	0.0297291	female-COVID-NonICUvs.female-NONCOVID-NonICU
MANEA	289.478	1.41889	0.359974	3.94164	8.09274e-05	0.00309209	female-COVID-NonICUvs.female-NONCOVID-NonICU
MAP1LC3A	145.784	-1.00653	0.368522	-2.73127	0.00630907	0.0377169	female-COVID-NonICUvs.female-NONCOVID-NonICU
MAP3K11	2363.47	-1.04935	0.291512	-3.59966	0.000318632	0.00767468	female-COVID-NonICUvs.female-NONCOVID-NonICU
MAP3K15	30.7363	2.10617	0.724881	2.90554	0.00366617	0.0283889	female-COVID-NonICUvs.female-NONCOVID-NonICU
MAPK11	138.595	-1.1285	0.398496	-2.8319	0.00462729	0.03201	female-COVID-NonICUvs.female-NONCOVID-NonICU
MASP2	32.4979	1.38512	0.50675	2.73335	0.00626945	0.0377032	female-COVID-NonICUvs.female-NONCOVID-NonICU
MBD3	347.28	-1.46549	0.464323	-3.15618	0.00159852	0.0181243	female-COVID-NonICUvs.female-NONCOVID-NonICU
MBLAC1	12.1857	-1.40497	0.510859	-2.75021	0.00595573	0.0366742	female-COVID-NonICUvs.female-NONCOVID-NonICU
MBOAT7	7354.58	-1.062	0.308773	-3.43944	0.000582928	0.0107676	female-COVID-NonICUvs.female-NONCOVID-NonICU
MCRIP2	58.7823	-1.38488	0.450197	-3.07615	0.00209691	0.021084	female-COVID-NonICUvs.female-NONCOVID-NonICU
MED13L	3704.07	1.29453	0.404696	3.19876	0.00138019	0.0168547	female-COVID-NonICUvs.female-NONCOVID-NonICU
MED16	389.83	-1.33158	0.346161	-3.8467	0.000119721	0.00398025	female-COVID-NonICUvs.female-NONCOVID-NonICU
MEDAG	5.2317	1.74228	0.642838	2.7103	0.00672234	0.0390136	female-COVID-NonICUvs.female-NONCOVID-NonICU
MEF2B	57.3914	-1.19099	0.461623	-2.58001	0.00987971	0.0481589	female-COVID-NonICUvs.female-NONCOVID-NonICU
MEIOC	5.29427	1.55784	0.55421	2.81092	0.00493997	0.0332174	female-COVID-NonICUvs.female-NONCOVID-NonICU
MET	13.1361	3.46411	0.809752	4.27799	1.88589e-05	0.00105838	female-COVID-NonICUvs.female-NONCOVID-NonICU
METTL26	270.232	-1.21194	0.40907	-2.96268	0.00304975	0.0256166	female-COVID-NonICUvs.female-NONCOVID-NonICU
MFSD10	353.468	-1.02133	0.349496	-2.92229	0.00347471	0.0275801	female-COVID-NonICUvs.female-NONCOVID-NonICU
MFSD12	350.607	-1.23348	0.32488	-3.79674	0.000146614	0.00460512	female-COVID-NonICUvs.female-NONCOVID-NonICU
MFSD3	45.0808	-1.17275	0.364493	-3.21749	0.00129319	0.0163953	female-COVID-NonICUvs.female-NONCOVID-NonICU
MGAM2	272.166	2.20808	0.804321	2.74527	0.00604606	0.036942	female-COVID-NonICUvs.female-NONCOVID-NonICU
MGMT	189.426	-1.19403	0.347313	-3.43791	0.000586228	0.0107999	female-COVID-NonICUvs.female-NONCOVID-NonICU
MICALL2	15.4036	-1.29494	0.441032	-2.93616	0.00332304	0.0268812	female-COVID-NonICUvs.female-NONCOVID-NonICU
MICOS13	317.273	-1.13392	0.405313	-2.79765	0.00514759	0.0339857	female-COVID-NonICUvs.female-NONCOVID-NonICU
MIF	198.702	-1.19634	0.460884	-2.59576	0.00943813	0.0468457	female-COVID-NonICUvs.female-NONCOVID-NonICU
MIIP	839.542	-1.33335	0.383885	-3.47332	0.000514063	0.00999847	female-COVID-NonICUvs.female-NONCOVID-NonICU
MINAR1	23.7978	1.37065	0.419306	3.26886	0.00107982	0.0149693	female-COVID-NonICUvs.female-NONCOVID-NonICU
MIPOL1	10.4446	-1.26411	0.451137	-2.80205	0.00507785	0.0337057	female-COVID-NonICUvs.female-NONCOVID-NonICU
MKRN3	7.9984	1.71672	0.666901	2.57417	0.010048	0.0485547	female-COVID-NonICUvs.female-NONCOVID-NonICU
MLST8	245.964	-1.04479	0.354674	-2.94578	0.00322145	0.0264069	female-COVID-NonICUvs.female-NONCOVID-NonICU
MMD	1513.93	1.07484	0.275926	3.89539	9.80412e-05	0.00349689	female-COVID-NonICUvs.female-NONCOVID-NonICU
MME	9516.67	1.05525	0.357852	2.94884	0.00318966	0.0262282	female-COVID-NonICUvs.female-NONCOVID-NonICU
MMEL1	5.19437	-1.63149	0.570714	-2.85868	0.00425402	0.0306455	female-COVID-NonICUvs.female-NONCOVID-NonICU
MMP11	21.9442	-1.23942	0.457198	-2.7109	0.00670999	0.0390092	female-COVID-NonICUvs.female-NONCOVID-NonICU
MMP24OS	826.312	-1.20612	0.313136	-3.85173	0.000117284	0.00395084	female-COVID-NonICUvs.female-NONCOVID-NonICU
MPG	267.061	-1.18374	0.397182	-2.98033	0.00287936	0.0248027	female-COVID-NonICUvs.female-NONCOVID-NonICU
MPND	308.91	-1.31376	0.363943	-3.60981	0.000306427	0.00750893	female-COVID-NonICUvs.female-NONCOVID-NonICU
MPST	260.595	-1.07083	0.371809	-2.88004	0.00397619	0.0295902	female-COVID-NonICUvs.female-NONCOVID-NonICU
MROH6	163.932	-1.13048	0.348857	-3.24052	0.00119312	0.015735	female-COVID-NonICUvs.female-NONCOVID-NonICU
MRPL28	1002.38	-1.1731	0.328689	-3.56903	0.00035831	0.00832695	female-COVID-NonICUvs.female-NONCOVID-NonICU
MRPL4	234.333	-1.12766	0.37927	-2.97325	0.00294667	0.0250909	female-COVID-NonICUvs.female-NONCOVID-NonICU
MRPL41	109.122	-1.34519	0.467616	-2.8767	0.00401859	0.0296914	female-COVID-NonICUvs.female-NONCOVID-NonICU
MRPL55	129.673	-1.0324	0.398208	-2.59262	0.00952466	0.0471425	female-COVID-NonICUvs.female-NONCOVID-NonICU
MSRB3	255.371	1.12711	0.259657	4.34078	1.41981e-05	0.000868448	female-COVID-NonICUvs.female-NONCOVID-NonICU
MTARC1	1797.17	1.12592	0.334916	3.36181	0.000774341	0.0125862	female-COVID-NonICUvs.female-NONCOVID-NonICU
MTRNR2L10	1106.67	-1.19634	0.31257	-3.82741	0.000129497	0.00418047	female-COVID-NonICUvs.female-NONCOVID-NonICU
MTRNR2L3	333.13	-1.61006	0.344171	-4.67807	2.89584e-06	0.000237561	female-COVID-NonICUvs.female-NONCOVID-NonICU
MTRNR2L6	1003.18	-1.72876	0.404283	-4.27613	1.90173e-05	0.00106086	female-COVID-NonICUvs.female-NONCOVID-NonICU
MTX1	1530.18	-1.04899	0.303342	-3.45813	0.000543947	0.010311	female-COVID-NonICUvs.female-NONCOVID-NonICU
MUC1	39.5851	-1.17221	0.343024	-3.41729	0.000632479	0.0112078	female-COVID-NonICUvs.female-NONCOVID-NonICU
MUSTN1	69.5777	-1.08846	0.374856	-2.90368	0.00368808	0.0284493	female-COVID-NonICUvs.female-NONCOVID-NonICU
MVP	8670.61	-1.16723	0.303523	-3.84561	0.000120253	0.00398025	female-COVID-NonICUvs.female-NONCOVID-NonICU
MYL5	69.0148	-1.08791	0.334481	-3.25254	0.0011438	0.0154718	female-COVID-NonICUvs.female-NONCOVID-NonICU
MYO3B	14.234	1.97678	0.62567	3.15947	0.00158057	0.0179894	female-COVID-NonICUvs.female-NONCOVID-NonICU
MYSM1	888.158	1.10645	0.369823	2.99185	0.00277296	0.0243519	female-COVID-NonICUvs.female-NONCOVID-NonICU
MZT2B	145.97	-1.25722	0.481669	-2.61014	0.00905046	0.0456287	female-COVID-NonICUvs.female-NONCOVID-NonICU
NAA38	562.367	-1.01635	0.364717	-2.78669	0.00532498	0.034505	female-COVID-NonICUvs.female-NONCOVID-NonICU
NAGS	32.4931	-1.16234	0.347595	-3.34396	0.000825907	0.0131524	female-COVID-NonICUvs.female-NONCOVID-NonICU
NAT8B	127.163	1.20411	0.406642	2.9611	0.00306542	0.0256903	female-COVID-NonICUvs.female-NONCOVID-NonICU
NAV3	36.8622	1.42302	0.544637	2.61278	0.00898091	0.0454455	female-COVID-NonICUvs.female-NONCOVID-NonICU
NBPF10	2956.96	1.32863	0.419109	3.17013	0.00152371	0.0175908	female-COVID-NonICUvs.female-NONCOVID-NonICU
NBPF19	3436.04	1.23795	0.362408	3.41591	0.000635688	0.0112504	female-COVID-NonICUvs.female-NONCOVID-NonICU
NBPF20	243.513	1.77735	0.626231	2.83816	0.00453742	0.0317187	female-COVID-NonICUvs.female-NONCOVID-NonICU
NCR1	84.4436	1.13653	0.327234	3.47314	0.000514416	0.00999847	female-COVID-NonICUvs.female-NONCOVID-NonICU
NCR3LG1	15.7825	1.87576	0.672058	2.79107	0.00525348	0.0343162	female-COVID-NonICUvs.female-NONCOVID-NonICU
NDUFB7	420.835	-1.48594	0.508737	-2.92083	0.00349096	0.0275992	female-COVID-NonICUvs.female-NONCOVID-NonICU
NDUFS8	217.539	-1.15209	0.403378	-2.8561	0.00428874	0.0307594	female-COVID-NonICUvs.female-NONCOVID-NonICU
NEXN	302.488	1.23178	0.348315	3.53638	0.000405643	0.00878432	female-COVID-NonICUvs.female-NONCOVID-NonICU
NIBAN3	378.932	-1.07865	0.36404	-2.96299	0.00304662	0.0256166	female-COVID-NonICUvs.female-NONCOVID-NonICU
NID2	6.71053	1.81327	0.535309	3.38733	0.000705765	0.0118872	female-COVID-NonICUvs.female-NONCOVID-NonICU
NLRP7	19.6294	1.11887	0.414377	2.70014	0.00693113	0.0396154	female-COVID-NonICUvs.female-NONCOVID-NonICU
NOSIP	1840.76	-1.17361	0.369666	-3.17478	0.00149949	0.0173831	female-COVID-NonICUvs.female-NONCOVID-NonICU
NOXA1	21.5313	-2.131	0.622078	-3.42561	0.000613423	0.011067	female-COVID-NonICUvs.female-NONCOVID-NonICU
NOXRED1	33.3062	1.17215	0.407642	2.87543	0.0040348	0.0297072	female-COVID-NonICUvs.female-NONCOVID-NonICU
NPFFR2	9.63686	-1.18148	0.359733	-3.28433	0.00102225	0.0145473	female-COVID-NonICUvs.female-NONCOVID-NonICU
NPTX1	8.6526	1.81398	0.66206	2.7399	0.00614585	0.0372653	female-COVID-NonICUvs.female-NONCOVID-NonICU
NR1D1	85.2592	-1.10086	0.312165	-3.52654	0.000421022	0.00901931	female-COVID-NonICUvs.female-NONCOVID-NonICU
NT5C	313.889	-1.14997	0.302051	-3.80721	0.000140543	0.00445457	female-COVID-NonICUvs.female-NONCOVID-NonICU
NUBP2	212.731	-1.44659	0.445489	-3.2472	0.00116547	0.0156269	female-COVID-NonICUvs.female-NONCOVID-NonICU
NUCB1	4187.08	-1.67318	0.33443	-5.00306	5.64259e-07	5.80684e-05	female-COVID-NonICUvs.female-NONCOVID-NonICU
NUDT22	379.935	-1.23817	0.33494	-3.6967	0.000218421	0.00606792	female-COVID-NonICUvs.female-NONCOVID-NonICU
NUDT8	13.5803	-1.31588	0.434879	-3.02586	0.00247927	0.0229756	female-COVID-NonICUvs.female-NONCOVID-NonICU
NUGGC	124.144	1.23686	0.41844	2.95588	0.0031178	0.0259123	female-COVID-NonICUvs.female-NONCOVID-NonICU
OBSL1	5.99673	-1.88496	0.397242	-4.74512	2.08383e-06	0.000185102	female-COVID-NonICUvs.female-NONCOVID-NonICU
ODF3B	270.883	-1.77644	0.586676	-3.02797	0.00246206	0.0229124	female-COVID-NonICUvs.female-NONCOVID-NonICU
OGFR	1544.15	-1.30091	0.33842	-3.84407	0.000121012	0.00398025	female-COVID-NonICUvs.female-NONCOVID-NonICU
OLFM4	1164.6	3.89057	0.790325	4.92275	8.53369e-07	8.38105e-05	female-COVID-NonICUvs.female-NONCOVID-NonICU
OLR1	144.413	2.35415	0.591106	3.98261	6.81616e-05	0.00278763	female-COVID-NonICUvs.female-NONCOVID-NonICU
OPLAH	163.452	-1.42787	0.474036	-3.01215	0.00259408	0.0235527	female-COVID-NonICUvs.female-NONCOVID-NonICU
OR2B6	19.9747	1.3414	0.488081	2.74831	0.00599029	0.036802	female-COVID-NonICUvs.female-NONCOVID-NonICU
OTOF	501.279	4.10269	0.842367	4.87043	1.11353e-06	0.000106365	female-COVID-NonICUvs.female-NONCOVID-NonICU
OXCT2	9.48189	2.55424	0.630002	4.05434	5.02751e-05	0.0022359	female-COVID-NonICUvs.female-NONCOVID-NonICU
P3H3	20.2387	-1.22261	0.454168	-2.69198	0.00710286	0.0401118	female-COVID-NonICUvs.female-NONCOVID-NonICU
PALM	5.75706	-3.09781	0.748627	-4.13799	3.50362e-05	0.00168359	female-COVID-NonICUvs.female-NONCOVID-NonICU
PAM	619.367	1.01817	0.240969	4.2253	2.38621e-05	0.00127016	female-COVID-NonICUvs.female-NONCOVID-NonICU
PCDH1	24.0219	1.2375	0.445818	2.7758	0.00550652	0.0351782	female-COVID-NonICUvs.female-NONCOVID-NonICU
PDE5A	374.036	1.03154	0.274557	3.75711	0.000171886	0.00510027	female-COVID-NonICUvs.female-NONCOVID-NonICU
PDLIM7	2442.62	-1.01632	0.34729	-2.92642	0.00342886	0.0273877	female-COVID-NonICUvs.female-NONCOVID-NonICU
PEAK3	309.34	-1.07643	0.306377	-3.51342	0.00044238	0.00917742	female-COVID-NonICUvs.female-NONCOVID-NonICU
PELATON	2534.2	-1.42923	0.362558	-3.94206	8.07835e-05	0.00309209	female-COVID-NonICUvs.female-NONCOVID-NonICU
PELI1	4786.27	1.12081	0.425897	2.63165	0.00849725	0.0441351	female-COVID-NonICUvs.female-NONCOVID-NonICU
PEX16	386.138	-1.17178	0.3575	-3.2777	0.00104657	0.0147304	female-COVID-NonICUvs.female-NONCOVID-NonICU
PFKL	1231.42	-1.08286	0.325945	-3.3222	0.000893092	0.0136215	female-COVID-NonICUvs.female-NONCOVID-NonICU
PGA4	44.472	-2.26999	0.850604	-2.66867	0.00761512	0.0415675	female-COVID-NonICUvs.female-NONCOVID-NonICU
PGLS	1236.62	-1.27884	0.328036	-3.89847	9.68024e-05	0.00347045	female-COVID-NonICUvs.female-NONCOVID-NonICU
PHACTR1	121.441	1.53824	0.568943	2.70367	0.00685778	0.0393708	female-COVID-NonICUvs.female-NONCOVID-NonICU
PHETA1	191.939	-1.08494	0.323139	-3.35749	0.000786536	0.0127103	female-COVID-NonICUvs.female-NONCOVID-NonICU
PHOSPHO2-KLHL23	7.32973	5.64311	1.70944	3.30115	0.000962909	0.0141754	female-COVID-NonICUvs.female-NONCOVID-NonICU
PI3	3468.89	-1.47564	0.571068	-2.584	0.00976625	0.0478063	female-COVID-NonICUvs.female-NONCOVID-NonICU
PIDD1	101.029	-1.15096	0.440843	-2.61082	0.00903261	0.0456196	female-COVID-NonICUvs.female-NONCOVID-NonICU
PIGQ	202.104	-1.30178	0.370054	-3.51782	0.000435114	0.00914372	female-COVID-NonICUvs.female-NONCOVID-NonICU
PIMREG	10.8829	2.26207	0.585514	3.86339	0.000111822	0.00379433	female-COVID-NonICUvs.female-NONCOVID-NonICU
PKN1	4433.82	-1.05001	0.318857	-3.29305	0.000991067	0.0142931	female-COVID-NonICUvs.female-NONCOVID-NonICU
PLA2G15	483.631	-1.01017	0.357701	-2.82407	0.00474184	0.0325441	female-COVID-NonICUvs.female-NONCOVID-NonICU
PLCH1	13.2456	1.31539	0.509906	2.57967	0.00988934	0.0481609	female-COVID-NonICUvs.female-NONCOVID-NonICU
PLD4	121.222	-1.51148	0.418356	-3.61291	0.000302777	0.0074603	female-COVID-NonICUvs.female-NONCOVID-NonICU
PLEKHM3	413.452	1.08833	0.321714	3.38292	0.000717186	0.0119522	female-COVID-NonICUvs.female-NONCOVID-NonICU
PLEKHN1	14.3468	-1.11617	0.426845	-2.61492	0.00892474	0.0453675	female-COVID-NonICUvs.female-NONCOVID-NonICU
PLPP3	46.1633	1.72355	0.414267	4.16048	3.17582e-05	0.00158179	female-COVID-NonICUvs.female-NONCOVID-NonICU
PNMA2	17.5915	-1.25154	0.361744	-3.45975	0.000540671	0.0102975	female-COVID-NonICUvs.female-NONCOVID-NonICU
PNPLA6	1754.48	-1.10507	0.319413	-3.4597	0.000540782	0.0102975	female-COVID-NonICUvs.female-NONCOVID-NonICU
POGLUT2	19.8737	1.05846	0.338726	3.12483	0.00177909	0.0192933	female-COVID-NonICUvs.female-NONCOVID-NonICU
POLD4	2429.77	-1.16306	0.303144	-3.83667	0.000124716	0.00407326	female-COVID-NonICUvs.female-NONCOVID-NonICU
POLR2E	1195.14	-1.02534	0.325935	-3.14586	0.00165599	0.0183727	female-COVID-NonICUvs.female-NONCOVID-NonICU
POLR2L	349.89	-1.2197	0.380179	-3.20824	0.00133551	0.0166592	female-COVID-NonICUvs.female-NONCOVID-NonICU
POMC	8.52834	-1.89531	0.714837	-2.65138	0.00801629	0.0426862	female-COVID-NonICUvs.female-NONCOVID-NonICU
POMK	25.8839	1.25709	0.409638	3.06878	0.00214934	0.0213495	female-COVID-NonICUvs.female-NONCOVID-NonICU
PPM1J	36.0653	-1.23011	0.419408	-2.93296	0.00335746	0.0271057	female-COVID-NonICUvs.female-NONCOVID-NonICU
PPM1N	86.9121	-1.74257	0.354226	-4.91939	8.68138e-07	8.46647e-05	female-COVID-NonICUvs.female-NONCOVID-NonICU
PPP2R3B	109.286	-1.26525	0.340585	-3.71492	0.00020327	0.0057853	female-COVID-NonICUvs.female-NONCOVID-NonICU
PRAM1	1638.39	-1.21143	0.350487	-3.45641	0.000547431	0.0103448	female-COVID-NonICUvs.female-NONCOVID-NonICU
PRR4	10.3395	-1.00501	0.366244	-2.7441	0.00606768	0.036958	female-COVID-NonICUvs.female-NONCOVID-NonICU
PRRG1	10.5181	1.61395	0.55279	2.91964	0.00350434	0.027648	female-COVID-NonICUvs.female-NONCOVID-NonICU
PRRG2	6.38289	-1.21211	0.455827	-2.65914	0.00783393	0.0421985	female-COVID-NonICUvs.female-NONCOVID-NonICU
PRRT4	37.4827	1.70375	0.588453	2.8953	0.00378802	0.0288992	female-COVID-NonICUvs.female-NONCOVID-NonICU
PRSS23	373.699	1.16987	0.410893	2.84714	0.00441134	0.0312408	female-COVID-NonICUvs.female-NONCOVID-NonICU
PRSS36	64.9529	-1.20471	0.36551	-3.29597	0.00098081	0.0142587	female-COVID-NonICUvs.female-NONCOVID-NonICU
PRTN3	24.6841	2.16196	0.817414	2.64488	0.0081721	0.0430393	female-COVID-NonICUvs.female-NONCOVID-NonICU
PSENEN	2142.65	-1.05286	0.265789	-3.96126	7.45559e-05	0.00293716	female-COVID-NonICUvs.female-NONCOVID-NonICU
PSMB10	2306.14	-1.6749	0.40496	-4.13598	3.53443e-05	0.00168359	female-COVID-NonICUvs.female-NONCOVID-NonICU
PSMB3	5441.02	-1.1523	0.294106	-3.91798	8.9295e-05	0.00326852	female-COVID-NonICUvs.female-NONCOVID-NonICU
PTCH1	159.568	1.06578	0.355853	2.99499	0.00274454	0.0242096	female-COVID-NonICUvs.female-NONCOVID-NonICU
PTGES	68.8201	-2.44066	0.605524	-4.03065	5.5622e-05	0.00238678	female-COVID-NonICUvs.female-NONCOVID-NonICU
PTGFR	33.799	2.65077	0.57619	4.60052	4.21434e-06	0.000320124	female-COVID-NonICUvs.female-NONCOVID-NonICU
PTH2R	12.2868	1.4937	0.517559	2.88604	0.00390118	0.0292778	female-COVID-NonICUvs.female-NONCOVID-NonICU
PTPRN	16.3748	-1.24793	0.472428	-2.64153	0.00825325	0.0433195	female-COVID-NonICUvs.female-NONCOVID-NonICU
PTPRS	52.3554	-1.17793	0.375484	-3.1371	0.00170628	0.0187516	female-COVID-NonICUvs.female-NONCOVID-NonICU
PYCARD	1873.6	-1.26696	0.358765	-3.53145	0.000413291	0.00889469	female-COVID-NonICUvs.female-NONCOVID-NonICU
QTRT1	138.101	-1.06778	0.402226	-2.65468	0.00793832	0.0424819	female-COVID-NonICUvs.female-NONCOVID-NonICU
RAB11B	520.532	-1.05983	0.297616	-3.56105	0.000369374	0.00848647	female-COVID-NonICUvs.female-NONCOVID-NonICU
RAB27B	467.708	1.04751	0.274205	3.82017	0.000133358	0.00428529	female-COVID-NonICUvs.female-NONCOVID-NonICU
RAB39A	30.2754	1.54436	0.496788	3.10868	0.00187925	0.0198965	female-COVID-NonICUvs.female-NONCOVID-NonICU
RAB4B	1063.03	-1.11216	0.299205	-3.71703	0.000201577	0.0057853	female-COVID-NonICUvs.female-NONCOVID-NonICU
RABAC1	654.154	-1.00535	0.338742	-2.96788	0.0029986	0.0253599	female-COVID-NonICUvs.female-NONCOVID-NonICU
RAPGEF5	16.6116	1.78289	0.684128	2.60608	0.00915861	0.0459942	female-COVID-NonICUvs.female-NONCOVID-NonICU
RARB	12.905	-1.23904	0.388377	-3.1903	0.00142124	0.0169049	female-COVID-NonICUvs.female-NONCOVID-NonICU
RASD1	8.55956	-1.75033	0.530484	-3.2995	0.000968578	0.0141754	female-COVID-NonICUvs.female-NONCOVID-NonICU
RBM42	687.864	-1.16211	0.345581	-3.36277	0.000771645	0.012557	female-COVID-NonICUvs.female-NONCOVID-NonICU
RCAN2	15.4537	1.68515	0.649675	2.59383	0.00949134	0.0470552	female-COVID-NonICUvs.female-NONCOVID-NonICU
RD3L	5.35054	4.20098	1.06943	3.92823	8.55721e-05	0.00319943	female-COVID-NonICUvs.female-NONCOVID-NonICU
REV3L	553.66	1.08972	0.34809	3.13055	0.00174476	0.0190544	female-COVID-NonICUvs.female-NONCOVID-NonICU
RFNG	320.901	-1.05633	0.345261	-3.05951	0.00221702	0.0217112	female-COVID-NonICUvs.female-NONCOVID-NonICU
RFX2	544.684	-1.13247	0.357314	-3.16941	0.00152749	0.0176053	female-COVID-NonICUvs.female-NONCOVID-NonICU
RGL4	1834.97	-1.02232	0.359848	-2.84097	0.00449761	0.031567	female-COVID-NonICUvs.female-NONCOVID-NonICU
RGS13	8.761	2.18129	0.656099	3.32464	0.000885341	0.0135905	female-COVID-NonICUvs.female-NONCOVID-NonICU
RGS18	7886.86	1.1781	0.27874	4.22651	2.3734e-05	0.00127016	female-COVID-NonICUvs.female-NONCOVID-NonICU
RHBDF2	1207.87	-1.02525	0.295822	-3.46577	0.00052871	0.0102012	female-COVID-NonICUvs.female-NONCOVID-NonICU
RHOG	10927.5	-1.00487	0.317514	-3.16481	0.00155185	0.0177394	female-COVID-NonICUvs.female-NONCOVID-NonICU
RHOT2	1424.48	-1.06309	0.327785	-3.24324	0.00118179	0.0156709	female-COVID-NonICUvs.female-NONCOVID-NonICU
RIPOR3	50.8061	1.32038	0.33223	3.97431	7.05847e-05	0.00283681	female-COVID-NonICUvs.female-NONCOVID-NonICU
RNA18SN2	53189.8	-1.35723	0.262759	-5.16531	2.40046e-07	2.88594e-05	female-COVID-NonICUvs.female-NONCOVID-NonICU
RNA18SN3	53189.8	-1.35723	0.262759	-5.16531	2.40046e-07	2.88594e-05	female-COVID-NonICUvs.female-NONCOVID-NonICU
RNA18SN4	53189.8	-1.35723	0.262759	-5.16531	2.40046e-07	2.88594e-05	female-COVID-NonICUvs.female-NONCOVID-NonICU
RNA28SN1	82690.7	-1.84505	0.307669	-5.99685	2.01187e-09	4.31655e-07	female-COVID-NonICUvs.female-NONCOVID-NonICU
RNASEK	3774.97	-1.14323	0.286197	-3.99455	6.48182e-05	0.00269439	female-COVID-NonICUvs.female-NONCOVID-NonICU
RNF169	1409.17	1.3099	0.423376	3.09394	0.00197521	0.0203484	female-COVID-NonICUvs.female-NONCOVID-NonICU
RNF39	14.9001	1.53837	0.57003	2.69876	0.00695983	0.0397143	female-COVID-NonICUvs.female-NONCOVID-NonICU
ROGDI	816.459	-1.40383	0.371465	-3.77918	0.000157348	0.00482279	female-COVID-NonICUvs.female-NONCOVID-NonICU
RPL13	22873.5	-1.16932	0.351796	-3.32385	0.000887846	0.0135999	female-COVID-NonICUvs.female-NONCOVID-NonICU
RPUSD1	216.564	-1.38737	0.43639	-3.17919	0.00147686	0.0172135	female-COVID-NonICUvs.female-NONCOVID-NonICU
RRAS	535.296	-1.16653	0.450575	-2.58898	0.00962605	0.0473966	female-COVID-NonICUvs.female-NONCOVID-NonICU
RRP12	1999.15	-1.22545	0.273732	-4.47683	7.57601e-06	0.000523286	female-COVID-NonICUvs.female-NONCOVID-NonICU
RTL8C	346.931	-1.01362	0.316035	-3.2073	0.00133988	0.0166874	female-COVID-NonICUvs.female-NONCOVID-NonICU
RTN2	209.148	-1.2754	0.275751	-4.62519	3.7425e-06	0.000289961	female-COVID-NonICUvs.female-NONCOVID-NonICU
S100A13	77.4234	-1.05969	0.242867	-4.36325	1.28142e-05	0.000809195	female-COVID-NonICUvs.female-NONCOVID-NonICU
S100A2	5.39615	-1.32792	0.429704	-3.09032	0.00199944	0.020488	female-COVID-NonICUvs.female-NONCOVID-NonICU
S100A5	11.7869	-1.03344	0.383679	-2.6935	0.00707066	0.0400804	female-COVID-NonICUvs.female-NONCOVID-NonICU
SAC3D1	67.1068	-1.26252	0.448553	-2.81464	0.00488315	0.0330424	female-COVID-NonICUvs.female-NONCOVID-NonICU
SARDH	26.962	-1.57661	0.514802	-3.06256	0.00219452	0.0216135	female-COVID-NonICUvs.female-NONCOVID-NonICU
SATB2	18.3177	1.18788	0.38214	3.10849	0.00188046	0.0198965	female-COVID-NonICUvs.female-NONCOVID-NonICU
SCARF1	872.91	-1.11755	0.340458	-3.2825	0.00102892	0.0146123	female-COVID-NonICUvs.female-NONCOVID-NonICU
SCN9A	57.4557	1.30491	0.467682	2.79017	0.00526798	0.0343787	female-COVID-NonICUvs.female-NONCOVID-NonICU
SCUBE1	35.6628	-1.22615	0.35466	-3.45726	0.00054569	0.0103259	female-COVID-NonICUvs.female-NONCOVID-NonICU
SEC11C	1238.47	1.14616	0.33293	3.44266	0.00057603	0.0106826	female-COVID-NonICUvs.female-NONCOVID-NonICU
SECTM1	5619.57	-1.4327	0.374917	-3.82136	0.000132716	0.00427449	female-COVID-NonICUvs.female-NONCOVID-NonICU
SELENOM	62.5045	-1.2595	0.458373	-2.74775	0.0060005	0.0368161	female-COVID-NonICUvs.female-NONCOVID-NonICU
SELENOO	345.084	-1.29463	0.404913	-3.1973	0.0013872	0.0168666	female-COVID-NonICUvs.female-NONCOVID-NonICU
SELENOP	9.9325	1.78106	0.638657	2.78876	0.00529108	0.0344635	female-COVID-NonICUvs.female-NONCOVID-NonICU
SEMA3E	47.4049	-1.54002	0.43131	-3.57057	0.000356204	0.00830706	female-COVID-NonICUvs.female-NONCOVID-NonICU
SERPINB10	185.687	2.2547	0.612409	3.68169	0.00023169	0.00628627	female-COVID-NonICUvs.female-NONCOVID-NonICU
SERPINB2	131.911	1.41851	0.409774	3.46169	0.000536798	0.0102576	female-COVID-NonICUvs.female-NONCOVID-NonICU
SERPINE1	65.2447	1.1307	0.379968	2.97578	0.00292246	0.0249734	female-COVID-NonICUvs.female-NONCOVID-NonICU
SERPINF2	34.0024	-1.02539	0.365742	-2.80359	0.00505367	0.033601	female-COVID-NonICUvs.female-NONCOVID-NonICU
SFN	49.1938	-1.26525	0.439402	-2.87947	0.00398339	0.0296055	female-COVID-NonICUvs.female-NONCOVID-NonICU
SGF29	320.178	-1.02195	0.288835	-3.53817	0.000402908	0.00876592	female-COVID-NonICUvs.female-NONCOVID-NonICU
SGO2	115.384	1.14199	0.292863	3.89939	9.64357e-05	0.00346622	female-COVID-NonICUvs.female-NONCOVID-NonICU
SH2B2	322.625	-1.12675	0.323703	-3.4808	0.000499919	0.00987865	female-COVID-NonICUvs.female-NONCOVID-NonICU
SH3TC2	109.591	1.14917	0.335642	3.4238	0.000617514	0.0110977	female-COVID-NonICUvs.female-NONCOVID-NonICU
SHARPIN	568.005	-1.10548	0.351465	-3.14536	0.00165882	0.0183755	female-COVID-NonICUvs.female-NONCOVID-NonICU
SHD	5.64065	-1.89146	0.582331	-3.24809	0.00116182	0.0156224	female-COVID-NonICUvs.female-NONCOVID-NonICU
SHKBP1	6983.53	-1.09036	0.310118	-3.51593	0.00043821	0.00914372	female-COVID-NonICUvs.female-NONCOVID-NonICU
SIGLEC1	2819.83	3.13083	0.785768	3.98441	6.76473e-05	0.00277473	female-COVID-NonICUvs.female-NONCOVID-NonICU
SIPA1	3481.56	-1.18936	0.288401	-4.12399	3.72368e-05	0.0017485	female-COVID-NonICUvs.female-NONCOVID-NonICU
SIPA1L2	1073.24	1.07746	0.418347	2.57551	0.0100093	0.0484525	female-COVID-NonICUvs.female-NONCOVID-NonICU
SIRT6	249.16	-1.35178	0.377771	-3.57831	0.000345823	0.00810562	female-COVID-NonICUvs.female-NONCOVID-NonICU
SLC16A3	3878.66	-1.24823	0.360462	-3.46287	0.000534455	0.0102383	female-COVID-NonICUvs.female-NONCOVID-NonICU
SLC22A15	778.682	1.11721	0.396021	2.82108	0.0047863	0.0326933	female-COVID-NonICUvs.female-NONCOVID-NonICU
SLC22A17	30.4624	-1.27557	0.478018	-2.66846	0.00761996	0.0415675	female-COVID-NonICUvs.female-NONCOVID-NonICU
SLC27A5	43.3395	-1.0861	0.421825	-2.57477	0.0100308	0.0485054	female-COVID-NonICUvs.female-NONCOVID-NonICU
SLC2A6	635.153	-1.60904	0.374144	-4.30059	1.70344e-05	0.000988251	female-COVID-NonICUvs.female-NONCOVID-NonICU
SLC35D3	15.0418	1.51622	0.552178	2.7459	0.00603454	0.0369358	female-COVID-NonICUvs.female-NONCOVID-NonICU
SLC39A4	23.6031	-2.03401	0.437758	-4.64643	3.37733e-06	0.000264608	female-COVID-NonICUvs.female-NONCOVID-NonICU
SLC3A1	9.46658	1.77567	0.594253	2.98808	0.00280739	0.0244505	female-COVID-NonICUvs.female-NONCOVID-NonICU
SLC49A3	146.887	-1.09101	0.365605	-2.98412	0.00284391	0.0246037	female-COVID-NonICUvs.female-NONCOVID-NonICU
SLC4A3	8.39394	-1.75893	0.486493	-3.61553	0.000299737	0.00741475	female-COVID-NonICUvs.female-NONCOVID-NonICU
SLC5A10	19.5187	-1.19561	0.414669	-2.88328	0.00393552	0.0293973	female-COVID-NonICUvs.female-NONCOVID-NonICU
SLC66A2	796.805	-1.18781	0.376252	-3.15694	0.00159433	0.0181208	female-COVID-NonICUvs.female-NONCOVID-NonICU
SLC9A3R2	13.4736	-1.16462	0.377031	-3.08892	0.00200882	0.0205409	female-COVID-NonICUvs.female-NONCOVID-NonICU
SLCO4C1	542.168	1.01489	0.337986	3.00274	0.00267559	0.023877	female-COVID-NonICUvs.female-NONCOVID-NonICU
SLFN12L	125.04	1.34543	0.348184	3.86412	0.000111489	0.00379226	female-COVID-NonICUvs.female-NONCOVID-NonICU
SMIM38	6.41645	2.96235	0.8471	3.49705	0.000470436	0.00954203	female-COVID-NonICUvs.female-NONCOVID-NonICU
SNAI3	320.388	-1.02319	0.286622	-3.56982	0.000357222	0.0083169	female-COVID-NonICUvs.female-NONCOVID-NonICU
SNTA1	70.7182	-1.0949	0.374604	-2.92283	0.00346869	0.0275795	female-COVID-NonICUvs.female-NONCOVID-NonICU
SPATA2L	174.499	-1.55547	0.380681	-4.08602	4.38827e-05	0.00199345	female-COVID-NonICUvs.female-NONCOVID-NonICU
SPATC1L	28.4786	-1.2038	0.352226	-3.41769	0.000631558	0.0112068	female-COVID-NonICUvs.female-NONCOVID-NonICU
SPDL1	133.007	1.02842	0.267274	3.8478	0.000119182	0.00398025	female-COVID-NonICUvs.female-NONCOVID-NonICU
SPDYC	39.1986	2.70066	0.895568	3.01558	0.00256486	0.0234247	female-COVID-NonICUvs.female-NONCOVID-NonICU
SPI1	9491.87	-1.07118	0.321298	-3.33392	0.000856302	0.0133579	female-COVID-NonICUvs.female-NONCOVID-NonICU
SPIN4	77.9812	1.0066	0.356769	2.82142	0.00478109	0.0326933	female-COVID-NonICUvs.female-NONCOVID-NonICU
SPNS3	121.531	-1.40263	0.506647	-2.76846	0.00563225	0.0356709	female-COVID-NonICUvs.female-NONCOVID-NonICU
SPPL2B	197.514	-1.02294	0.353965	-2.88994	0.0038532	0.0291256	female-COVID-NonICUvs.female-NONCOVID-NonICU
SPSB2	176.413	-1.25074	0.394932	-3.16697	0.00154034	0.0176507	female-COVID-NonICUvs.female-NONCOVID-NonICU
SPSB3	1042.56	-1.08907	0.359709	-3.02764	0.00246468	0.0229124	female-COVID-NonICUvs.female-NONCOVID-NonICU
SSNA1	741.647	-1.12071	0.398423	-2.81287	0.00491009	0.0331465	female-COVID-NonICUvs.female-NONCOVID-NonICU
ST8SIA6	70.2674	1.48702	0.364248	4.08243	4.45668e-05	0.00201795	female-COVID-NonICUvs.female-NONCOVID-NonICU
STK32C	218.366	-1.3033	0.318289	-4.09469	4.22729e-05	0.00194567	female-COVID-NonICUvs.female-NONCOVID-NonICU
STOX2	7.26129	1.99015	0.731924	2.71907	0.00654659	0.0384235	female-COVID-NonICUvs.female-NONCOVID-NonICU
STXBP2	5843.79	-1.01905	0.277476	-3.67258	0.000240114	0.00641334	female-COVID-NonICUvs.female-NONCOVID-NonICU
STXBP5	2041.37	1.10972	0.302317	3.67073	0.000241859	0.00642471	female-COVID-NonICUvs.female-NONCOVID-NonICU
SURF2	169.116	-1.05933	0.324294	-3.26658	0.00108854	0.0150275	female-COVID-NonICUvs.female-NONCOVID-NonICU
SYT1	4.94951	2.31117	0.75302	3.0692	0.0021463	0.0213345	female-COVID-NonICUvs.female-NONCOVID-NonICU
SYT17	24.724	-2.04028	0.474723	-4.29784	1.72472e-05	0.00098983	female-COVID-NonICUvs.female-NONCOVID-NonICU
TAFA2	69.3249	1.27753	0.457686	2.79127	0.0052501	0.0343162	female-COVID-NonICUvs.female-NONCOVID-NonICU
TANC1	10.2281	1.34366	0.510444	2.63233	0.00848023	0.0440631	female-COVID-NonICUvs.female-NONCOVID-NonICU
TAPBP	7137.53	-1.0357	0.251872	-4.112	3.92244e-05	0.00183082	female-COVID-NonICUvs.female-NONCOVID-NonICU
TBC1D10B	1632.59	-1.02743	0.250583	-4.10014	4.12902e-05	0.00190673	female-COVID-NonICUvs.female-NONCOVID-NonICU
TBC1D10C	3826.64	-1.21523	0.347476	-3.4973	0.000469991	0.00954203	female-COVID-NonICUvs.female-NONCOVID-NonICU
TBX6	11.1755	-1.37569	0.351392	-3.91496	9.04195e-05	0.0032957	female-COVID-NonICUvs.female-NONCOVID-NonICU
TCAP	19.5764	-1.74682	0.483964	-3.6094	0.000306904	0.00750893	female-COVID-NonICUvs.female-NONCOVID-NonICU
TCIRG1	6580.78	-1.28498	0.350819	-3.66281	0.000249464	0.0065748	female-COVID-NonICUvs.female-NONCOVID-NonICU
TDRD12	25.1979	-1.13385	0.38721	-2.92827	0.00340852	0.0273403	female-COVID-NonICUvs.female-NONCOVID-NonICU
TEAD2	18.7368	-1.88114	0.583012	-3.22658	0.00125277	0.0160876	female-COVID-NonICUvs.female-NONCOVID-NonICU
TEDC1	49.1274	-1.53479	0.55617	-2.75957	0.00578776	0.0361122	female-COVID-NonICUvs.female-NONCOVID-NonICU
TEK	35.3978	2.56689	0.728239	3.52478	0.000423827	0.00902396	female-COVID-NonICUvs.female-NONCOVID-NonICU
TEX14	12.0056	1.07952	0.365444	2.954	0.00313684	0.0260085	female-COVID-NonICUvs.female-NONCOVID-NonICU
THAP7	165.799	-1.21825	0.411779	-2.95851	0.00309129	0.025815	female-COVID-NonICUvs.female-NONCOVID-NonICU
TIFAB	26.261	-1.23666	0.470664	-2.62748	0.00860191	0.0444536	female-COVID-NonICUvs.female-NONCOVID-NonICU
TIMD4	16.5608	1.44606	0.445614	3.2451	0.00117409	0.0156426	female-COVID-NonICUvs.female-NONCOVID-NonICU
TIMM13	317.714	-1.08613	0.372213	-2.91802	0.0035226	0.0277079	female-COVID-NonICUvs.female-NONCOVID-NonICU
TMED7-TICAM2	81.0928	1.56344	0.529154	2.9546	0.00313076	0.0259736	female-COVID-NonICUvs.female-NONCOVID-NonICU
TMEM134	188.188	-1.23927	0.356249	-3.47868	0.000503899	0.00990577	female-COVID-NonICUvs.female-NONCOVID-NonICU
TMEM141	633.819	-1.17644	0.328973	-3.57609	0.000348768	0.00814728	female-COVID-NonICUvs.female-NONCOVID-NonICU
TMEM187	131.389	-1.1408	0.341567	-3.3399	0.000838085	0.0131967	female-COVID-NonICUvs.female-NONCOVID-NonICU
TMEM255A	37.1978	1.78768	0.53281	3.3552	0.000793076	0.0128012	female-COVID-NonICUvs.female-NONCOVID-NonICU
TMEM53	30.166	-1.08346	0.304969	-3.55271	0.000381288	0.00852767	female-COVID-NonICUvs.female-NONCOVID-NonICU
TMEM86B	134.508	-1.20429	0.36225	-3.32448	0.000885826	0.0135905	female-COVID-NonICUvs.female-NONCOVID-NonICU
TMEM88	111.773	-1.1299	0.365247	-3.09351	0.00197803	0.0203583	female-COVID-NonICUvs.female-NONCOVID-NonICU
TNFRSF14	2960.32	-1.28612	0.328143	-3.9194	8.877e-05	0.00325786	female-COVID-NonICUvs.female-NONCOVID-NonICU
TNFRSF4	21.8964	-1.64294	0.551002	-2.98173	0.00286628	0.0247646	female-COVID-NonICUvs.female-NONCOVID-NonICU
TNIP3	15.5004	1.0777	0.42007	2.56553	0.0103017	0.0494384	female-COVID-NonICUvs.female-NONCOVID-NonICU
TNK2	1528.06	-1.02055	0.33123	-3.0811	0.00206236	0.0208418	female-COVID-NonICUvs.female-NONCOVID-NonICU
TNNC1	12.2909	-1.54028	0.494672	-3.11375	0.00184725	0.0197408	female-COVID-NonICUvs.female-NONCOVID-NonICU
TNNC2	41.0677	-1.1037	0.371365	-2.97201	0.00295858	0.0251741	female-COVID-NonICUvs.female-NONCOVID-NonICU
TNNI2	184.487	-1.98229	0.387741	-5.11242	3.18065e-07	3.65877e-05	female-COVID-NonICUvs.female-NONCOVID-NonICU
TPH1	21.2799	-1.00215	0.240345	-4.16962	3.05111e-05	0.00154169	female-COVID-NonICUvs.female-NONCOVID-NonICU
TPRN	100.977	-1.11739	0.396152	-2.82062	0.00479312	0.032719	female-COVID-NonICUvs.female-NONCOVID-NonICU
TPST1	672.616	1.59239	0.581078	2.7404	0.00613636	0.0372239	female-COVID-NonICUvs.female-NONCOVID-NonICU
TRABD	1020.55	-1.1283	0.34697	-3.25185	0.00114656	0.0154941	female-COVID-NonICUvs.female-NONCOVID-NonICU
TRAPPC5	313.177	-1.44601	0.357223	-4.04792	5.16738e-05	0.00224499	female-COVID-NonICUvs.female-NONCOVID-NonICU
TRAPPC6A	222.345	-1.2756	0.404197	-3.15588	0.00160013	0.0181278	female-COVID-NonICUvs.female-NONCOVID-NonICU
TRIM40	11.0517	2.12814	0.52023	4.09077	4.29949e-05	0.00196592	female-COVID-NonICUvs.female-NONCOVID-NonICU
TRIM47	41.7947	-1.07805	0.36295	-2.97026	0.00297551	0.0252105	female-COVID-NonICUvs.female-NONCOVID-NonICU
TRIM61	17.1896	1.22541	0.366689	3.34182	0.000832301	0.0131549	female-COVID-NonICUvs.female-NONCOVID-NonICU
TRMT61A	130.05	-1.17284	0.398186	-2.94547	0.00322465	0.0264069	female-COVID-NonICUvs.female-NONCOVID-NonICU
TRNP1	27.4748	-1.40741	0.529704	-2.65697	0.00788455	0.0423241	female-COVID-NonICUvs.female-NONCOVID-NonICU
TRPV3	17.3642	2.07604	0.510551	4.06628	4.77701e-05	0.00214904	female-COVID-NonICUvs.female-NONCOVID-NonICU
TSPAN4	96.2683	-1.71793	0.384165	-4.47185	7.75455e-06	0.000530122	female-COVID-NonICUvs.female-NONCOVID-NonICU
TSPO	2420.38	-1.83984	0.443639	-4.14716	3.36626e-05	0.00163887	female-COVID-NonICUvs.female-NONCOVID-NonICU
TSSC4	431.312	-1.47722	0.389682	-3.79083	0.000150146	0.00466552	female-COVID-NonICUvs.female-NONCOVID-NonICU
TSSK4	12.7271	1.54078	0.549983	2.80151	0.00508648	0.0337469	female-COVID-NonICUvs.female-NONCOVID-NonICU
TUBA1A	20714.1	-1.13608	0.326727	-3.47714	0.000506792	0.00992688	female-COVID-NonICUvs.female-NONCOVID-NonICU
TUBB1	2850.54	1.34926	0.396606	3.40201	0.00066892	0.0115717	female-COVID-NonICUvs.female-NONCOVID-NonICU
TWF2	2648.08	-1.24336	0.31639	-3.92984	8.50011e-05	0.00319522	female-COVID-NonICUvs.female-NONCOVID-NonICU
TYROBP	16180	-1.01934	0.333208	-3.05919	0.00221939	0.0217112	female-COVID-NonICUvs.female-NONCOVID-NonICU
U2AF1L4	295.624	-1.09811	0.344092	-3.19133	0.00141622	0.0168898	female-COVID-NonICUvs.female-NONCOVID-NonICU
UBXN1	2683.01	-1.01997	0.287686	-3.54543	0.000391977	0.00861181	female-COVID-NonICUvs.female-NONCOVID-NonICU
UCP2	6189.13	-1.2444	0.29874	-4.1655	3.10665e-05	0.00155847	female-COVID-NonICUvs.female-NONCOVID-NonICU
UNC5A	20.6156	-1.87164	0.575717	-3.25097	0.00115012	0.0155272	female-COVID-NonICUvs.female-NONCOVID-NonICU
UPP1	2361.62	-1.35203	0.426708	-3.16851	0.0015322	0.0176076	female-COVID-NonICUvs.female-NONCOVID-NonICU
USE1	231.972	-1.0542	0.282054	-3.73756	0.000185816	0.00545555	female-COVID-NonICUvs.female-NONCOVID-NonICU
USP18	587.803	2.03017	0.632379	3.21037	0.00132562	0.0166002	female-COVID-NonICUvs.female-NONCOVID-NonICU
VANGL1	123.409	1.12896	0.247697	4.55783	5.1686e-06	0.000377389	female-COVID-NonICUvs.female-NONCOVID-NonICU
VCAN	13835.7	1.04191	0.37915	2.74801	0.0059958	0.0368034	female-COVID-NonICUvs.female-NONCOVID-NonICU
VEGFB	248.02	-1.26524	0.349194	-3.62333	0.000290838	0.00730316	female-COVID-NonICUvs.female-NONCOVID-NonICU
VEGFC	14.9435	1.39023	0.400625	3.47015	0.000520167	0.0100887	female-COVID-NonICUvs.female-NONCOVID-NonICU
VENTX	238.438	-1.2218	0.249951	-4.88816	1.01781e-06	9.85716e-05	female-COVID-NonICUvs.female-NONCOVID-NonICU
VNN1	2404.3	1.34608	0.442908	3.03919	0.00237212	0.0224551	female-COVID-NonICUvs.female-NONCOVID-NonICU
VNN3	3057.09	1.00326	0.283218	3.54235	0.000396582	0.00868247	female-COVID-NonICUvs.female-NONCOVID-NonICU
VPS28	2007.81	-1.04348	0.299803	-3.48055	0.000500389	0.00987865	female-COVID-NonICUvs.female-NONCOVID-NonICU
VPS9D1	1324.85	-1.44135	0.387844	-3.71631	0.000202152	0.0057853	female-COVID-NonICUvs.female-NONCOVID-NonICU
WASHC1	3748.04	-1.00781	0.29144	-3.45802	0.000544163	0.010311	female-COVID-NonICUvs.female-NONCOVID-NonICU
WDR13	863.786	-1.17131	0.305427	-3.83499	0.00012557	0.00409159	female-COVID-NonICUvs.female-NONCOVID-NonICU
WLS	1829.45	1.08701	0.320838	3.38802	0.000703985	0.0118859	female-COVID-NonICUvs.female-NONCOVID-NonICU
XBP1	5264.36	1.00598	0.264682	3.80073	0.000144269	0.00455197	female-COVID-NonICUvs.female-NONCOVID-NonICU
ZBED6	154.039	2.66107	0.809189	3.28857	0.00100697	0.0144415	female-COVID-NonICUvs.female-NONCOVID-NonICU
ZBTB16	327.597	1.0657	0.318836	3.34249	0.000830309	0.0131549	female-COVID-NonICUvs.female-NONCOVID-NonICU
ZBTB38	1060.24	1.12214	0.315484	3.55687	0.000375303	0.00852624	female-COVID-NonICUvs.female-NONCOVID-NonICU
ZBTB45	86.9754	-1.01996	0.346386	-2.94456	0.0032341	0.0264492	female-COVID-NonICUvs.female-NONCOVID-NonICU
ZC3HAV1L	11.3643	1.80974	0.493289	3.66873	0.000243761	0.00646291	female-COVID-NonICUvs.female-NONCOVID-NonICU
ZDHHC12	460.568	-1.24132	0.407727	-3.0445	0.00233071	0.0222936	female-COVID-NonICUvs.female-NONCOVID-NonICU
ZG16B	46.2215	-2.06136	0.406953	-5.06536	4.07625e-07	4.47618e-05	female-COVID-NonICUvs.female-NONCOVID-NonICU
ZMYND15	98.7572	-1.48868	0.35394	-4.20602	2.59908e-05	0.00134316	female-COVID-NonICUvs.female-NONCOVID-NonICU
ZNF365	38.1145	1.16079	0.45144	2.57131	0.0101314	0.0488226	female-COVID-NonICUvs.female-NONCOVID-NonICU
ZNF414	60.4346	-1.38723	0.415285	-3.34042	0.00083651	0.0131967	female-COVID-NonICUvs.female-NONCOVID-NonICU
ZNF444	193.314	-1.10816	0.337745	-3.28107	0.00103414	0.0146418	female-COVID-NonICUvs.female-NONCOVID-NonICU
ZNF467	870.545	-1.28629	0.296027	-4.34517	1.3917e-05	0.000859358	female-COVID-NonICUvs.female-NONCOVID-NonICU
ZNF579	27.778	-1.30296	0.372438	-3.49847	0.000467933	0.00954063	female-COVID-NonICUvs.female-NONCOVID-NonICU
ZNF608	237.929	2.65437	0.614799	4.31745	1.5784e-05	0.000940697	female-COVID-NonICUvs.female-NONCOVID-NonICU
ZNF628	29.1566	-1.23239	0.469283	-2.62611	0.00863675	0.0445414	female-COVID-NonICUvs.female-NONCOVID-NonICU
ZNF66	313.563	1.28514	0.469636	2.73647	0.0062102	0.0373809	female-COVID-NonICUvs.female-NONCOVID-NonICU
ZNF668	66.446	-1.01544	0.317269	-3.20056	0.00137161	0.0168339	female-COVID-NonICUvs.female-NONCOVID-NonICU
ZNF724	15.2516	1.34022	0.502086	2.66931	0.00760076	0.0415618	female-COVID-NonICUvs.female-NONCOVID-NonICU
ZNF784	188.046	-1.07838	0.287631	-3.74919	0.00017741	0.00523077	female-COVID-NonICUvs.female-NONCOVID-NonICU
ZNF865	304.097	-1.16289	0.288642	-4.02884	5.60537e-05	0.00239156	female-COVID-NonICUvs.female-NONCOVID-NonICU
ZNF90	24.5016	1.57249	0.601513	2.61423	0.008943	0.0454019	female-COVID-NonICUvs.female-NONCOVID-NonICU
ZNHIT2	20.8987	-1.38166	0.528728	-2.61318	0.00897043	0.045437	female-COVID-NonICUvs.female-NONCOVID-NonICU
ZSCAN12	70.0588	1.05443	0.407959	2.58465	0.00974784	0.0477497	female-COVID-NonICUvs.female-NONCOVID-NonICU
ZYX	15443.3	-1.12723	0.333086	-3.3842	0.000713857	0.011937	female-COVID-NonICUvs.female-NONCOVID-NonICU
AASS	18.6169	1.08675	0.315789	3.44139	0.000578729	0.0157701	male-COVID-ICUvs.male-NONCOVID-ICU
ABCC11	17.244	2.14071	0.643558	3.32637	0.00087986	0.0206002	male-COVID-ICUvs.male-NONCOVID-ICU
ACBD7	77.0138	1.56525	0.388124	4.03286	5.51028e-05	0.00277686	male-COVID-ICUvs.male-NONCOVID-ICU
ACOX2	12.3539	-1.84888	0.334568	-5.52618	3.27282e-08	6.43231e-06	male-COVID-ICUvs.male-NONCOVID-ICU
ACVRL1	41.8501	-1.06774	0.357691	-2.98509	0.00283498	0.0464853	male-COVID-ICUvs.male-NONCOVID-ICU
ADAMTS6	8.24138	1.78827	0.482322	3.70763	0.000209204	0.00757907	male-COVID-ICUvs.male-NONCOVID-ICU
ADORA2A	663.052	-1.10124	0.321515	-3.42518	0.000614403	0.0164851	male-COVID-ICUvs.male-NONCOVID-ICU
AGRN	30.8033	2.36083	0.540862	4.36493	1.27161e-05	0.000892567	male-COVID-ICUvs.male-NONCOVID-ICU
AMOTL1	40.9706	1.26346	0.422124	2.9931	0.00276156	0.0456671	male-COVID-ICUvs.male-NONCOVID-ICU
AMPD1	1.88098	3.44685	1.12339	3.06827	0.00215304	0.0391356	male-COVID-ICUvs.male-NONCOVID-ICU
ANKRD18A	12.9438	1.97533	0.565792	3.49126	0.000480742	0.0140496	male-COVID-ICUvs.male-NONCOVID-ICU
ANKRD36B	74.7401	1.12238	0.319754	3.51015	0.000447851	0.013236	male-COVID-ICUvs.male-NONCOVID-ICU
ANKRD55	172.567	1.03163	0.337038	3.06087	0.00220698	0.039703	male-COVID-ICUvs.male-NONCOVID-ICU
ANTXRL	3.51469	2.8956	0.933003	3.10353	0.00191227	0.035751	male-COVID-ICUvs.male-NONCOVID-ICU
AQP3	397.135	1.15645	0.336934	3.43227	0.000598555	0.0162034	male-COVID-ICUvs.male-NONCOVID-ICU
ASGR2	655.92	-1.29663	0.413629	-3.13477	0.00171989	0.0330257	male-COVID-ICUvs.male-NONCOVID-ICU
ASTN2	134.988	1.09997	0.372097	2.95613	0.00311522	0.0489806	male-COVID-ICUvs.male-NONCOVID-ICU
ATP1B4	8.09915	1.53964	0.404753	3.8039	0.000142437	0.00567315	male-COVID-ICUvs.male-NONCOVID-ICU
B9D1	38.0905	1.69384	0.505291	3.35221	0.000801705	0.0191568	male-COVID-ICUvs.male-NONCOVID-ICU
BCAR3	11.9501	1.69015	0.518032	3.26264	0.00110381	0.0243541	male-COVID-ICUvs.male-NONCOVID-ICU
BCL7A	36.48	1.64617	0.352831	4.66561	3.077e-06	0.000284586	male-COVID-ICUvs.male-NONCOVID-ICU
BEND4	16.2816	1.97677	0.428513	4.6131	3.967e-06	0.00034271	male-COVID-ICUvs.male-NONCOVID-ICU
BFSP2	8.03066	1.81698	0.606355	2.99657	0.00273034	0.0454117	male-COVID-ICUvs.male-NONCOVID-ICU
BLM	191.357	1.18581	0.253641	4.67515	2.93745e-06	0.00027656	male-COVID-ICUvs.male-NONCOVID-ICU
BLNK	116.605	1.18583	0.311106	3.81165	0.000138042	0.00556521	male-COVID-ICUvs.male-NONCOVID-ICU
BMP6	287.466	1.25515	0.266223	4.71466	2.42113e-06	0.000233543	male-COVID-ICUvs.male-NONCOVID-ICU
BSND	8.15942	2.56896	0.669756	3.83566	0.000125227	0.00521397	male-COVID-ICUvs.male-NONCOVID-ICU
BTLA	199.97	1.34062	0.262091	5.11509	3.13594e-07	4.32513e-05	male-COVID-ICUvs.male-NONCOVID-ICU
BTN1A1	9.68836	2.26488	0.459163	4.93264	8.11262e-07	9.2431e-05	male-COVID-ICUvs.male-NONCOVID-ICU
BTN3A1	4690.57	1.15476	0.316908	3.64383	0.000268611	0.0090243	male-COVID-ICUvs.male-NONCOVID-ICU
BTN3A3	1291.12	1.12688	0.287369	3.92135	8.80538e-05	0.00404425	male-COVID-ICUvs.male-NONCOVID-ICU
C18orf25	1729.78	1.10359	0.340996	3.23639	0.00121053	0.0259857	male-COVID-ICUvs.male-NONCOVID-ICU
C19orf38	4508.74	-1.14684	0.264217	-4.34051	1.42153e-05	0.000971565	male-COVID-ICUvs.male-NONCOVID-ICU
C3orf52	11.6805	1.21229	0.404884	2.99415	0.00275209	0.0456671	male-COVID-ICUvs.male-NONCOVID-ICU
C4BPA	613.525	3.20965	0.838365	3.82846	0.000128949	0.00527984	male-COVID-ICUvs.male-NONCOVID-ICU
CA12	35.7139	2.21465	0.584883	3.78648	0.000152794	0.00594649	male-COVID-ICUvs.male-NONCOVID-ICU
CAMP	4481.44	2.02915	0.663725	3.05721	0.00223409	0.0400532	male-COVID-ICUvs.male-NONCOVID-ICU
CAPN14	4.10032	2.38508	0.568462	4.19568	2.72054e-05	0.00162027	male-COVID-ICUvs.male-NONCOVID-ICU
CARMIL1	31.8235	1.09203	0.340522	3.20693	0.00134162	0.0276465	male-COVID-ICUvs.male-NONCOVID-ICU
CCDC80	21.6529	2.34009	0.443974	5.27077	1.3585e-07	2.01506e-05	male-COVID-ICUvs.male-NONCOVID-ICU
CCL20	5.73028	1.95403	0.648936	3.01112	0.00260283	0.0439573	male-COVID-ICUvs.male-NONCOVID-ICU
CD36	3144.55	-1.0797	0.340244	-3.17332	0.00150708	0.0303015	male-COVID-ICUvs.male-NONCOVID-ICU
CD82	3753.19	-1.00687	0.300336	-3.35249	0.000800872	0.0191568	male-COVID-ICUvs.male-NONCOVID-ICU
CDC42BPA	46.119	1.05257	0.346707	3.0359	0.00239823	0.0416489	male-COVID-ICUvs.male-NONCOVID-ICU
CDH12	5.29274	1.49669	0.463787	3.22711	0.00125047	0.0265152	male-COVID-ICUvs.male-NONCOVID-ICU
CDH5	2.98102	-1.82116	0.580693	-3.13618	0.00171164	0.0330257	male-COVID-ICUvs.male-NONCOVID-ICU
CENPJ	75.7565	1.17622	0.233341	5.0408	4.63595e-07	6.0204e-05	male-COVID-ICUvs.male-NONCOVID-ICU
CES1	1608.19	-1.70672	0.448221	-3.80777	0.000140227	0.00562446	male-COVID-ICUvs.male-NONCOVID-ICU
CHST1	3.97144	4.09164	1.03418	3.95639	7.60906e-05	0.00362537	male-COVID-ICUvs.male-NONCOVID-ICU
CKLF-CMTM1	22.4374	-1.85817	0.484641	-3.83411	0.000126019	0.00521397	male-COVID-ICUvs.male-NONCOVID-ICU
CLDN12	23.9144	1.09985	0.307151	3.58081	0.000342524	0.010836	male-COVID-ICUvs.male-NONCOVID-ICU
COL10A1	13.8217	2.25062	0.617101	3.64708	0.000265234	0.00893374	male-COVID-ICUvs.male-NONCOVID-ICU
COL24A1	25.0258	1.74142	0.483134	3.60442	0.000312855	0.0100593	male-COVID-ICUvs.male-NONCOVID-ICU
CREBRF	5404.94	1.01985	0.342839	2.97471	0.00293267	0.0472443	male-COVID-ICUvs.male-NONCOVID-ICU
CSNK2A3	5.52822	5.36797	1.81773	2.95311	0.00314591	0.0493248	male-COVID-ICUvs.male-NONCOVID-ICU
CST7	14981.2	-1.19797	0.397643	-3.01267	0.00258958	0.0439573	male-COVID-ICUvs.male-NONCOVID-ICU
CTSC	4679.74	-1.0032	0.27229	-3.6843	0.000229334	0.0081182	male-COVID-ICUvs.male-NONCOVID-ICU
CTSL	535.67	-1.45194	0.389898	-3.72389	0.000196173	0.00719327	male-COVID-ICUvs.male-NONCOVID-ICU
CTSV	6.28916	1.66131	0.475295	3.49533	0.00047348	0.013915	male-COVID-ICUvs.male-NONCOVID-ICU
CXCR4	18481.2	1.05729	0.274218	3.85565	0.000115424	0.00494223	male-COVID-ICUvs.male-NONCOVID-ICU
CYP19A1	97.1026	-2.83306	0.613248	-4.61976	3.84182e-06	0.000335583	male-COVID-ICUvs.male-NONCOVID-ICU
CYP1A1	8.63611	1.93122	0.521503	3.70317	0.000212921	0.00764326	male-COVID-ICUvs.male-NONCOVID-ICU
CYP26A1	3.71767	2.77422	0.814725	3.4051	0.000661403	0.0171473	male-COVID-ICUvs.male-NONCOVID-ICU
CYP4F3	6258.55	1.02931	0.323869	3.17816	0.00148214	0.0299149	male-COVID-ICUvs.male-NONCOVID-ICU
DCC	1.83606	3.0384	1.02437	2.96611	0.00301594	0.0480442	male-COVID-ICUvs.male-NONCOVID-ICU
DDN	4.3174	2.67334	0.725391	3.68538	0.000228365	0.0081182	male-COVID-ICUvs.male-NONCOVID-ICU
DIPK1A	120.267	1.13953	0.306604	3.71663	0.000201896	0.00734818	male-COVID-ICUvs.male-NONCOVID-ICU
DLC1	29.9425	-1.78044	0.526751	-3.38003	0.00072477	0.0178614	male-COVID-ICUvs.male-NONCOVID-ICU
DMC1	17.7726	1.77445	0.331716	5.34931	8.8289e-08	1.47413e-05	male-COVID-ICUvs.male-NONCOVID-ICU
E2F5	56.7809	1.60162	0.363851	4.40185	1.07329e-05	0.000767063	male-COVID-ICUvs.male-NONCOVID-ICU
ENTPD7	313.258	-1.56596	0.320828	-4.88099	1.05555e-06	0.000117705	male-COVID-ICUvs.male-NONCOVID-ICU
EPAS1	273.076	1.43945	0.428787	3.35703	0.000787837	0.0189406	male-COVID-ICUvs.male-NONCOVID-ICU
EPB41L5	106.401	1.08092	0.320602	3.37154	0.000747501	0.0181373	male-COVID-ICUvs.male-NONCOVID-ICU
EPG5	1261.54	1.02797	0.311098	3.30433	0.000952023	0.0216937	male-COVID-ICUvs.male-NONCOVID-ICU
ESR1	20.9254	1.38506	0.443369	3.12395	0.00178444	0.0339048	male-COVID-ICUvs.male-NONCOVID-ICU
EXO5	158.948	1.01454	0.227816	4.45331	8.45576e-06	0.000633095	male-COVID-ICUvs.male-NONCOVID-ICU
EZH2	197.191	1.04563	0.230891	4.52868	5.93546e-06	0.000466616	male-COVID-ICUvs.male-NONCOVID-ICU
FAM106A	6.93441	1.4692	0.416273	3.52943	0.000416461	0.0125682	male-COVID-ICUvs.male-NONCOVID-ICU
FAM177B	11.2471	1.62182	0.505156	3.21054	0.00132487	0.027373	male-COVID-ICUvs.male-NONCOVID-ICU
FAM20A	205.765	-1.93075	0.503656	-3.83348	0.000126345	0.00521397	male-COVID-ICUvs.male-NONCOVID-ICU
FAM227A	11.1854	1.0847	0.317413	3.41732	0.000632403	0.0167114	male-COVID-ICUvs.male-NONCOVID-ICU
FANCG	154.429	1.00313	0.258458	3.8812	0.000103941	0.00464282	male-COVID-ICUvs.male-NONCOVID-ICU
FBXO17	7.51068	1.52777	0.378044	4.04126	5.31644e-05	0.00270519	male-COVID-ICUvs.male-NONCOVID-ICU
FCRL3	250.874	1.13458	0.358109	3.16827	0.0015335	0.0305592	male-COVID-ICUvs.male-NONCOVID-ICU
FCRL5	207.693	2.73705	0.364526	7.50851	5.98039e-14	6.7164e-11	male-COVID-ICUvs.male-NONCOVID-ICU
FGFR1	119.407	1.01664	0.305968	3.32269	0.00089154	0.0207669	male-COVID-ICUvs.male-NONCOVID-ICU
FKBP11	416.53	1.50639	0.237386	6.34575	2.21348e-10	1.20009e-07	male-COVID-ICUvs.male-NONCOVID-ICU
FLT1	120.037	1.33794	0.345225	3.87555	0.000106382	0.00469845	male-COVID-ICUvs.male-NONCOVID-ICU
FOXC1	60.7611	2.37348	0.620611	3.82442	0.000131082	0.00532558	male-COVID-ICUvs.male-NONCOVID-ICU
FUT8	164.735	1.13389	0.212941	5.32489	1.01012e-07	1.63734e-05	male-COVID-ICUvs.male-NONCOVID-ICU
FZD3	30.7264	1.30216	0.257696	5.0531	4.34706e-07	5.73238e-05	male-COVID-ICUvs.male-NONCOVID-ICU
GABBR1	893.932	1.25174	0.270033	4.6355	3.5608e-06	0.000317332	male-COVID-ICUvs.male-NONCOVID-ICU
GALNT2	989.461	-1.18686	0.225964	-5.25245	1.50088e-07	2.20545e-05	male-COVID-ICUvs.male-NONCOVID-ICU
GAREM1	1.73062	3.34729	1.09344	3.06126	0.0022041	0.0396966	male-COVID-ICUvs.male-NONCOVID-ICU
GDF7	18.1748	1.4903	0.421615	3.53474	0.000408171	0.0123893	male-COVID-ICUvs.male-NONCOVID-ICU
GFOD1	390.847	1.55281	0.361185	4.2992	1.71412e-05	0.0011324	male-COVID-ICUvs.male-NONCOVID-ICU
GIPR	38.7948	1.85706	0.443111	4.19095	2.77793e-05	0.00163198	male-COVID-ICUvs.male-NONCOVID-ICU
GLDN	39.8234	2.21811	0.55608	3.98883	6.63991e-05	0.00328737	male-COVID-ICUvs.male-NONCOVID-ICU
GM2A	2056.83	-1.09838	0.308411	-3.56142	0.000368853	0.0115074	male-COVID-ICUvs.male-NONCOVID-ICU
GPLD1	15.7433	1.61442	0.343432	4.70083	2.59109e-06	0.000246908	male-COVID-ICUvs.male-NONCOVID-ICU
GPR137B	152.668	-1.20793	0.258471	-4.67338	2.9628e-06	0.000277286	male-COVID-ICUvs.male-NONCOVID-ICU
GPR84	458.014	-2.11661	0.496	-4.26736	1.97802e-05	0.00125912	male-COVID-ICUvs.male-NONCOVID-ICU
GPT2	39.2087	1.25688	0.334943	3.75251	0.000175073	0.00663296	male-COVID-ICUvs.male-NONCOVID-ICU
GSTM3	122.874	1.47461	0.469138	3.14323	0.00167092	0.0325147	male-COVID-ICUvs.male-NONCOVID-ICU
GSTO2	53.8517	1.32464	0.374519	3.5369	0.00040485	0.0123207	male-COVID-ICUvs.male-NONCOVID-ICU
GTSF1L	2.84015	2.96522	0.923289	3.21158	0.00132006	0.027364	male-COVID-ICUvs.male-NONCOVID-ICU
HFM1	3.60368	4.74438	1.10972	4.27531	1.90872e-05	0.00122995	male-COVID-ICUvs.male-NONCOVID-ICU
HLA-DOB	219.172	1.0115	0.296549	3.41092	0.00064745	0.0169382	male-COVID-ICUvs.male-NONCOVID-ICU
HMOX1	1860.26	-1.63386	0.308068	-5.30358	1.13553e-07	1.76771e-05	male-COVID-ICUvs.male-NONCOVID-ICU
HNMT	399.661	-1.05911	0.309858	-3.41805	0.000630726	0.0167114	male-COVID-ICUvs.male-NONCOVID-ICU
HPDL	9.62966	2.19234	0.57788	3.79376	0.000148381	0.00580348	male-COVID-ICUvs.male-NONCOVID-ICU
HRH4	58.9507	-2.41525	0.694012	-3.48012	0.000501183	0.0143788	male-COVID-ICUvs.male-NONCOVID-ICU
ICAM5	4.38212	-1.33135	0.430435	-3.09304	0.00198115	0.0366483	male-COVID-ICUvs.male-NONCOVID-ICU
IFI6	3153.18	2.27599	0.585967	3.88416	0.000102685	0.00459977	male-COVID-ICUvs.male-NONCOVID-ICU
IGHM	5643.24	2.26544	0.427119	5.30399	1.13299e-07	1.76771e-05	male-COVID-ICUvs.male-NONCOVID-ICU
IGLC7	63.2755	3.68829	0.627871	5.87428	4.24693e-09	1.21408e-06	male-COVID-ICUvs.male-NONCOVID-ICU
IL10	71.0929	-1.81852	0.381834	-4.76259	1.91127e-06	0.000196411	male-COVID-ICUvs.male-NONCOVID-ICU
IL12A	9.4344	1.82741	0.535667	3.41146	0.00064616	0.0169326	male-COVID-ICUvs.male-NONCOVID-ICU
IL12RB2	25.8152	1.68141	0.355362	4.73154	2.22827e-06	0.000216266	male-COVID-ICUvs.male-NONCOVID-ICU
ITGA1	166.264	1.17185	0.351619	3.33272	0.000860028	0.0203342	male-COVID-ICUvs.male-NONCOVID-ICU
ITGA8	3.65623	3.33172	0.793572	4.19838	2.68826e-05	0.00161326	male-COVID-ICUvs.male-NONCOVID-ICU
KBTBD6	489.085	1.42857	0.44938	3.17897	0.00147798	0.0298692	male-COVID-ICUvs.male-NONCOVID-ICU
KCNJ11	7.36317	1.13475	0.36704	3.09164	0.00199057	0.0367344	male-COVID-ICUvs.male-NONCOVID-ICU
KCNK13	20.5382	-1.41932	0.351623	-4.03648	5.42588e-05	0.00275197	male-COVID-ICUvs.male-NONCOVID-ICU
KDELR3	7.25342	1.84286	0.47231	3.90181	9.54757e-05	0.00432612	male-COVID-ICUvs.male-NONCOVID-ICU
KIF20B	116.649	1.00947	0.293259	3.44226	0.000576867	0.0157663	male-COVID-ICUvs.male-NONCOVID-ICU
KIF27	935.321	1.299	0.435127	2.98534	0.00283265	0.0464853	male-COVID-ICUvs.male-NONCOVID-ICU
KLC3	4.09677	-2.34292	0.662436	-3.53682	0.000404971	0.0123207	male-COVID-ICUvs.male-NONCOVID-ICU
KNTC1	241.085	1.04571	0.256303	4.07997	4.50419e-05	0.00241704	male-COVID-ICUvs.male-NONCOVID-ICU
KY	63.1433	1.29669	0.305138	4.24952	2.14233e-05	0.00134199	male-COVID-ICUvs.male-NONCOVID-ICU
LAIR1	1986	-1.02204	0.307655	-3.32203	0.000893657	0.0207855	male-COVID-ICUvs.male-NONCOVID-ICU
LAMB3	16.9165	-1.99006	0.364723	-5.45637	4.85966e-08	8.98923e-06	male-COVID-ICUvs.male-NONCOVID-ICU
LEFTY2	3.22426	2.78986	0.803246	3.47323	0.00051424	0.014516	male-COVID-ICUvs.male-NONCOVID-ICU
LETM2	257.432	1.37769	0.375999	3.66407	0.00024824	0.00852201	male-COVID-ICUvs.male-NONCOVID-ICU
LHX4	227.904	1.77292	0.586114	3.02488	0.00248733	0.042835	male-COVID-ICUvs.male-NONCOVID-ICU
LIFR	3.32117	4.26861	1.13196	3.77097	0.000162612	0.00623597	male-COVID-ICUvs.male-NONCOVID-ICU
LPIN2	3321.56	1.03987	0.320437	3.24516	0.00117383	0.0255272	male-COVID-ICUvs.male-NONCOVID-ICU
LRRC49	9.2383	1.02983	0.323723	3.18119	0.00146669	0.0297558	male-COVID-ICUvs.male-NONCOVID-ICU
LY6E	5864.73	3.55381	0.622039	5.71317	1.10893e-08	2.8122e-06	male-COVID-ICUvs.male-NONCOVID-ICU
LYPD3	25.6733	1.64762	0.535463	3.07699	0.00209101	0.0382735	male-COVID-ICUvs.male-NONCOVID-ICU
MAMDC2	1.08114	3.03788	1.02563	2.96195	0.00305698	0.0484037	male-COVID-ICUvs.male-NONCOVID-ICU
MCEMP1	13359.7	-1.51643	0.406933	-3.72648	0.000194171	0.00714976	male-COVID-ICUvs.male-NONCOVID-ICU
MDM2	4443.23	1.0213	0.316837	3.22342	0.00126671	0.026662	male-COVID-ICUvs.male-NONCOVID-ICU
MERTK	177.879	-1.13457	0.336311	-3.37358	0.00074198	0.018122	male-COVID-ICUvs.male-NONCOVID-ICU
METTL7B	202.915	-2.16389	0.699023	-3.0956	0.00196417	0.0364183	male-COVID-ICUvs.male-NONCOVID-ICU
MFAP4	3.50363	-1.41689	0.470482	-3.01157	0.00259899	0.0439573	male-COVID-ICUvs.male-NONCOVID-ICU
MGAT3	43.0355	1.32669	0.410007	3.23578	0.00121309	0.0259857	male-COVID-ICUvs.male-NONCOVID-ICU
MILR1	747.841	-1.00123	0.302249	-3.3126	0.000924326	0.021293	male-COVID-ICUvs.male-NONCOVID-ICU
MMP15	10.0636	2.65111	0.698066	3.79779	0.000145992	0.00575298	male-COVID-ICUvs.male-NONCOVID-ICU
MOSPD3	196.947	-1.4101	0.40597	-3.47342	0.000513868	0.014516	male-COVID-ICUvs.male-NONCOVID-ICU
MPP6	46.0293	1.12637	0.297837	3.78185	0.000155664	0.0059988	male-COVID-ICUvs.male-NONCOVID-ICU
MRAP2	3.69226	2.30007	0.664955	3.45898	0.000542218	0.0150623	male-COVID-ICUvs.male-NONCOVID-ICU
MS4A4A	530.221	-1.12043	0.366848	-3.0542	0.00225661	0.0403271	male-COVID-ICUvs.male-NONCOVID-ICU
MYH11	14.7966	1.22354	0.334126	3.6619	0.00025035	0.00854572	male-COVID-ICUvs.male-NONCOVID-ICU
MYO5B	6.7577	2.45468	0.593215	4.13793	3.50449e-05	0.00198205	male-COVID-ICUvs.male-NONCOVID-ICU
MYRFL	2.49329	3.84784	1.13524	3.38946	0.000700309	0.0174777	male-COVID-ICUvs.male-NONCOVID-ICU
NAV1	57.3164	1.20417	0.377001	3.19407	0.00140284	0.0286826	male-COVID-ICUvs.male-NONCOVID-ICU
NBEA	17.1588	1.34961	0.351272	3.84205	0.000122009	0.00515685	male-COVID-ICUvs.male-NONCOVID-ICU
NES	6.88105	2.85523	0.727872	3.92271	8.756e-05	0.00403726	male-COVID-ICUvs.male-NONCOVID-ICU
NETO1	19.3582	1.3751	0.464909	2.95779	0.0030985	0.0488154	male-COVID-ICUvs.male-NONCOVID-ICU
NFAT5	1481.08	1.09634	0.350072	3.13174	0.00173772	0.0331581	male-COVID-ICUvs.male-NONCOVID-ICU
NIBAN2	506.613	-1.01333	0.327213	-3.09686	0.00195581	0.03633	male-COVID-ICUvs.male-NONCOVID-ICU
NOTCH4	40.6055	-1.053	0.302087	-3.48576	0.000490732	0.0142094	male-COVID-ICUvs.male-NONCOVID-ICU
NPIPA8	34.5658	1.02134	0.335553	3.04376	0.00233644	0.0410916	male-COVID-ICUvs.male-NONCOVID-ICU
NPR3	6.09974	2.1948	0.683356	3.21179	0.00131912	0.027364	male-COVID-ICUvs.male-NONCOVID-ICU
NR5A2	2.40144	3.42971	1.01315	3.3852	0.000711277	0.0176362	male-COVID-ICUvs.male-NONCOVID-ICU
OLFML2B	22.013	-1.16861	0.384213	-3.04156	0.00235356	0.0411522	male-COVID-ICUvs.male-NONCOVID-ICU
OR2A4	5.44499	2.35906	0.607989	3.8801	0.000104413	0.00465065	male-COVID-ICUvs.male-NONCOVID-ICU
OR52K1	12.9444	1.80516	0.443139	4.07358	4.62963e-05	0.0024509	male-COVID-ICUvs.male-NONCOVID-ICU
OSBPL10	49.8613	1.5637	0.377694	4.14014	3.47096e-05	0.00197732	male-COVID-ICUvs.male-NONCOVID-ICU
OSGIN2	1879.63	1.0666	0.300581	3.54845	0.000387505	0.0119936	male-COVID-ICUvs.male-NONCOVID-ICU
OXTR	27.8202	2.53582	0.551892	4.59478	4.33215e-06	0.000367578	male-COVID-ICUvs.male-NONCOVID-ICU
P2RX5	386.055	1.37534	0.307777	4.46862	7.87252e-06	0.000595094	male-COVID-ICUvs.male-NONCOVID-ICU
PALD1	11.7107	1.589	0.49197	3.22988	0.00123844	0.0263491	male-COVID-ICUvs.male-NONCOVID-ICU
PAPLN	145.579	1.03781	0.326432	3.17927	0.00147646	0.0298692	male-COVID-ICUvs.male-NONCOVID-ICU
PARD6G	17.3883	1.4565	0.365587	3.98401	6.77613e-05	0.00333985	male-COVID-ICUvs.male-NONCOVID-ICU
PATL2	403.683	1.06841	0.323547	3.30218	0.00095938	0.0217982	male-COVID-ICUvs.male-NONCOVID-ICU
PAWR	45.065	1.05623	0.228792	4.61657	3.90128e-06	0.000338894	male-COVID-ICUvs.male-NONCOVID-ICU
PCYT1B	96.0171	1.18215	0.37572	3.14635	0.00165323	0.0322903	male-COVID-ICUvs.male-NONCOVID-ICU
PDP2	88.9725	1.04745	0.2452	4.27184	1.9387e-05	0.00123912	male-COVID-ICUvs.male-NONCOVID-ICU
PDSS1	207.741	-1.13859	0.333679	-3.41222	0.000644372	0.016914	male-COVID-ICUvs.male-NONCOVID-ICU
PDZD2	9.8447	1.67054	0.428396	3.89953	9.63806e-05	0.00435458	male-COVID-ICUvs.male-NONCOVID-ICU
PELI3	93.7083	-1.06164	0.284868	-3.72678	0.000193939	0.00714976	male-COVID-ICUvs.male-NONCOVID-ICU
PENK	1.51385	-1.62086	0.518878	-3.12377	0.00178549	0.0339048	male-COVID-ICUvs.male-NONCOVID-ICU
PER1	1693.22	1.61487	0.541399	2.98278	0.00285642	0.0464962	male-COVID-ICUvs.male-NONCOVID-ICU
PERP	52.7633	1.19848	0.403752	2.96835	0.00299399	0.0477913	male-COVID-ICUvs.male-NONCOVID-ICU
PHACTR3	9.67148	2.17111	0.69683	3.11569	0.00183514	0.03467	male-COVID-ICUvs.male-NONCOVID-ICU
PKD2L1	5.68925	-1.80194	0.555411	-3.24432	0.00117729	0.0255671	male-COVID-ICUvs.male-NONCOVID-ICU
PKP2	50.0107	1.19265	0.396493	3.008	0.00262972	0.0441743	male-COVID-ICUvs.male-NONCOVID-ICU
PLA2G2D	4.17755	1.83209	0.603353	3.03652	0.00239327	0.0416489	male-COVID-ICUvs.male-NONCOVID-ICU
PLAC8	4411.59	-1.58431	0.447024	-3.54414	0.000393902	0.0121215	male-COVID-ICUvs.male-NONCOVID-ICU
PLAU	132.51	1.27322	0.427957	2.9751	0.00292889	0.0472317	male-COVID-ICUvs.male-NONCOVID-ICU
PLB1	1657.99	-1.22844	0.302358	-4.06286	4.84751e-05	0.00251543	male-COVID-ICUvs.male-NONCOVID-ICU
PLD6	94.3544	1.01538	0.26214	3.87345	0.000107307	0.00472601	male-COVID-ICUvs.male-NONCOVID-ICU
PLTP	52.291	-1.23401	0.321425	-3.83917	0.000123451	0.00518989	male-COVID-ICUvs.male-NONCOVID-ICU
PMEPA1	23.1652	1.24375	0.390824	3.18239	0.00146066	0.0296718	male-COVID-ICUvs.male-NONCOVID-ICU
PNOC	67.6735	1.30799	0.419678	3.11664	0.00182924	0.0346104	male-COVID-ICUvs.male-NONCOVID-ICU
POR	1850.24	-1.08252	0.324891	-3.33194	0.000862438	0.0203605	male-COVID-ICUvs.male-NONCOVID-ICU
PPEF1	26.5434	1.37268	0.414752	3.30964	0.000934149	0.0214105	male-COVID-ICUvs.male-NONCOVID-ICU
PPP1R12B	1232.33	1.11197	0.338116	3.28872	0.00100643	0.0225736	male-COVID-ICUvs.male-NONCOVID-ICU
PROM1	5.18041	2.72711	0.752988	3.62172	0.000292651	0.00957312	male-COVID-ICUvs.male-NONCOVID-ICU
RAB19	96.9209	1.17995	0.365854	3.22521	0.00125882	0.0265671	male-COVID-ICUvs.male-NONCOVID-ICU
RAB30	144.242	1.36596	0.321861	4.24394	2.19633e-05	0.00136494	male-COVID-ICUvs.male-NONCOVID-ICU
RAB42	10.1206	1.15624	0.359499	3.21627	0.0012987	0.0271175	male-COVID-ICUvs.male-NONCOVID-ICU
RBM24	3.29372	4.63252	1.11533	4.15349	3.27444e-05	0.00188586	male-COVID-ICUvs.male-NONCOVID-ICU
RCCD1	46.0167	1.10387	0.273545	4.03544	5.4499e-05	0.00275527	male-COVID-ICUvs.male-NONCOVID-ICU
RHOU	522.833	-1.05281	0.25013	-4.20903	2.56473e-05	0.0015715	male-COVID-ICUvs.male-NONCOVID-ICU
RHPN2	6.79634	1.49724	0.497185	3.01144	0.0026001	0.0439573	male-COVID-ICUvs.male-NONCOVID-ICU
RIMKLB	64.9045	1.19689	0.300083	3.98852	6.64875e-05	0.00328737	male-COVID-ICUvs.male-NONCOVID-ICU
RNA5S1	2.28362	-2.72279	0.801247	-3.39819	0.000678343	0.0171473	male-COVID-ICUvs.male-NONCOVID-ICU
RNA5S10	2.28362	-2.72279	0.801247	-3.39819	0.000678343	0.0171473	male-COVID-ICUvs.male-NONCOVID-ICU
RNA5S11	2.28362	-2.72279	0.801247	-3.39819	0.000678343	0.0171473	male-COVID-ICUvs.male-NONCOVID-ICU
RNA5S12	2.28362	-2.72279	0.801247	-3.39819	0.000678343	0.0171473	male-COVID-ICUvs.male-NONCOVID-ICU
RNA5S13	2.28362	-2.72279	0.801247	-3.39819	0.000678343	0.0171473	male-COVID-ICUvs.male-NONCOVID-ICU
RNA5S14	2.28362	-2.72279	0.801247	-3.39819	0.000678343	0.0171473	male-COVID-ICUvs.male-NONCOVID-ICU
RNA5S15	2.28362	-2.72279	0.801247	-3.39819	0.000678343	0.0171473	male-COVID-ICUvs.male-NONCOVID-ICU
RNA5S16	2.28362	-2.72279	0.801247	-3.39819	0.000678343	0.0171473	male-COVID-ICUvs.male-NONCOVID-ICU
RNA5S17	2.28362	-2.72279	0.801247	-3.39819	0.000678343	0.0171473	male-COVID-ICUvs.male-NONCOVID-ICU
RNA5S2	2.28362	-2.72279	0.801247	-3.39819	0.000678343	0.0171473	male-COVID-ICUvs.male-NONCOVID-ICU
RNA5S3	2.28362	-2.72279	0.801247	-3.39819	0.000678343	0.0171473	male-COVID-ICUvs.male-NONCOVID-ICU
RNA5S4	2.28362	-2.72279	0.801247	-3.39819	0.000678343	0.0171473	male-COVID-ICUvs.male-NONCOVID-ICU
RNA5S5	2.28362	-2.72279	0.801247	-3.39819	0.000678343	0.0171473	male-COVID-ICUvs.male-NONCOVID-ICU
RNA5S6	2.28362	-2.72279	0.801247	-3.39819	0.000678343	0.0171473	male-COVID-ICUvs.male-NONCOVID-ICU
RNA5S7	2.28362	-2.72279	0.801247	-3.39819	0.000678343	0.0171473	male-COVID-ICUvs.male-NONCOVID-ICU
RNA5S8	2.28362	-2.72279	0.801247	-3.39819	0.000678343	0.0171473	male-COVID-ICUvs.male-NONCOVID-ICU
RNASE1	405.156	1.8266	0.5322	3.43218	0.000598754	0.0162034	male-COVID-ICUvs.male-NONCOVID-ICU
RND1	3.22669	2.12059	0.703886	3.01269	0.00258944	0.0439573	male-COVID-ICUvs.male-NONCOVID-ICU
RNF213	8321.05	1.11907	0.292465	3.82633	0.000130068	0.00529809	male-COVID-ICUvs.male-NONCOVID-ICU
RPL3L	8.30609	1.21152	0.399847	3.02996	0.00244584	0.0422594	male-COVID-ICUvs.male-NONCOVID-ICU
SAMD12	12.5694	1.81787	0.523655	3.4715	0.000517564	0.0145836	male-COVID-ICUvs.male-NONCOVID-ICU
SAMD5	1.1861	2.77478	0.929044	2.98671	0.00282001	0.046477	male-COVID-ICUvs.male-NONCOVID-ICU
SAP30	1164.23	1.50242	0.465941	3.22449	0.00126196	0.0265976	male-COVID-ICUvs.male-NONCOVID-ICU
SCIN	24.1042	1.12375	0.294994	3.80941	0.000139301	0.0056016	male-COVID-ICUvs.male-NONCOVID-ICU
SCN3A	20.8527	1.55039	0.440394	3.52046	0.000430805	0.012853	male-COVID-ICUvs.male-NONCOVID-ICU
SCN3B	3.20576	3.44367	0.874594	3.93745	8.2353e-05	0.00384225	male-COVID-ICUvs.male-NONCOVID-ICU
SEC61A2	275.731	1.05316	0.340495	3.09303	0.00198124	0.0366483	male-COVID-ICUvs.male-NONCOVID-ICU
SEMA6B	60.3922	-2.04778	0.617141	-3.31818	0.000906071	0.0210178	male-COVID-ICUvs.male-NONCOVID-ICU
SEMA6C	20.9643	1.05809	0.358899	2.94814	0.00319691	0.049866	male-COVID-ICUvs.male-NONCOVID-ICU
SERPING1	1445.51	2.38324	0.683935	3.4846	0.000492881	0.0142194	male-COVID-ICUvs.male-NONCOVID-ICU
SH2D4A	43.4042	2.23311	0.613891	3.63763	0.000275161	0.00914662	male-COVID-ICUvs.male-NONCOVID-ICU
SIGLEC12	20.4298	-2.02502	0.564756	-3.58565	0.000336244	0.0106803	male-COVID-ICUvs.male-NONCOVID-ICU
SLC12A2	74.9524	1.39076	0.292809	4.74972	2.037e-06	0.000202707	male-COVID-ICUvs.male-NONCOVID-ICU
SLC1A4	271.82	1.48935	0.305799	4.87034	1.11406e-06	0.000122492	male-COVID-ICUvs.male-NONCOVID-ICU
SLC22A18AS	11.3363	-1.39168	0.362838	-3.83555	0.000125285	0.00521397	male-COVID-ICUvs.male-NONCOVID-ICU
SLC23A1	5.33177	1.78561	0.499143	3.57736	0.000347088	0.0109364	male-COVID-ICUvs.male-NONCOVID-ICU
SLC25A4	71.0172	1.41802	0.36704	3.86338	0.000111828	0.00487054	male-COVID-ICUvs.male-NONCOVID-ICU
SLC38A1	1288.19	1.16779	0.318385	3.66786	0.000244588	0.0084678	male-COVID-ICUvs.male-NONCOVID-ICU
SLC39A14	61.528	1.08984	0.31529	3.45662	0.000547002	0.0150925	male-COVID-ICUvs.male-NONCOVID-ICU
SLC4A11	3.83485	1.79188	0.581257	3.08277	0.00205085	0.0376701	male-COVID-ICUvs.male-NONCOVID-ICU
SLCO5A1	8.48547	1.37016	0.336341	4.07372	4.62682e-05	0.0024509	male-COVID-ICUvs.male-NONCOVID-ICU
SLFN13	379.402	1.21739	0.230871	5.27302	1.34197e-07	2.00951e-05	male-COVID-ICUvs.male-NONCOVID-ICU
SLITRK5	1.08519	3.06829	0.923417	3.32276	0.000891315	0.0207669	male-COVID-ICUvs.male-NONCOVID-ICU
SMPDL3A	286.37	-1.29532	0.407794	-3.1764	0.00149114	0.030058	male-COVID-ICUvs.male-NONCOVID-ICU
SNX25	100.312	1.09542	0.240968	4.5459	5.47023e-06	0.000441217	male-COVID-ICUvs.male-NONCOVID-ICU
SPARC	6931.98	1.18137	0.365041	3.23626	0.00121105	0.0259857	male-COVID-ICUvs.male-NONCOVID-ICU
SPRY1	100.324	2.11089	0.670725	3.14718	0.00164854	0.0322562	male-COVID-ICUvs.male-NONCOVID-ICU
SPSB1	47.861	1.08523	0.258027	4.20586	2.60095e-05	0.00157894	male-COVID-ICUvs.male-NONCOVID-ICU
SPTBN1	649.936	1.0371	0.254021	4.08273	4.45089e-05	0.00239662	male-COVID-ICUvs.male-NONCOVID-ICU
SRGAP2B	539.21	1.10583	0.326705	3.38481	0.000712268	0.0176362	male-COVID-ICUvs.male-NONCOVID-ICU
SRGAP2C	404.733	1.00445	0.310801	3.23181	0.0012301	0.0262107	male-COVID-ICUvs.male-NONCOVID-ICU
SSC4D	10.6289	-1.06426	0.348984	-3.04958	0.00229161	0.0404389	male-COVID-ICUvs.male-NONCOVID-ICU
ST14	465.78	-1.08064	0.307253	-3.51711	0.000436265	0.0129667	male-COVID-ICUvs.male-NONCOVID-ICU
STAB2	11.3064	2.69256	0.766411	3.5132	0.00044274	0.0131344	male-COVID-ICUvs.male-NONCOVID-ICU
STARD4	255.124	1.16093	0.30073	3.86039	0.000113208	0.00488891	male-COVID-ICUvs.male-NONCOVID-ICU
STRBP	174.862	1.04048	0.231124	4.50182	6.73754e-06	0.000521844	male-COVID-ICUvs.male-NONCOVID-ICU
SYN1	11.5605	-1.74006	0.540883	-3.21707	0.00129506	0.0271135	male-COVID-ICUvs.male-NONCOVID-ICU
SYNJ2	201.302	1.27633	0.326834	3.90514	9.4172e-05	0.00427938	male-COVID-ICUvs.male-NONCOVID-ICU
TBC1D3E	67.6983	24.3653	3.31247	7.35562	1.90046e-13	1.99206e-10	male-COVID-ICUvs.male-NONCOVID-ICU
TERT	2.83871	4.41606	1.02768	4.29711	1.7304e-05	0.00113785	male-COVID-ICUvs.male-NONCOVID-ICU
TFCP2L1	22.4078	1.80092	0.515976	3.49031	0.000482465	0.0140738	male-COVID-ICUvs.male-NONCOVID-ICU
TG	86.6724	1.25546	0.41518	3.02391	0.00249533	0.0428991	male-COVID-ICUvs.male-NONCOVID-ICU
TGM3	77.466	-1.63242	0.552432	-2.95498	0.0031269	0.0491151	male-COVID-ICUvs.male-NONCOVID-ICU
TIMP3	11.3578	1.3399	0.433294	3.09236	0.00198575	0.0366885	male-COVID-ICUvs.male-NONCOVID-ICU
TMEM198	7.18365	2.10697	0.703952	2.99306	0.00276196	0.0456671	male-COVID-ICUvs.male-NONCOVID-ICU
TMEM38A	212.114	1.16383	0.32967	3.53028	0.000415125	0.0125519	male-COVID-ICUvs.male-NONCOVID-ICU
TMEM44	25.9876	1.14411	0.32874	3.4803	0.000500855	0.0143788	male-COVID-ICUvs.male-NONCOVID-ICU
TMEM92	56.281	2.40643	0.505429	4.76116	1.92485e-06	0.000196523	male-COVID-ICUvs.male-NONCOVID-ICU
TMIGD3	369.946	1.58646	0.53308	2.97602	0.00292014	0.0471875	male-COVID-ICUvs.male-NONCOVID-ICU
TNFAIP8L3	24.8925	-2.04057	0.467852	-4.36157	1.29133e-05	0.000902379	male-COVID-ICUvs.male-NONCOVID-ICU
TNFRSF19	4.44129	2.51558	0.682911	3.68362	0.000229946	0.0081182	male-COVID-ICUvs.male-NONCOVID-ICU
TNIK	260.6	1.01121	0.263836	3.83271	0.000126741	0.00521664	male-COVID-ICUvs.male-NONCOVID-ICU
TP73	13.9533	1.41355	0.418554	3.37721	0.000732249	0.0179612	male-COVID-ICUvs.male-NONCOVID-ICU
TPD52	248.303	1.75606	0.308921	5.6845	1.31194e-08	3.22307e-06	male-COVID-ICUvs.male-NONCOVID-ICU
TRPC3	2.02636	3.56671	1.02126	3.49247	0.000478576	0.0140124	male-COVID-ICUvs.male-NONCOVID-ICU
TWIST2	13.5673	2.76903	0.723627	3.8266	0.000129928	0.00529809	male-COVID-ICUvs.male-NONCOVID-ICU
UACA	76.7688	1.09569	0.323396	3.38808	0.000703839	0.017538	male-COVID-ICUvs.male-NONCOVID-ICU
UBQLNL	21.2179	1.40331	0.450591	3.11437	0.00184337	0.0347522	male-COVID-ICUvs.male-NONCOVID-ICU
USP43	7.10127	1.55393	0.516194	3.01036	0.00260942	0.0440214	male-COVID-ICUvs.male-NONCOVID-ICU
UTS2	63.4513	4.83931	1.01764	4.75543	1.9802e-06	0.000200869	male-COVID-ICUvs.male-NONCOVID-ICU
VN1R2	5.23603	1.64853	0.466117	3.53672	0.000405125	0.0123207	male-COVID-ICUvs.male-NONCOVID-ICU
VPS13A	324.094	1.18774	0.295475	4.01975	5.82595e-05	0.00291724	male-COVID-ICUvs.male-NONCOVID-ICU
VSIG10	188.422	1.71676	0.435821	3.93915	8.17718e-05	0.00382648	male-COVID-ICUvs.male-NONCOVID-ICU
VWA8	682.493	1.81413	0.512765	3.53793	0.00040327	0.0123207	male-COVID-ICUvs.male-NONCOVID-ICU
XAF1	2226.67	1.65537	0.523123	3.16439	0.00155406	0.0308907	male-COVID-ICUvs.male-NONCOVID-ICU
ZBTB32	38.278	3.25142	0.534773	6.08001	1.20174e-09	4.31424e-07	male-COVID-ICUvs.male-NONCOVID-ICU
ZC2HC1B	1.77251	3.35545	1.06143	3.16126	0.00157091	0.0311467	male-COVID-ICUvs.male-NONCOVID-ICU
ZCCHC12	3.65742	2.4202	0.80859	2.99311	0.00276153	0.0456671	male-COVID-ICUvs.male-NONCOVID-ICU
ZDHHC15	5.63534	1.38402	0.449787	3.07706	0.00209056	0.0382735	male-COVID-ICUvs.male-NONCOVID-ICU
ZDHHC19	563.137	-2.29662	0.72464	-3.16933	0.0015279	0.030502	male-COVID-ICUvs.male-NONCOVID-ICU
ZDHHC23	40.5224	1.12077	0.27231	4.11579	3.85851e-05	0.00215898	male-COVID-ICUvs.male-NONCOVID-ICU
ZKSCAN7	138.284	1.31794	0.400029	3.2946	0.000985614	0.0223297	male-COVID-ICUvs.male-NONCOVID-ICU
ZNF443	178.42	1.25968	0.412494	3.05381	0.00225956	0.0403271	male-COVID-ICUvs.male-NONCOVID-ICU
ZNF596	25.1132	-1.02702	0.251139	-4.08946	4.32381e-05	0.00233619	male-COVID-ICUvs.male-NONCOVID-ICU
ZNF684	113.762	1.31393	0.408804	3.21408	0.00130862	0.0272522	male-COVID-ICUvs.male-NONCOVID-ICU
ZNF799	244.746	1.16155	0.352261	3.29741	0.000975823	0.0221398	male-COVID-ICUvs.male-NONCOVID-ICU
A1BG	31.9539	-2.22339	0.6253	-3.55572	0.000376941	0.0103211	male-COVID-NonICUvs.male-NONCOVID-NonICU
AAMDC	116.548	-1.09212	0.417928	-2.61317	0.00897055	0.0389236	male-COVID-NonICUvs.male-NONCOVID-NonICU
AARSD1	249.748	-1.38715	0.398801	-3.47829	0.000504622	0.0115576	male-COVID-NonICUvs.male-NONCOVID-NonICU
ABCC2	154.593	1.23089	0.419139	2.93671	0.00331713	0.0233962	male-COVID-NonICUvs.male-NONCOVID-NonICU
ABCG1	845.057	1.18792	0.450077	2.63937	0.00830592	0.0371567	male-COVID-NonICUvs.male-NONCOVID-NonICU
ABHD12	301.708	-1.06233	0.346729	-3.06387	0.00218492	0.0196517	male-COVID-NonICUvs.male-NONCOVID-NonICU
ABHD14A	122.55	-1.63524	0.471257	-3.46995	0.000520549	0.0116018	male-COVID-NonICUvs.male-NONCOVID-NonICU
ABHD14B	879.814	-1.65795	0.500226	-3.3144	0.000918402	0.0141877	male-COVID-NonICUvs.male-NONCOVID-NonICU
ABLIM2	9.70873	-1.83952	0.534679	-3.44041	0.000580834	0.0120283	male-COVID-NonICUvs.male-NONCOVID-NonICU
ACADM	542.67	1.17468	0.298922	3.92972	8.50445e-05	0.00620558	male-COVID-NonICUvs.male-NONCOVID-NonICU
ACAP3	423.247	-1.28693	0.427056	-3.01349	0.00258261	0.0206934	male-COVID-NonICUvs.male-NONCOVID-NonICU
ACBD4	178.404	-1.14098	0.35873	-3.18061	0.00146964	0.0168018	male-COVID-NonICUvs.male-NONCOVID-NonICU
ACBD5	674.243	1.04211	0.298519	3.49094	0.000481325	0.0115097	male-COVID-NonICUvs.male-NONCOVID-NonICU
ACD	225.255	-1.45682	0.436739	-3.33567	0.00085094	0.0138352	male-COVID-NonICUvs.male-NONCOVID-NonICU
ACSF2	244.033	-1.41665	0.418914	-3.38171	0.000720355	0.0130186	male-COVID-NonICUvs.male-NONCOVID-NonICU
ACSF3	311.569	-1.11172	0.344793	-3.22432	0.00126273	0.0157332	male-COVID-NonICUvs.male-NONCOVID-NonICU
ACTL10	18.7389	-2.01138	0.656777	-3.06251	0.00219491	0.019685	male-COVID-NonICUvs.male-NONCOVID-NonICU
ACY1	73.2638	-1.12861	0.412197	-2.73803	0.00618083	0.0316961	male-COVID-NonICUvs.male-NONCOVID-NonICU
ADAMTS10	54.7676	-1.22777	0.482627	-2.54393	0.0109612	0.0435788	male-COVID-NonICUvs.male-NONCOVID-NonICU
ADAMTS13	7.31512	-1.40591	0.54205	-2.59369	0.0094951	0.0400403	male-COVID-NonICUvs.male-NONCOVID-NonICU
ADAMTS7	7.38422	-2.21335	0.80641	-2.7447	0.00605664	0.0313513	male-COVID-NonICUvs.male-NONCOVID-NonICU
ADAR	20882.2	1.12989	0.39246	2.879	0.00398941	0.0255496	male-COVID-NonICUvs.male-NONCOVID-NonICU
ADARB2	23.9588	6.3223	1.7518	3.60903	0.000307339	0.00969093	male-COVID-NonICUvs.male-NONCOVID-NonICU
ADCK1	95.8473	-1.14917	0.422445	-2.72029	0.00652247	0.0325936	male-COVID-NonICUvs.male-NONCOVID-NonICU
ADCK2	226.771	-1.13825	0.339574	-3.35199	0.000802318	0.0135956	male-COVID-NonICUvs.male-NONCOVID-NonICU
ADCY7	3095.86	1.43934	0.393006	3.66237	0.000249888	0.00879466	male-COVID-NonICUvs.male-NONCOVID-NonICU
AEBP1	47.3242	-1.8258	0.621204	-2.93913	0.00329133	0.0233072	male-COVID-NonICUvs.male-NONCOVID-NonICU
AFF4	1286.51	1.17053	0.390424	2.99811	0.00271658	0.0211771	male-COVID-NonICUvs.male-NONCOVID-NonICU
AIM2	1639.76	2.12176	0.786116	2.69904	0.00695404	0.0336873	male-COVID-NonICUvs.male-NONCOVID-NonICU
AIP	1106.16	-1.14212	0.377168	-3.02816	0.0024605	0.0204516	male-COVID-NonICUvs.male-NONCOVID-NonICU
AIRE	5.74689	-2.36055	0.785648	-3.00459	0.00265937	0.0209685	male-COVID-NonICUvs.male-NONCOVID-NonICU
AK1	217.648	-1.56779	0.499558	-3.13836	0.00169899	0.0175804	male-COVID-NonICUvs.male-NONCOVID-NonICU
AKR1B1	763.902	-1.16885	0.41735	-2.80064	0.0051001	0.0287425	male-COVID-NonICUvs.male-NONCOVID-NonICU
AKR7A2	351.996	-1.24677	0.397216	-3.13877	0.00169661	0.0175804	male-COVID-NonICUvs.male-NONCOVID-NonICU
ALG10	50.4915	1.13523	0.280255	4.05069	5.1067e-05	0.0047956	male-COVID-NonICUvs.male-NONCOVID-NonICU
ALG3	355.353	-1.28098	0.460369	-2.7825	0.00539417	0.0295281	male-COVID-NonICUvs.male-NONCOVID-NonICU
ALX3	33.3674	1.20414	0.400307	3.00804	0.00262935	0.0208212	male-COVID-NonICUvs.male-NONCOVID-NonICU
AMMECR1	147.724	1.05717	0.332639	3.17812	0.00148233	0.0168358	male-COVID-NonICUvs.male-NONCOVID-NonICU
ANAPC15	815.869	-1.33713	0.373624	-3.57882	0.000345144	0.0101314	male-COVID-NonICUvs.male-NONCOVID-NonICU
ANKIB1	671.356	1.46504	0.338693	4.32559	1.52126e-05	0.00224742	male-COVID-NonICUvs.male-NONCOVID-NonICU
ANKRD24	9.73446	-1.35695	0.531608	-2.55254	0.0106942	0.0430268	male-COVID-NonICUvs.male-NONCOVID-NonICU
ANKRD26	81.9358	1.04399	0.364959	2.86058	0.00422863	0.0262865	male-COVID-NonICUvs.male-NONCOVID-NonICU
ANKRD33B	270.88	1.17504	0.471061	2.49446	0.0126149	0.0473305	male-COVID-NonICUvs.male-NONCOVID-NonICU
ANKRD34B	208.555	2.55334	0.679143	3.75965	0.00017015	0.00790458	male-COVID-NonICUvs.male-NONCOVID-NonICU
ANKRD39	58.268	-1.31632	0.508743	-2.5874	0.00967033	0.0404759	male-COVID-NonICUvs.male-NONCOVID-NonICU
ANKS3	59.8619	-1.54782	0.530199	-2.91932	0.00350797	0.0238607	male-COVID-NonICUvs.male-NONCOVID-NonICU
ANO5	43.1305	1.34558	0.513444	2.6207	0.00877496	0.0383135	male-COVID-NonICUvs.male-NONCOVID-NonICU
ANO9	336.661	-2.01199	0.698961	-2.87855	0.00399511	0.0255521	male-COVID-NonICUvs.male-NONCOVID-NonICU
ANP32E	1155.64	1.03028	0.264761	3.89136	9.9684e-05	0.00671311	male-COVID-NonICUvs.male-NONCOVID-NonICU
ANXA2R	600.491	-1.44597	0.457417	-3.16116	0.00157141	0.0171228	male-COVID-NonICUvs.male-NONCOVID-NonICU
AP2S1	1219.68	-1.36346	0.454991	-2.99668	0.00272936	0.0211815	male-COVID-NonICUvs.male-NONCOVID-NonICU
AP3B2	42.6605	2.28953	0.858997	2.66535	0.00769077	0.0354995	male-COVID-NonICUvs.male-NONCOVID-NonICU
AP4E1	371.967	1.05843	0.321637	3.29075	0.00099921	0.0144311	male-COVID-NonICUvs.male-NONCOVID-NonICU
APBB1	292.328	-1.32776	0.478812	-2.77303	0.00555366	0.0301172	male-COVID-NonICUvs.male-NONCOVID-NonICU
APOBEC3A_B	3230.01	2.42279	0.633852	3.82233	0.000132194	0.0073402	male-COVID-NonICUvs.male-NONCOVID-NonICU
APOBEC3B	510.179	2.26986	0.75035	3.02506	0.0024858	0.0204755	male-COVID-NonICUvs.male-NONCOVID-NonICU
APP	2025.88	1.18904	0.324977	3.65886	0.000253342	0.00889378	male-COVID-NonICUvs.male-NONCOVID-NonICU
AQR	880.437	1.03392	0.303279	3.40914	0.000651684	0.0124801	male-COVID-NonICUvs.male-NONCOVID-NonICU
ARAP2	1292.27	1.32484	0.406459	3.25945	0.00111627	0.0148218	male-COVID-NonICUvs.male-NONCOVID-NonICU
ARHGDIA	1994.99	-1.17895	0.442188	-2.66616	0.00767221	0.0354559	male-COVID-NonICUvs.male-NONCOVID-NonICU
ARHGEF10	20.6656	1.06867	0.364564	2.93136	0.00337479	0.0235172	male-COVID-NonICUvs.male-NONCOVID-NonICU
ARHGEF19	93.0146	-1.14636	0.425502	-2.69414	0.00705698	0.0339409	male-COVID-NonICUvs.male-NONCOVID-NonICU
ARHGEF25	10.7647	-1.39212	0.547175	-2.54419	0.0109532	0.0435782	male-COVID-NonICUvs.male-NONCOVID-NonICU
ARHGEF4	10.7519	-1.88691	0.701435	-2.69008	0.00714352	0.0341011	male-COVID-NonICUvs.male-NONCOVID-NonICU
ARHGEF6	2919.36	1.07419	0.287482	3.73655	0.000186564	0.00813228	male-COVID-NonICUvs.male-NONCOVID-NonICU
ARID5B	542.237	1.3289	0.37354	3.55758	0.000374294	0.0103211	male-COVID-NonICUvs.male-NONCOVID-NonICU
ARL2	260.952	-1.55915	0.461794	-3.37628	0.00073473	0.013086	male-COVID-NonICUvs.male-NONCOVID-NonICU
ARL5B	492.872	1.2494	0.344774	3.62383	0.000290272	0.00944916	male-COVID-NonICUvs.male-NONCOVID-NonICU
ARMC5	117.385	-1.71111	0.508139	-3.3674	0.000758811	0.0133504	male-COVID-NonICUvs.male-NONCOVID-NonICU
ARMC6	275.133	-1.05816	0.400182	-2.6442	0.00818832	0.0369083	male-COVID-NonICUvs.male-NONCOVID-NonICU
ARSB	616.523	1.00788	0.289315	3.48367	0.000494584	0.0115161	male-COVID-NonICUvs.male-NONCOVID-NonICU
AS3MT	52.3795	-1.13712	0.378295	-3.00591	0.00264789	0.0209123	male-COVID-NonICUvs.male-NONCOVID-NonICU
ASB2	38.5554	-1.58344	0.49663	-3.18836	0.00143083	0.016648	male-COVID-NonICUvs.male-NONCOVID-NonICU
ASCC3	503.111	1.02671	0.32763	3.13376	0.00172584	0.0177382	male-COVID-NonICUvs.male-NONCOVID-NonICU
ASIC3	14.4093	-1.71609	0.45345	-3.78452	0.000154008	0.00776719	male-COVID-NonICUvs.male-NONCOVID-NonICU
ASL	490.591	-1.11099	0.405077	-2.74267	0.00609418	0.031434	male-COVID-NonICUvs.male-NONCOVID-NonICU
ATAD2B	677.244	1.26152	0.386974	3.25995	0.00111433	0.0148218	male-COVID-NonICUvs.male-NONCOVID-NonICU
ATAD3B	172.338	-1.35204	0.486164	-2.78104	0.00541857	0.0296085	male-COVID-NonICUvs.male-NONCOVID-NonICU
ATF1	490.701	1.0154	0.299027	3.39567	0.000684601	0.0127666	male-COVID-NonICUvs.male-NONCOVID-NonICU
ATG101	544.319	-1.38512	0.41446	-3.34198	0.000831829	0.013664	male-COVID-NonICUvs.male-NONCOVID-NonICU
ATG4B	822.942	-1.02646	0.326565	-3.1432	0.00167114	0.0174816	male-COVID-NonICUvs.male-NONCOVID-NonICU
ATP2A2	1040.88	1.08442	0.340124	3.18832	0.00143103	0.016648	male-COVID-NonICUvs.male-NONCOVID-NonICU
ATP5F1E	12016.6	-1.0635	0.351583	-3.02489	0.00248726	0.0204755	male-COVID-NonICUvs.male-NONCOVID-NonICU
ATP5MC1	747.668	-1.08302	0.43094	-2.51316	0.0119657	0.0460055	male-COVID-NonICUvs.male-NONCOVID-NonICU
ATP5ME	1072.52	-1.56805	0.533041	-2.94171	0.00326408	0.0232111	male-COVID-NonICUvs.male-NONCOVID-NonICU
ATP6V0E2	268.546	-1.58737	0.509413	-3.11608	0.00183272	0.0183256	male-COVID-NonICUvs.male-NONCOVID-NonICU
ATP6V1F	1412.16	-1.06231	0.314039	-3.38273	0.000717685	0.013007	male-COVID-NonICUvs.male-NONCOVID-NonICU
ATP8B4	587.275	1.32528	0.381246	3.47619	0.000508593	0.0115576	male-COVID-NonICUvs.male-NONCOVID-NonICU
ATR	449.254	1.0674	0.324096	3.29347	0.000989582	0.0143826	male-COVID-NonICUvs.male-NONCOVID-NonICU
ATXN1L	1092.34	1.10357	0.372987	2.95873	0.00308908	0.0225659	male-COVID-NonICUvs.male-NONCOVID-NonICU
ATXN7	1767	1.17988	0.433147	2.72398	0.00645003	0.0324491	male-COVID-NonICUvs.male-NONCOVID-NonICU
AZI2	1422.18	1.41969	0.50287	2.82319	0.00475488	0.0277275	male-COVID-NonICUvs.male-NONCOVID-NonICU
B3GALT4	406.296	-1.08878	0.433484	-2.5117	0.012015	0.0460199	male-COVID-NonICUvs.male-NONCOVID-NonICU
B3GALT6	278.362	-1.6301	0.422329	-3.85978	0.000113487	0.00680565	male-COVID-NonICUvs.male-NONCOVID-NonICU
B3GAT2	31.4141	1.3033	0.521988	2.49681	0.0125317	0.0472293	male-COVID-NonICUvs.male-NONCOVID-NonICU
B4GALNT4	8.38253	-2.49567	0.788325	-3.16579	0.0015466	0.0170909	male-COVID-NonICUvs.male-NONCOVID-NonICU
B4GALT7	192.422	-1.74051	0.532162	-3.27064	0.00107303	0.0147657	male-COVID-NonICUvs.male-NONCOVID-NonICU
BABAM1	1087.17	-1.05203	0.351928	-2.98933	0.0027959	0.0213984	male-COVID-NonICUvs.male-NONCOVID-NonICU
BAD	193.235	-1.44129	0.563073	-2.55968	0.0104767	0.0425249	male-COVID-NonICUvs.male-NONCOVID-NonICU
BAG1	1785.77	-1.14731	0.342798	-3.3469	0.000817217	0.013609	male-COVID-NonICUvs.male-NONCOVID-NonICU
BANF1	1431.49	-1.3838	0.387943	-3.56703	0.000361045	0.010238	male-COVID-NonICUvs.male-NONCOVID-NonICU
BARD1	93.664	1.1167	0.356621	3.13133	0.00174015	0.0178091	male-COVID-NonICUvs.male-NONCOVID-NonICU
BAX	1619.65	-1.02374	0.362394	-2.82493	0.00472917	0.0276443	male-COVID-NonICUvs.male-NONCOVID-NonICU
BBS10	275.5	1.0671	0.347083	3.0745	0.00210856	0.0193844	male-COVID-NonICUvs.male-NONCOVID-NonICU
BBX	1041.34	1.38913	0.415696	3.34169	0.000832699	0.013664	male-COVID-NonICUvs.male-NONCOVID-NonICU
BCAP31	3303.11	-1.02714	0.310629	-3.30665	0.000944183	0.0142644	male-COVID-NonICUvs.male-NONCOVID-NonICU
BCAT2	165.077	-1.57223	0.491837	-3.19666	0.00139031	0.0163793	male-COVID-NonICUvs.male-NONCOVID-NonICU
BCKDHA	762.84	-1.01636	0.371513	-2.73574	0.00622408	0.0318097	male-COVID-NonICUvs.male-NONCOVID-NonICU
BCKDK	963.882	-1.17089	0.321959	-3.63678	0.000276073	0.00922412	male-COVID-NonICUvs.male-NONCOVID-NonICU
BCL11A	151.546	-1.00144	0.332882	-3.00839	0.00262634	0.0208212	male-COVID-NonICUvs.male-NONCOVID-NonICU
BCL7B	1025.72	-1.01168	0.293258	-3.44979	0.000561024	0.0118234	male-COVID-NonICUvs.male-NONCOVID-NonICU
BCO2	14.9338	1.25252	0.50254	2.49238	0.0126892	0.0473589	male-COVID-NonICUvs.male-NONCOVID-NonICU
BCOR	361.615	1.2404	0.329244	3.76743	0.000164937	0.00790458	male-COVID-NonICUvs.male-NONCOVID-NonICU
BDP1	614.797	1.07044	0.365034	2.93245	0.00336294	0.0234699	male-COVID-NonICUvs.male-NONCOVID-NonICU
BEX2	114.277	-1.28494	0.462454	-2.77853	0.00546048	0.0297741	male-COVID-NonICUvs.male-NONCOVID-NonICU
BIN1	760.965	-1.56454	0.467061	-3.34976	0.000808804	0.0135956	male-COVID-NonICUvs.male-NONCOVID-NonICU
BLVRB	1036.79	-1.41084	0.438029	-3.22089	0.00127791	0.0157613	male-COVID-NonICUvs.male-NONCOVID-NonICU
BLZF1	626.658	1.25108	0.432293	2.89405	0.00380302	0.0250029	male-COVID-NonICUvs.male-NONCOVID-NonICU
BMPR2	637.308	1.57466	0.417646	3.77032	0.000163042	0.00790458	male-COVID-NonICUvs.male-NONCOVID-NonICU
BOLA2B	249.806	-1.53719	0.56583	-2.7167	0.00659354	0.0327492	male-COVID-NonICUvs.male-NONCOVID-NonICU
BPTF	1344.48	1.01571	0.340444	2.98348	0.00284988	0.0216687	male-COVID-NonICUvs.male-NONCOVID-NonICU
BRF1	153.59	-1.04422	0.368337	-2.83496	0.00458316	0.027239	male-COVID-NonICUvs.male-NONCOVID-NonICU
BRMS1	1348.93	-1.12818	0.417931	-2.69944	0.00694572	0.0336766	male-COVID-NonICUvs.male-NONCOVID-NonICU
BSG	3016.34	-1.15328	0.465525	-2.47738	0.0132352	0.0485702	male-COVID-NonICUvs.male-NONCOVID-NonICU
BTAF1	1485.15	1.17164	0.38961	3.00722	0.0026365	0.0208541	male-COVID-NonICUvs.male-NONCOVID-NonICU
BTBD8	89.961	1.33077	0.532764	2.49786	0.0124944	0.0471779	male-COVID-NonICUvs.male-NONCOVID-NonICU
BTN2A2	956.412	1.06039	0.309131	3.43023	0.000603079	0.012125	male-COVID-NonICUvs.male-NONCOVID-NonICU
C10orf143	46.9074	-1.20255	0.370759	-3.24349	0.00118074	0.0151456	male-COVID-NonICUvs.male-NONCOVID-NonICU
C11orf98	923.598	-1.03258	0.408475	-2.5279	0.0114747	0.0448848	male-COVID-NonICUvs.male-NONCOVID-NonICU
C12orf57	615.27	-2.32363	0.731284	-3.17746	0.00148572	0.0168482	male-COVID-NonICUvs.male-NONCOVID-NonICU
C15orf61	28.0054	-1.33311	0.428018	-3.1146	0.00184193	0.0183256	male-COVID-NonICUvs.male-NONCOVID-NonICU
C16orf91	125.914	-1.19423	0.382629	-3.12112	0.00180164	0.0181646	male-COVID-NonICUvs.male-NONCOVID-NonICU
C17orf49	1341.91	-1.19484	0.372561	-3.2071	0.00134082	0.0161251	male-COVID-NonICUvs.male-NONCOVID-NonICU
C19orf25	286.427	-1.48421	0.56603	-2.62213	0.0087381	0.0382244	male-COVID-NonICUvs.male-NONCOVID-NonICU
C19orf53	904.781	-1.55521	0.456028	-3.41034	0.000648809	0.0124801	male-COVID-NonICUvs.male-NONCOVID-NonICU
C19orf73	4.52305	-2.30821	0.573429	-4.02527	5.69089e-05	0.00505122	male-COVID-NonICUvs.male-NONCOVID-NonICU
C1QC	65.795	2.0036	0.664915	3.01331	0.00258414	0.0206934	male-COVID-NonICUvs.male-NONCOVID-NonICU
C1QTNF6	88.3878	-1.2199	0.3686	-3.30954	0.000934478	0.0142026	male-COVID-NonICUvs.male-NONCOVID-NonICU
C1orf109	87.056	1.1963	0.321545	3.72049	0.000198834	0.0082339	male-COVID-NonICUvs.male-NONCOVID-NonICU
C1orf159	39.0511	-1.77244	0.694446	-2.5523	0.0107014	0.04303	male-COVID-NonICUvs.male-NONCOVID-NonICU
C1orf35	111.89	-1.21366	0.392027	-3.09585	0.00196249	0.0188759	male-COVID-NonICUvs.male-NONCOVID-NonICU
C2	337.649	1.69632	0.625809	2.7106	0.00671626	0.0331424	male-COVID-NonICUvs.male-NONCOVID-NonICU
C2CD3	556.311	1.39849	0.369978	3.77991	0.000156885	0.00777381	male-COVID-NonICUvs.male-NONCOVID-NonICU
C2CD5	1068.47	1.03175	0.306396	3.36739	0.00075883	0.0133504	male-COVID-NonICUvs.male-NONCOVID-NonICU
C5orf51	653.29	1.20045	0.358623	3.34737	0.000815819	0.013609	male-COVID-NonICUvs.male-NONCOVID-NonICU
C6orf226	23.6523	-1.45635	0.56206	-2.59109	0.00956719	0.040194	male-COVID-NonICUvs.male-NONCOVID-NonICU
C8orf82	87.6159	-1.14888	0.423363	-2.71371	0.00665354	0.0329649	male-COVID-NonICUvs.male-NONCOVID-NonICU
C9orf47	20.5051	1.21023	0.49108	2.46442	0.0137235	0.0496364	male-COVID-NonICUvs.male-NONCOVID-NonICU
C9orf72	3810.81	1.00364	0.40601	2.47195	0.0134377	0.0490203	male-COVID-NonICUvs.male-NONCOVID-NonICU
CA11	63.8762	-1.60466	0.53905	-2.97684	0.0029124	0.0219657	male-COVID-NonICUvs.male-NONCOVID-NonICU
CACNA1H	8.97001	-1.80938	0.622407	-2.90707	0.00364831	0.0244707	male-COVID-NonICUvs.male-NONCOVID-NonICU
CACNG6	22.5042	-2.96806	1.11324	-2.66614	0.00767274	0.0354559	male-COVID-NonICUvs.male-NONCOVID-NonICU
CACNG8	26.4969	-1.71117	0.505036	-3.38821	0.000703505	0.0128662	male-COVID-NonICUvs.male-NONCOVID-NonICU
CACTIN	142.327	-1.11849	0.406192	-2.7536	0.0058943	0.0309179	male-COVID-NonICUvs.male-NONCOVID-NonICU
CAMK2N1	22.8213	-1.72112	0.57962	-2.96939	0.00298389	0.0222864	male-COVID-NonICUvs.male-NONCOVID-NonICU
CAPN10	199.317	-1.14696	0.432085	-2.65448	0.00794303	0.0362363	male-COVID-NonICUvs.male-NONCOVID-NonICU
CARD17	63.8136	2.7997	0.945576	2.96084	0.003068	0.0225303	male-COVID-NonICUvs.male-NONCOVID-NonICU
CASP7	554.855	1.20757	0.39142	3.08509	0.00203488	0.019063	male-COVID-NonICUvs.male-NONCOVID-NonICU
CASP8AP2	474.816	1.53242	0.469523	3.26378	0.00109935	0.0148131	male-COVID-NonICUvs.male-NONCOVID-NonICU
CATSPER1	149.701	-1.25784	0.363902	-3.45655	0.000547146	0.0117266	male-COVID-NonICUvs.male-NONCOVID-NonICU
CCDC107	448.657	-1.77209	0.523508	-3.38503	0.000711715	0.0129662	male-COVID-NonICUvs.male-NONCOVID-NonICU
CCDC12	876.835	-1.49993	0.481379	-3.11591	0.00183379	0.0183256	male-COVID-NonICUvs.male-NONCOVID-NonICU
CCDC137	380.795	-1.05383	0.339841	-3.10094	0.00192905	0.0187223	male-COVID-NonICUvs.male-NONCOVID-NonICU
CCDC15	26.8035	1.28135	0.356219	3.59709	0.000321802	0.00985705	male-COVID-NonICUvs.male-NONCOVID-NonICU
CCDC151	9.80685	-1.85051	0.524551	-3.5278	0.000419028	0.0108407	male-COVID-NonICUvs.male-NONCOVID-NonICU
CCDC154	12.9681	-1.47342	0.585057	-2.51843	0.011788	0.0456359	male-COVID-NonICUvs.male-NONCOVID-NonICU
CCDC167	383.694	-1.57852	0.512984	-3.07714	0.00208998	0.0192646	male-COVID-NonICUvs.male-NONCOVID-NonICU
CCDC22	403.557	-1.26906	0.408761	-3.10464	0.00190509	0.0186325	male-COVID-NonICUvs.male-NONCOVID-NonICU
CCDC40	7.66688	-1.29053	0.385021	-3.35185	0.000802725	0.0135956	male-COVID-NonICUvs.male-NONCOVID-NonICU
CCDC57	384.218	-1.05481	0.320094	-3.29533	0.000983061	0.0143826	male-COVID-NonICUvs.male-NONCOVID-NonICU
CCDC62	21.3211	1.4683	0.534553	2.74678	0.00601839	0.0312869	male-COVID-NonICUvs.male-NONCOVID-NonICU
CCDC85B	54.2466	-2.37688	0.896602	-2.65098	0.00802583	0.0365078	male-COVID-NonICUvs.male-NONCOVID-NonICU
CCDC96	30.2641	-1.26106	0.365467	-3.45056	0.00055943	0.0118234	male-COVID-NonICUvs.male-NONCOVID-NonICU
CCER2	5.66388	-2.05108	0.666098	-3.07925	0.0020752	0.0191902	male-COVID-NonICUvs.male-NONCOVID-NonICU
CCL24	11.0998	-1.27707	0.403248	-3.16696	0.00154041	0.0170909	male-COVID-NonICUvs.male-NONCOVID-NonICU
CCL3	231.723	-1.34822	0.367038	-3.67325	0.000239484	0.00857731	male-COVID-NonICUvs.male-NONCOVID-NonICU
CCL3L1	173.526	-2.72244	0.868397	-3.13501	0.00171847	0.0176885	male-COVID-NonICUvs.male-NONCOVID-NonICU
CCL5	8267.32	-1.10477	0.382832	-2.88578	0.0039044	0.0252509	male-COVID-NonICUvs.male-NONCOVID-NonICU
CCNI2	14.612	-1.41847	0.430884	-3.29201	0.000994755	0.0144211	male-COVID-NonICUvs.male-NONCOVID-NonICU
CCNJ	116.528	1.30792	0.367528	3.55868	0.000372719	0.0103211	male-COVID-NonICUvs.male-NONCOVID-NonICU
CCNQ	240.511	-1.25142	0.352182	-3.55333	0.000380385	0.0103342	male-COVID-NonICUvs.male-NONCOVID-NonICU
CCNYL1	295.324	1.09451	0.351534	3.11354	0.00184859	0.0183463	male-COVID-NonICUvs.male-NONCOVID-NonICU
CCP110	514.349	1.04372	0.384604	2.71376	0.00665246	0.0329649	male-COVID-NonICUvs.male-NONCOVID-NonICU
CCR1	8848.1	1.44927	0.559366	2.59092	0.00957193	0.040194	male-COVID-NonICUvs.male-NONCOVID-NonICU
CCR8	14.2502	2.12254	0.726142	2.92303	0.00346642	0.0237636	male-COVID-NonICUvs.male-NONCOVID-NonICU
CD109	33.6676	1.48117	0.428036	3.46039	0.000539401	0.0117097	male-COVID-NonICUvs.male-NONCOVID-NonICU
CD14	5631	-1.18172	0.475883	-2.48322	0.0130202	0.0480821	male-COVID-NonICUvs.male-NONCOVID-NonICU
CD151	1085.34	-1.32593	0.528954	-2.50671	0.0121861	0.0464544	male-COVID-NonICUvs.male-NONCOVID-NonICU
CD248	14.3931	-2.20429	0.674899	-3.2661	0.00109038	0.0147657	male-COVID-NonICUvs.male-NONCOVID-NonICU
CD2AP	548.973	1.20651	0.409834	2.9439	0.00324104	0.0231051	male-COVID-NonICUvs.male-NONCOVID-NonICU
CD3D	2373.49	-1.53307	0.51552	-2.97383	0.00294104	0.0220729	male-COVID-NonICUvs.male-NONCOVID-NonICU
CD3E	3164.72	-1.21593	0.453518	-2.68109	0.00733817	0.0346215	male-COVID-NonICUvs.male-NONCOVID-NonICU
CD52	14838	-1.60133	0.47118	-3.39855	0.000677434	0.0127666	male-COVID-NonICUvs.male-NONCOVID-NonICU
CD72	240.894	-1.39456	0.526047	-2.65101	0.00802506	0.0365078	male-COVID-NonICUvs.male-NONCOVID-NonICU
CD79A	978.966	-1.88093	0.722642	-2.60285	0.00924536	0.039531	male-COVID-NonICUvs.male-NONCOVID-NonICU
CD80	8.24992	2.77691	0.82901	3.34967	0.000809077	0.0135956	male-COVID-NonICUvs.male-NONCOVID-NonICU
CD81	1008.96	-1.21518	0.419346	-2.89781	0.0037578	0.0248173	male-COVID-NonICUvs.male-NONCOVID-NonICU
CD8B	957.347	-1.56895	0.532302	-2.94748	0.0032038	0.0229806	male-COVID-NonICUvs.male-NONCOVID-NonICU
CDC34	847.579	-1.1742	0.458737	-2.55965	0.0104779	0.0425249	male-COVID-NonICUvs.male-NONCOVID-NonICU
CDHR2	10.7301	-1.5331	0.510332	-3.00412	0.00266349	0.0209685	male-COVID-NonICUvs.male-NONCOVID-NonICU
CDIP1	511.6	-1.13001	0.369084	-3.06165	0.00220118	0.019702	male-COVID-NonICUvs.male-NONCOVID-NonICU
CDK10	520.138	-1.50691	0.457544	-3.29348	0.000989562	0.0143826	male-COVID-NonICUvs.male-NONCOVID-NonICU
CDK17	963.158	1.16854	0.429504	2.72067	0.00651491	0.0325776	male-COVID-NonICUvs.male-NONCOVID-NonICU
CDK2	239.195	1.12153	0.277812	4.037	5.41387e-05	0.00495306	male-COVID-NonICUvs.male-NONCOVID-NonICU
CDK2AP2	581.714	-1.53713	0.505234	-3.04241	0.00234694	0.0200671	male-COVID-NonICUvs.male-NONCOVID-NonICU
CDPF1	125.854	-1.48674	0.469153	-3.16899	0.00152971	0.0170543	male-COVID-NonICUvs.male-NONCOVID-NonICU
CDYL2	255.342	1.06933	0.309819	3.45148	0.000557529	0.0118234	male-COVID-NonICUvs.male-NONCOVID-NonICU
CEACAM1	2243.28	1.63008	0.628035	2.59552	0.00944471	0.0399416	male-COVID-NonICUvs.male-NONCOVID-NonICU
CEBPA	1561.87	-1.08918	0.346538	-3.14304	0.00167202	0.0174816	male-COVID-NonICUvs.male-NONCOVID-NonICU
CEBPB	5020.04	-1.06195	0.400867	-2.64913	0.00806994	0.0365916	male-COVID-NonICUvs.male-NONCOVID-NonICU
CENPT	543.575	-1.14746	0.403737	-2.84211	0.00448163	0.0268461	male-COVID-NonICUvs.male-NONCOVID-NonICU
CENPV	57.4507	-1.42414	0.552362	-2.57828	0.00992929	0.0411736	male-COVID-NonICUvs.male-NONCOVID-NonICU
CENPX	228.721	-1.33661	0.540246	-2.47407	0.0133582	0.0488515	male-COVID-NonICUvs.male-NONCOVID-NonICU
CEP135	381.207	1.14984	0.450727	2.55108	0.0107389	0.0431073	male-COVID-NonICUvs.male-NONCOVID-NonICU
CEP162	322.685	1.21494	0.386644	3.14227	0.00167643	0.0175135	male-COVID-NonICUvs.male-NONCOVID-NonICU
CEP192	715.106	1.29861	0.399597	3.24979	0.00115488	0.0150426	male-COVID-NonICUvs.male-NONCOVID-NonICU
CFD	681.527	-1.74203	0.667062	-2.6115	0.00901472	0.0389817	male-COVID-NonICUvs.male-NONCOVID-NonICU
CHAMP1	209.304	1.34314	0.334626	4.01385	5.97368e-05	0.00508365	male-COVID-NonICUvs.male-NONCOVID-NonICU
CHD1	2178.42	1.12762	0.415777	2.71208	0.00668634	0.0330452	male-COVID-NonICUvs.male-NONCOVID-NonICU
CHD9	555.616	1.00238	0.377571	2.65481	0.00793532	0.0362249	male-COVID-NonICUvs.male-NONCOVID-NonICU
CHID1	296.88	-1.17937	0.451372	-2.61286	0.00897876	0.0389321	male-COVID-NonICUvs.male-NONCOVID-NonICU
CHKB	2208.82	-1.01952	0.275935	-3.69479	0.000220071	0.00847633	male-COVID-NonICUvs.male-NONCOVID-NonICU
CHM	313.826	1.01249	0.333597	3.03506	0.00240484	0.0202893	male-COVID-NonICUvs.male-NONCOVID-NonICU
CHMP2A	4691.74	-1.01646	0.362067	-2.80738	0.00499468	0.0284306	male-COVID-NonICUvs.male-NONCOVID-NonICU
CHMP4A	1802.08	-1.00229	0.303643	-3.30089	0.000963803	0.014356	male-COVID-NonICUvs.male-NONCOVID-NonICU
CHODL	8.88213	-2.64106	0.54374	-4.85721	1.19054e-06	0.000360708	male-COVID-NonICUvs.male-NONCOVID-NonICU
[truncated: 1,188 more rows]

## Sheet: GSE166190
gene_id	baseMean	log2FoldChange	lfcSE	stat	pvalue	padj	group
[truncated: 494 more rows]
